# Supplementary material for: Inflamed Microglia like Macrophages in the Central Nervous System of Prodromal Parkinson’s Disease
Source: bioRxiv. 2025 May 21:2025.05.16.654530. Preprint. [Version 1] doi: 10.1101/2025.05.16.654530 (PMC12139992; doi:10.1101/2025.05.16.654530)
Supplement: Supplement 2 [file media-2.xlsx]

## Sheet: S2 Clinical Information
Demographic, Clinical and Biomarker Characteristics of the “Yale RBD+” Cohort
	HC	PD	PD RBD	RBD
	N=15	N=15	N=18	N=36
Age (SD)	64.4 (1.8)	68.5 (1.8)	67.0 (1.6)	68.9 (1.1)
Sex
Female (n, %)	2 (13.3%)	4 (26.7 %)	2 (11.1%)	11 (30.6%)
Male (n, %)	13 (86.7%)	11 (73.3%)	16 (88.9%)	25 (69.4%)
Race
White	12 (80.0%)	13 (86.67%)	18 (100%)	36 (100%)
Other	3 (20.0%)	2 (13.33%)	0 (0%)	0 (0%)
Non-Motor Assessments
MOCA	27.1 ± 1.4	27.9 ± 2.2	27.2 ± 2.4	25.9 ± 3.3
UPDRS Part I Scores	2.5 ± 2.6	5.36 ± 3.9	7.9 ± 4.3	7.36 ± 4.4
SCOPA-AUT	5.6 ± 6.5	11.7 ± 5.54	12.9 ± 6.97	12.9 ± 6.26
Motor Assessments
Brief Motor Queistionnaire	0.2 ±0.6	3.4 ± 2.4	5.1 ± 2.3	1.3 ± 2.0
UPDRS Part II Scores	0.7 ± 1.9	4.9 ± 3.3	8.1 ± 5.0	3.6 ± 6.0
UPDRS Part III Scores	3.0 ± 3.40	22.0 ± 9.2	25.8 ± 9.2	6.4 ± 6.7
Biomarkers
UPSIT Percentile	50.5 ± 32.6	27.2± 21.1	19.8 ± 25.8	31.5 ± 32.7
n (%) Hyposmic	1 (7%)	5 (33%)	10 (56%)	20 (77%)
SAA Positivity (n, %)	3 (20%)	11 (73%)	12 (67%)	26 (72%)
DaT Deficit (SBR < 65th %ile)				7 (19.4%)
* * Hyposmia defined as UPSIT score < 15th percentile for age and gender ** For SAA, CSF samples for 2 HC, 1 PD, and 4 PD/RBD not available.

## Sheet: S3 Enriched gene set CSF
group	names	statistic	meanchange	pvals	pvals_adj	celltype
PD	HALLMARK_EPITHELIAL_MESENCHYMAL_TRANSITION	2.43329	0.194367	0.0348421	0.553208	B naive
PD	HALLMARK_HYPOXIA	2.07317	0.761507	0.0540286	0.553208	B naive
PD	HALLMARK_FATTY_ACID_METABOLISM	1.84117	0.686867	0.0869214	0.553208	B naive
PD	HALLMARK_COAGULATION	1.80318	0.0779092	0.0993507	0.553208	B naive
PD	HALLMARK_MITOTIC_SPINDLE	1.78447	0.666173	0.0939732	0.553208	B naive
PD	HALLMARK_INTERFERON_GAMMA_RESPONSE	1.76156	1.61309	0.0988079	0.553208	B naive
PD	HALLMARK_OXIDATIVE_PHOSPHORYLATION	1.75432	9.69876	0.108557	0.553208	B naive
PD	HALLMARK_PROTEIN_SECRETION	1.71374	1.27605	0.109218	0.553208	B naive
PD	HALLMARK_GLYCOLYSIS	1.69676	1.03108	0.117549	0.553208	B naive
PD	HALLMARK_ADIPOGENESIS	1.57907	1.10508	0.134131	0.553208	B naive
PD	HALLMARK_ANDROGEN_RESPONSE	1.54451	0.856796	0.138451	0.553208	B naive
PD	HALLMARK_MTORC1_SIGNALING	1.39775	2.33151	0.180999	0.646425	B naive
PD	HALLMARK_NOTCH_SIGNALING	1.3195	0.163207	0.201924	0.673082	B naive
PD	HALLMARK_CHOLESTEROL_HOMEOSTASIS	1.1846	0.377995	0.25165	0.682632	B naive
PD	HALLMARK_SPERMATOGENESIS	1.16757	0.0226444	0.2594	0.682632	B naive
PD	HALLMARK_INTERFERON_ALPHA_RESPONSE	1.0915	0.882178	0.290594	0.692248	B naive
PD	HALLMARK_UNFOLDED_PROTEIN_RESPONSE	1.07706	1.28524	0.304589	0.692248	B naive
PD	HALLMARK_APICAL_JUNCTION	1.0678	0.214682	0.299426	0.692248	B naive
PD	HALLMARK_P53_PATHWAY	1.00747	0.548513	0.326561	0.699604	B naive
PD	HALLMARK_IL6_JAK_STAT3_SIGNALING	0.960374	0.238119	0.348417	0.699604	B naive
PD	HALLMARK_REACTIVE_OXYGEN_SPECIES_PATHWAY	0.877526	0.646775	0.392711	0.699604	B naive
PD	HALLMARK_PI3K_AKT_MTOR_SIGNALING	0.818679	0.626008	0.423513	0.699604	B naive
PD	HALLMARK_ANGIOGENESIS	0.656957	0.0756408	0.520051	0.764781	B naive
PD	HALLMARK_KRAS_SIGNALING_DN	0.510782	0.0132333	0.616559	0.845354	B naive
PD	HALLMARK_PANCREAS_BETA_CELLS	0.493654	0.102595	0.627391	0.845354	B naive
PD	HALLMARK_ESTROGEN_RESPONSE_LATE	0.397538	0.0418157	0.695793	0.845354	B naive
PD	HALLMARK_KRAS_SIGNALING_UP	0.385637	0.0708905	0.703849	0.845354	B naive
PD	HALLMARK_MYC_TARGETS_V1	0.345937	1.83508	0.735205	0.845354	B naive
PD	HALLMARK_TGF_BETA_SIGNALING	0.332689	0.144571	0.743912	0.845354	B naive
PD	HALLMARK_COMPLEMENT	0.243605	0.0636865	0.810402	0.880872	B naive
PD	HALLMARK_XENOBIOTIC_METABOLISM	0.0984733	0.0174948	0.922671	0.922671	B naive
PD	HALLMARK_TNFA_SIGNALING_VIA_NFKB	-0.105333	-0.0308223	0.917491	0.922671	B naive
PD	HALLMARK_INFLAMMATORY_RESPONSE	-0.128665	-0.0317441	0.899032	0.922671	B naive
PD	HALLMARK_UV_RESPONSE_DN	-0.193833	-0.0485004	0.848605	0.902771	B naive
PD	HALLMARK_HEME_METABOLISM	-0.262186	-0.118518	0.795911	0.880872	B naive
PD	HALLMARK_PEROXISOME	-0.355245	-0.0737459	0.726219	0.845354	B naive
PD	HALLMARK_ALLOGRAFT_REJECTION	-0.356985	-0.306324	0.724919	0.845354	B naive
PD	HALLMARK_HEDGEHOG_SIGNALING	-0.380995	-0.0154627	0.70723	0.845354	B naive
PD	HALLMARK_APOPTOSIS	-0.581014	-0.247574	0.568147	0.811639	B naive
PD	HALLMARK_G2M_CHECKPOINT	-0.695854	-0.345576	0.494941	0.749911	B naive
PD	HALLMARK_UV_RESPONSE_UP	-0.742014	-0.162296	0.466871	0.729485	B naive
PD	HALLMARK_APICAL_SURFACE	-0.800443	-0.119121	0.433257	0.699604	B naive
PD	HALLMARK_DNA_REPAIR	-0.801825	-0.521812	0.433755	0.699604	B naive
PD	HALLMARK_BILE_ACID_METABOLISM	-0.82672	-0.050232	0.418151	0.699604	B naive
PD	HALLMARK_MYOGENESIS	-0.851168	-0.0511103	0.410754	0.699604	B naive
PD	HALLMARK_WNT_BETA_CATENIN_SIGNALING	-0.915053	-0.112118	0.376428	0.699604	B naive
PD	HALLMARK_E2F_TARGETS	-1.17884	-0.377594	0.253133	0.682632	B naive
PD	HALLMARK_MYC_TARGETS_V2	-1.19137	-0.485817	0.248235	0.682632	B naive
PD	HALLMARK_ESTROGEN_RESPONSE_EARLY	-1.56221	-0.11545	0.143834	0.553208	B naive
PD	HALLMARK_IL2_STAT5_SIGNALING	-2.10919	-0.580961	0.0531936	0.553208	B naive
PD-RBD	HALLMARK_CHOLESTEROL_HOMEOSTASIS	1.55356	1.10775	0.177503	0.917997	B naive
PD-RBD	HALLMARK_EPITHELIAL_MESENCHYMAL_TRANSITION	1.46582	0.0895706	0.211971	0.917997	B naive
PD-RBD	HALLMARK_UV_RESPONSE_UP	1.41022	0.697917	0.205548	0.917997	B naive
PD-RBD	HALLMARK_COAGULATION	1.21186	0.0296801	0.267943	0.917997	B naive
PD-RBD	HALLMARK_NOTCH_SIGNALING	1.14827	0.260474	0.287382	0.917997	B naive
PD-RBD	HALLMARK_HYPOXIA	1.00263	0.460493	0.346857	0.917997	B naive
PD-RBD	HALLMARK_ADIPOGENESIS	0.963921	0.554293	0.372331	0.917997	B naive
PD-RBD	HALLMARK_P53_PATHWAY	0.927904	0.575249	0.382264	0.917997	B naive
PD-RBD	HALLMARK_FATTY_ACID_METABOLISM	0.916202	0.557997	0.399429	0.917997	B naive
PD-RBD	HALLMARK_MITOTIC_SPINDLE	0.903346	0.302144	0.394414	0.917997	B naive
PD-RBD	HALLMARK_MYOGENESIS	0.897312	0.102936	0.395886	0.917997	B naive
PD-RBD	HALLMARK_ANDROGEN_RESPONSE	0.885097	0.842476	0.405123	0.917997	B naive
PD-RBD	HALLMARK_IL2_STAT5_SIGNALING	0.834783	0.395871	0.429184	0.917997	B naive
PD-RBD	HALLMARK_UV_RESPONSE_DN	0.752592	0.195831	0.473922	0.917997	B naive
PD-RBD	HALLMARK_KRAS_SIGNALING_UP	0.728563	0.253963	0.490623	0.917997	B naive
PD-RBD	HALLMARK_TGF_BETA_SIGNALING	0.654838	0.452927	0.533206	0.917997	B naive
PD-RBD	HALLMARK_HEME_METABOLISM	0.641724	0.858973	0.549559	0.917997	B naive
PD-RBD	HALLMARK_APICAL_JUNCTION	0.639538	0.212001	0.543556	0.917997	B naive
PD-RBD	HALLMARK_HEDGEHOG_SIGNALING	0.591859	0.0639345	0.577511	0.917997	B naive
PD-RBD	HALLMARK_TNFA_SIGNALING_VIA_NFKB	0.58938	0.256867	0.576933	0.917997	B naive
PD-RBD	HALLMARK_OXIDATIVE_PHOSPHORYLATION	0.576643	2.58615	0.590921	0.917997	B naive
PD-RBD	HALLMARK_ESTROGEN_RESPONSE_EARLY	0.570052	0.0975091	0.585325	0.917997	B naive
PD-RBD	HALLMARK_COMPLEMENT	0.476105	0.280227	0.653401	0.93343	B naive
PD-RBD	HALLMARK_ESTROGEN_RESPONSE_LATE	0.395499	0.073622	0.70282	0.964556	B naive
PD-RBD	HALLMARK_UNFOLDED_PROTEIN_RESPONSE	0.389492	0.503746	0.713771	0.964556	B naive
PD-RBD	HALLMARK_INFLAMMATORY_RESPONSE	0.305799	0.120624	0.767692	0.979378	B naive
PD-RBD	HALLMARK_MTORC1_SIGNALING	0.261275	0.380863	0.80204	0.979378	B naive
PD-RBD	HALLMARK_INTERFERON_ALPHA_RESPONSE	0.171394	0.20576	0.86901	0.979378	B naive
PD-RBD	HALLMARK_IL6_JAK_STAT3_SIGNALING	0.144622	0.0710461	0.889123	0.979378	B naive
PD-RBD	HALLMARK_DNA_REPAIR	0.0679786	0.0911179	0.948266	0.979378	B naive
PD-RBD	HALLMARK_REACTIVE_OXYGEN_SPECIES_PATHWAY	0.0525355	0.0645277	0.95979	0.979378	B naive
PD-RBD	HALLMARK_G2M_CHECKPOINT	0.00525726	0.00446236	0.995935	0.995935	B naive
PD-RBD	HALLMARK_E2F_TARGETS	-0.0622289	-0.0336955	0.95191	0.979378	B naive
PD-RBD	HALLMARK_WNT_BETA_CATENIN_SIGNALING	-0.0630426	-0.0130945	0.951422	0.979378	B naive
PD-RBD	HALLMARK_ANGIOGENESIS	-0.0674588	-0.00706936	0.948308	0.979378	B naive
PD-RBD	HALLMARK_PEROXISOME	-0.0703395	-0.0186001	0.945683	0.979378	B naive
PD-RBD	HALLMARK_INTERFERON_GAMMA_RESPONSE	-0.22903	-0.22699	0.82491	0.979378	B naive
PD-RBD	HALLMARK_PROTEIN_SECRETION	-0.306517	-0.221187	0.767551	0.979378	B naive
PD-RBD	HALLMARK_MYC_TARGETS_V2	-0.510992	-0.303549	0.624238	0.917997	B naive
PD-RBD	HALLMARK_APOPTOSIS	-0.513355	-0.3209	0.62236	0.917997	B naive
PD-RBD	HALLMARK_KRAS_SIGNALING_DN	-0.55424	-0.0125839	0.596818	0.917997	B naive
PD-RBD	HALLMARK_PANCREAS_BETA_CELLS	-0.648501	-0.154541	0.535403	0.917997	B naive
PD-RBD	HALLMARK_PI3K_AKT_MTOR_SIGNALING	-0.89953	-0.669148	0.404049	0.917997	B naive
PD-RBD	HALLMARK_BILE_ACID_METABOLISM	-1.06827	-0.0847969	0.319333	0.917997	B naive
PD-RBD	HALLMARK_GLYCOLYSIS	-1.14413	-0.316041	0.286116	0.917997	B naive
PD-RBD	HALLMARK_APICAL_SURFACE	-1.22958	-0.232638	0.267477	0.917997	B naive
PD-RBD	HALLMARK_XENOBIOTIC_METABOLISM	-1.30563	-0.194455	0.259729	0.917997	B naive
PD-RBD	HALLMARK_ALLOGRAFT_REJECTION	-1.51337	-1.43444	0.179547	0.917997	B naive
PD-RBD	HALLMARK_MYC_TARGETS_V1	-1.52679	-4.60306	0.173155	0.917997	B naive
PD-RBD	HALLMARK_SPERMATOGENESIS	-2.2275	-0.0358271	0.0762416	0.917997	B naive
RBD	HALLMARK_INTERFERON_GAMMA_RESPONSE	6.72091	1.37026	1.02222e-10	1.41926e-09	B naive
RBD	HALLMARK_HYPOXIA	5.66034	0.415163	3.24362e-08	2.31687e-07	B naive
RBD	HALLMARK_KRAS_SIGNALING_UP	5.60679	0.259751	4.27554e-08	2.67221e-07	B naive
RBD	HALLMARK_TNFA_SIGNALING_VIA_NFKB	4.10446	0.340346	5.5649e-05	0.000173903	B naive
RBD	HALLMARK_COAGULATION	4.0543	0.0288622	7.16503e-05	0.000210736	B naive
RBD	HALLMARK_KRAS_SIGNALING_DN	3.96369	0.038248	0.000100798	0.000279995	B naive
RBD	HALLMARK_IL6_JAK_STAT3_SIGNALING	3.82022	0.274538	0.000159245	0.000398113	B naive
RBD	HALLMARK_APICAL_JUNCTION	3.64352	0.186009	0.000314809	0.000715475	B naive
RBD	HALLMARK_ALLOGRAFT_REJECTION	3.56911	0.727138	0.000409732	0.000890721	B naive
RBD	HALLMARK_HEDGEHOG_SIGNALING	3.43884	0.0566806	0.000683829	0.00142464	B naive
RBD	HALLMARK_INTERFERON_ALPHA_RESPONSE	3.06153	0.553809	0.0023928	0.00478561	B naive
RBD	HALLMARK_MITOTIC_SPINDLE	2.80417	0.215598	0.00536178	0.0103111	B naive
RBD	HALLMARK_SPERMATOGENESIS	2.45544	0.0176717	0.0148487	0.0274976	B naive
RBD	HALLMARK_COMPLEMENT	2.34356	0.153573	0.0197601	0.0352858	B naive
RBD	HALLMARK_NOTCH_SIGNALING	1.87632	0.0681668	0.0615124	0.0961131	B naive
RBD	HALLMARK_EPITHELIAL_MESENCHYMAL_TRANSITION	1.70517	0.0075351	0.0894212	0.127745	B naive
RBD	HALLMARK_UV_RESPONSE_DN	1.35128	0.0818447	0.177622	0.24003	B naive
RBD	HALLMARK_INFLAMMATORY_RESPONSE	1.28038	0.0826767	0.201332	0.251665	B naive
RBD	HALLMARK_ESTROGEN_RESPONSE_LATE	1.2337	0.0380943	0.218167	0.266058	B naive
RBD	HALLMARK_FATTY_ACID_METABOLISM	0.910734	0.0645205	0.363178	0.412702	B naive
RBD	HALLMARK_ESTROGEN_RESPONSE_EARLY	0.757692	0.0184809	0.449163	0.49907	B naive
RBD	HALLMARK_P53_PATHWAY	0.702569	0.0770614	0.482819	0.524803	B naive
RBD	HALLMARK_APICAL_SURFACE	0.228331	0.00972569	0.819527	0.843993	B naive
RBD	HALLMARK_UV_RESPONSE_UP	0.218582	0.0146035	0.827113	0.843993	B naive
RBD	HALLMARK_PI3K_AKT_MTOR_SIGNALING	-0.0962088	-0.0153873	0.923411	0.923411	B naive
RBD	HALLMARK_ANDROGEN_RESPONSE	-0.331009	-0.0406832	0.740845	0.788133	B naive
RBD	HALLMARK_ADIPOGENESIS	-0.96329	-0.111046	0.336102	0.390816	B naive
RBD	HALLMARK_MYOGENESIS	-1.04505	-0.0174274	0.296917	0.353473	B naive
RBD	HALLMARK_ANGIOGENESIS	-1.29533	-0.0263224	0.196114	0.251428	B naive
RBD	HALLMARK_HEME_METABOLISM	-1.31311	-0.127991	0.190065	0.250086	B naive
RBD	HALLMARK_GLYCOLYSIS	-1.55278	-0.0828091	0.12142	0.168639	B naive
RBD	HALLMARK_CHOLESTEROL_HOMEOSTASIS	-1.76765	-0.0915073	0.0783519	0.115223	B naive
RBD	HALLMARK_WNT_BETA_CATENIN_SIGNALING	-1.7753	-0.0638256	0.0768109	0.115223	B naive
RBD	HALLMARK_PEROXISOME	-2.03047	-0.12245	0.0431874	0.0696571	B naive
RBD	HALLMARK_PROTEIN_SECRETION	-2.11581	-0.249098	0.0351127	0.0585212	B naive
RBD	HALLMARK_IL2_STAT5_SIGNALING	-2.18601	-0.176547	0.029532	0.0509172	B naive
RBD	HALLMARK_TGF_BETA_SIGNALING	-3.80121	-0.405525	0.000183452	0.000436789	B naive
RBD	HALLMARK_DNA_REPAIR	-3.84648	-0.524147	0.000143665	0.000378067	B naive
RBD	HALLMARK_MTORC1_SIGNALING	-4.24291	-1.00495	3.16065e-05	0.000105355	B naive
RBD	HALLMARK_E2F_TARGETS	-4.24443	-0.345312	2.87229e-05	0.000102582	B naive
RBD	HALLMARK_G2M_CHECKPOINT	-4.29942	-0.502879	2.34638e-05	9.02453e-05	B naive
RBD	HALLMARK_BILE_ACID_METABOLISM	-4.5263	-0.0705755	8.31223e-06	3.46343e-05	B naive
RBD	HALLMARK_UNFOLDED_PROTEIN_RESPONSE	-4.67008	-0.525577	4.5163e-06	2.05286e-05	B naive
RBD	HALLMARK_REACTIVE_OXYGEN_SPECIES_PATHWAY	-4.88051	-0.641929	1.63774e-06	8.1887e-06	B naive
RBD	HALLMARK_OXIDATIVE_PHOSPHORYLATION	-5.53084	-1.88213	6.57759e-08	3.65421e-07	B naive
RBD	HALLMARK_MYC_TARGETS_V2	-6.05356	-0.587333	4.3479e-09	3.62325e-08	B naive
RBD	HALLMARK_APOPTOSIS	-6.36588	-0.580108	6.30186e-10	6.30186e-09	B naive
RBD	HALLMARK_PANCREAS_BETA_CELLS	-6.6779	-0.256648	1.13541e-10	1.41926e-09	B naive
RBD	HALLMARK_XENOBIOTIC_METABOLISM	-7.0074	-0.196689	2.33072e-11	5.82679e-10	B naive
RBD	HALLMARK_MYC_TARGETS_V1	-8.35768	-4.9754	1.69901e-15	8.49506e-14	B naive
PD	HALLMARK_CHOLESTEROL_HOMEOSTASIS	3.98028	0.323145	8.16705e-05	0.00408352	B memory
PD	HALLMARK_E2F_TARGETS	2.62456	0.841602	0.00923341	0.0923341	B memory
PD	HALLMARK_PANCREAS_BETA_CELLS	2.37637	0.102383	0.0179196	0.132753	B memory
PD	HALLMARK_G2M_CHECKPOINT	2.36884	0.629701	0.0185854	0.132753	B memory
PD	HALLMARK_KRAS_SIGNALING_DN	2.1128	0.0156549	0.0351628	0.219767	B memory
PD	HALLMARK_MITOTIC_SPINDLE	1.93645	0.244815	0.0535292	0.267646	B memory
PD	HALLMARK_GLYCOLYSIS	1.68056	0.145284	0.0936512	0.411043	B memory
PD	HALLMARK_BILE_ACID_METABOLISM	1.59631	0.0374042	0.111103	0.411043	B memory
PD	HALLMARK_COAGULATION	1.59259	0.0292403	0.112203	0.411043	B memory
PD	HALLMARK_UV_RESPONSE_DN	1.22202	0.0640103	0.222321	0.595428	B memory
PD	HALLMARK_MTORC1_SIGNALING	1.22053	0.33295	0.222976	0.595428	B memory
PD	HALLMARK_APOPTOSIS	1.1782	0.133835	0.239325	0.595428	B memory
PD	HALLMARK_KRAS_SIGNALING_UP	1.03188	0.0490287	0.302736	0.595428	B memory
PD	HALLMARK_ANDROGEN_RESPONSE	1.02911	0.123274	0.303967	0.595428	B memory
PD	HALLMARK_ESTROGEN_RESPONSE_LATE	1.02891	0.0321534	0.304059	0.595428	B memory
PD	HALLMARK_UNFOLDED_PROTEIN_RESPONSE	1.00718	0.196042	0.314391	0.595428	B memory
PD	HALLMARK_HEDGEHOG_SIGNALING	0.992376	0.0191637	0.321531	0.595428	B memory
PD	HALLMARK_XENOBIOTIC_METABOLISM	0.934032	0.023329	0.350773	0.626381	B memory
PD	HALLMARK_PEROXISOME	0.889455	0.0714216	0.374234	0.62916	B memory
PD	HALLMARK_NOTCH_SIGNALING	0.443857	0.0151849	0.657353	0.856748	B memory
PD	HALLMARK_MYC_TARGETS_V1	0.428868	0.359978	0.668264	0.856748	B memory
PD	HALLMARK_FATTY_ACID_METABOLISM	0.402321	0.0420629	0.687636	0.859545	B memory
PD	HALLMARK_PROTEIN_SECRETION	0.28665	0.0412793	0.774514	0.92204	B memory
PD	HALLMARK_ESTROGEN_RESPONSE_EARLY	0.184345	0.00464052	0.853824	0.96671	B memory
PD	HALLMARK_EPITHELIAL_MESENCHYMAL_TRANSITION	0.0981129	0.00160313	0.921887	0.96671	B memory
PD	HALLMARK_SPERMATOGENESIS	0.0491034	0.000777215	0.960859	0.96671	B memory
PD	HALLMARK_INTERFERON_ALPHA_RESPONSE	0.0417571	0.00776386	0.96671	0.96671	B memory
PD	HALLMARK_TNFA_SIGNALING_VIA_NFKB	-0.0842305	-0.0102609	0.93291	0.96671	B memory
PD	HALLMARK_INTERFERON_GAMMA_RESPONSE	-0.136028	-0.0333285	0.891858	0.96671	B memory
PD	HALLMARK_ADIPOGENESIS	-0.149757	-0.0220361	0.881023	0.96671	B memory
PD	HALLMARK_WNT_BETA_CATENIN_SIGNALING	-0.237009	-0.00502744	0.812754	0.945063	B memory
PD	HALLMARK_MYOGENESIS	-0.369822	-0.00532138	0.711684	0.867908	B memory
PD	HALLMARK_P53_PATHWAY	-0.453567	-0.0547862	0.650355	0.856748	B memory
PD	HALLMARK_OXIDATIVE_PHOSPHORYLATION	-0.458905	-0.354075	0.646562	0.856748	B memory
PD	HALLMARK_COMPLEMENT	-0.515432	-0.0494519	0.6065	0.856748	B memory
PD	HALLMARK_INFLAMMATORY_RESPONSE	-0.654367	-0.0443276	0.513203	0.75471	B memory
PD	HALLMARK_ANGIOGENESIS	-0.790828	-0.014633	0.429449	0.65068	B memory
PD	HALLMARK_IL6_JAK_STAT3_SIGNALING	-0.837644	-0.0535993	0.402662	0.62916	B memory
PD	HALLMARK_PI3K_AKT_MTOR_SIGNALING	-0.858951	-0.138022	0.390812	0.62916	B memory
PD	HALLMARK_IL2_STAT5_SIGNALING	-0.867119	-0.0718924	0.386325	0.62916	B memory
PD	HALLMARK_DNA_REPAIR	-1.03363	-0.171083	0.301859	0.595428	B memory
PD	HALLMARK_REACTIVE_OXYGEN_SPECIES_PATHWAY	-1.09901	-0.151182	0.272341	0.595428	B memory
PD	HALLMARK_UV_RESPONSE_UP	-1.14396	-0.0840565	0.25323	0.595428	B memory
PD	HALLMARK_HYPOXIA	-1.25517	-0.110038	0.210051	0.595428	B memory
PD	HALLMARK_APICAL_SURFACE	-1.54116	-0.0538754	0.123959	0.413196	B memory
PD	HALLMARK_MYC_TARGETS_V2	-1.57868	-0.124672	0.115092	0.411043	B memory
PD	HALLMARK_ALLOGRAFT_REJECTION	-1.97438	-0.575616	0.0489398	0.267646	B memory
PD	HALLMARK_APICAL_JUNCTION	-2.67323	-0.170528	0.00777795	0.0923341	B memory
PD	HALLMARK_HEME_METABOLISM	-2.9495	-0.234847	0.00334578	0.055763	B memory
PD	HALLMARK_TGF_BETA_SIGNALING	-2.97229	-0.240738	0.00311308	0.055763	B memory
PD-RBD	HALLMARK_MITOTIC_SPINDLE	2.65161	0.462755	0.0088667	0.443335	B memory
PD-RBD	HALLMARK_MTORC1_SIGNALING	1.8702	1.15764	0.0641675	0.615734	B memory
PD-RBD	HALLMARK_E2F_TARGETS	1.80192	1.13526	0.0754224	0.615734	B memory
PD-RBD	HALLMARK_CHOLESTEROL_HOMEOSTASIS	1.79722	0.235903	0.0744609	0.615734	B memory
PD-RBD	HALLMARK_UNFOLDED_PROTEIN_RESPONSE	1.79083	0.634513	0.0754368	0.615734	B memory
PD-RBD	HALLMARK_PI3K_AKT_MTOR_SIGNALING	1.72256	0.493638	0.0870168	0.615734	B memory
PD-RBD	HALLMARK_G2M_CHECKPOINT	1.69564	0.773808	0.0936475	0.615734	B memory
PD-RBD	HALLMARK_ESTROGEN_RESPONSE_LATE	1.66245	0.0952493	0.0985175	0.615734	B memory
PD-RBD	HALLMARK_IL6_JAK_STAT3_SIGNALING	1.58339	0.186764	0.115448	0.641376	B memory
PD-RBD	HALLMARK_GLYCOLYSIS	1.50625	0.240406	0.1346	0.670389	B memory
PD-RBD	HALLMARK_EPITHELIAL_MESENCHYMAL_TRANSITION	1.45595	0.0383968	0.147486	0.670389	B memory
PD-RBD	HALLMARK_MYOGENESIS	1.37412	0.04058	0.171557	0.683752	B memory
PD-RBD	HALLMARK_APICAL_JUNCTION	1.35466	0.180733	0.177776	0.683752	B memory
PD-RBD	HALLMARK_PANCREAS_BETA_CELLS	1.25907	0.0923509	0.210048	0.750172	B memory
PD-RBD	HALLMARK_MYC_TARGETS_V1	1.17906	2.37615	0.241181	0.769211	B memory
PD-RBD	HALLMARK_INTERFERON_ALPHA_RESPONSE	1.13642	0.38148	0.257599	0.769211	B memory
PD-RBD	HALLMARK_ADIPOGENESIS	1.02	0.252944	0.309373	0.769211	B memory
PD-RBD	HALLMARK_HYPOXIA	1.0141	0.164304	0.312197	0.769211	B memory
PD-RBD	HALLMARK_INTERFERON_GAMMA_RESPONSE	1.01163	0.444453	0.313324	0.769211	B memory
PD-RBD	HALLMARK_ALLOGRAFT_REJECTION	0.998406	0.535885	0.319742	0.769211	B memory
PD-RBD	HALLMARK_IL2_STAT5_SIGNALING	0.973403	0.15606	0.331959	0.769211	B memory
PD-RBD	HALLMARK_APICAL_SURFACE	0.960261	0.0604903	0.338453	0.769211	B memory
PD-RBD	HALLMARK_ESTROGEN_RESPONSE_EARLY	0.767373	0.037418	0.444104	0.876298	B memory
PD-RBD	HALLMARK_ANDROGEN_RESPONSE	0.739506	0.160424	0.460764	0.876298	B memory
PD-RBD	HALLMARK_SPERMATOGENESIS	0.655131	0.0175115	0.513397	0.876298	B memory
PD-RBD	HALLMARK_WNT_BETA_CATENIN_SIGNALING	0.613192	0.0235437	0.540667	0.876298	B memory
PD-RBD	HALLMARK_UV_RESPONSE_DN	0.594299	0.0587486	0.553219	0.876298	B memory
PD-RBD	HALLMARK_APOPTOSIS	0.593474	0.113337	0.553747	0.876298	B memory
PD-RBD	HALLMARK_TNFA_SIGNALING_VIA_NFKB	0.58076	0.111214	0.562269	0.876298	B memory
PD-RBD	HALLMARK_KRAS_SIGNALING_DN	0.557079	0.00585903	0.578357	0.876298	B memory
PD-RBD	HALLMARK_FATTY_ACID_METABOLISM	0.505477	0.0906605	0.613961	0.902884	B memory
PD-RBD	HALLMARK_XENOBIOTIC_METABOLISM	0.304984	0.0139485	0.7608	0.993579	B memory
PD-RBD	HALLMARK_COAGULATION	0.286574	0.00815162	0.77494	0.993579	B memory
PD-RBD	HALLMARK_REACTIVE_OXYGEN_SPECIES_PATHWAY	0.20319	0.0511854	0.839269	0.993579	B memory
PD-RBD	HALLMARK_PROTEIN_SECRETION	0.199509	0.0460541	0.842132	0.993579	B memory
PD-RBD	HALLMARK_NOTCH_SIGNALING	0.194317	0.0118217	0.846188	0.993579	B memory
PD-RBD	HALLMARK_HEDGEHOG_SIGNALING	0.184966	0.0056996	0.853511	0.993579	B memory
PD-RBD	HALLMARK_COMPLEMENT	0.145602	0.0240623	0.88443	0.995096	B memory
PD-RBD	HALLMARK_UV_RESPONSE_UP	0.114236	0.016747	0.909212	0.995096	B memory
PD-RBD	HALLMARK_KRAS_SIGNALING_UP	0.0812017	0.00501734	0.935391	0.995096	B memory
PD-RBD	HALLMARK_PEROXISOME	0.0223344	0.0029633	0.982211	0.997118	B memory
PD-RBD	HALLMARK_OXIDATIVE_PHOSPHORYLATION	0.00442965	0.00603485	0.996473	0.997118	B memory
PD-RBD	HALLMARK_TGF_BETA_SIGNALING	0.00361857	0.000543594	0.997118	0.997118	B memory
PD-RBD	HALLMARK_DNA_REPAIR	-0.0899472	-0.0244727	0.928448	0.995096	B memory
PD-RBD	HALLMARK_ANGIOGENESIS	-0.183724	-0.00565279	0.854478	0.993579	B memory
PD-RBD	HALLMARK_MYC_TARGETS_V2	-0.285922	-0.0451561	0.775346	0.993579	B memory
PD-RBD	HALLMARK_HEME_METABOLISM	-0.391735	-0.0555302	0.695805	0.993579	B memory
PD-RBD	HALLMARK_BILE_ACID_METABOLISM	-0.628382	-0.0205025	0.5309	0.876298	B memory
PD-RBD	HALLMARK_P53_PATHWAY	-0.667634	-0.140705	0.50539	0.876298	B memory
PD-RBD	HALLMARK_INFLAMMATORY_RESPONSE	-0.835486	-0.0864853	0.404797	0.876298	B memory
RBD	HALLMARK_UV_RESPONSE_DN	6.07126	0.226343	1.74645e-09	4.36614e-08	B memory
RBD	HALLMARK_MYOGENESIS	4.88529	0.0611975	1.21009e-06	1.21009e-05	B memory
RBD	HALLMARK_KRAS_SIGNALING_DN	4.78005	0.0239655	1.99473e-06	1.66228e-05	B memory
RBD	HALLMARK_MITOTIC_SPINDLE	4.73835	0.321764	2.43535e-06	1.73954e-05	B memory
RBD	HALLMARK_KRAS_SIGNALING_UP	4.09357	0.117876	4.572e-05	0.000207818	B memory
RBD	HALLMARK_G2M_CHECKPOINT	3.09603	0.312291	0.00203369	0.00677898	B memory
RBD	HALLMARK_TNFA_SIGNALING_VIA_NFKB	2.93419	0.246881	0.0034149	0.0106716	B memory
RBD	HALLMARK_IL2_STAT5_SIGNALING	2.20307	0.122658	0.0277905	0.0620598	B memory
RBD	HALLMARK_ESTROGEN_RESPONSE_EARLY	2.09766	0.0340682	0.036155	0.0695289	B memory
RBD	HALLMARK_APICAL_SURFACE	1.98607	0.0456444	0.0472641	0.0844003	B memory
RBD	HALLMARK_ALLOGRAFT_REJECTION	1.81192	0.335915	0.0702634	0.121144	B memory
RBD	HALLMARK_E2F_TARGETS	1.79081	0.233552	0.0738103	0.123017	B memory
RBD	HALLMARK_HEDGEHOG_SIGNALING	1.75286	0.0211008	0.0798946	0.128862	B memory
RBD	HALLMARK_PI3K_AKT_MTOR_SIGNALING	1.30346	0.134819	0.192679	0.29798	B memory
RBD	HALLMARK_IL6_JAK_STAT3_SIGNALING	1.27104	0.0537759	0.203975	0.299964	B memory
RBD	HALLMARK_HYPOXIA	1.23893	0.0721811	0.215632	0.308046	B memory
RBD	HALLMARK_PANCREAS_BETA_CELLS	1.20487	0.030638	0.228509	0.309934	B memory
RBD	HALLMARK_COAGULATION	0.924979	0.00833657	0.355199	0.461365	B memory
RBD	HALLMARK_ESTROGEN_RESPONSE_LATE	0.915993	0.0187291	0.359865	0.461365	B memory
RBD	HALLMARK_INFLAMMATORY_RESPONSE	0.867297	0.0373833	0.385962	0.470686	B memory
RBD	HALLMARK_UV_RESPONSE_UP	0.396717	0.0198028	0.691652	0.768502	B memory
RBD	HALLMARK_NOTCH_SIGNALING	0.127222	0.00289688	0.898787	0.91713	B memory
RBD	HALLMARK_WNT_BETA_CATENIN_SIGNALING	0.0683781	0.000926539	0.945497	0.945497	B memory
RBD	HALLMARK_INTERFERON_GAMMA_RESPONSE	-0.179641	-0.0284224	0.857466	0.893194	B memory
RBD	HALLMARK_APICAL_JUNCTION	-0.180312	-0.00788033	0.85694	0.893194	B memory
RBD	HALLMARK_EPITHELIAL_MESENCHYMAL_TRANSITION	-0.338107	-0.00345333	0.735347	0.79929	B memory
RBD	HALLMARK_COMPLEMENT	-0.455795	-0.0257643	0.648624	0.737072	B memory
RBD	HALLMARK_SPERMATOGENESIS	-0.575622	-0.00507873	0.564984	0.656959	B memory
RBD	HALLMARK_CHOLESTEROL_HOMEOSTASIS	-0.590578	-0.0271891	0.554926	0.656959	B memory
RBD	HALLMARK_INTERFERON_ALPHA_RESPONSE	-0.884328	-0.104586	0.376705	0.470686	B memory
RBD	HALLMARK_PROTEIN_SECRETION	-1.20267	-0.0971222	0.229351	0.309934	B memory
RBD	HALLMARK_APOPTOSIS	-1.29186	-0.0891789	0.196667	0.29798	B memory
RBD	HALLMARK_ANDROGEN_RESPONSE	-2.04953	-0.155549	0.0406391	0.0752576	B memory
RBD	HALLMARK_TGF_BETA_SIGNALING	-2.1281	-0.113125	0.0335435	0.067087	B memory
RBD	HALLMARK_MTORC1_SIGNALING	-2.17569	-0.326573	0.0297887	0.0620598	B memory
RBD	HALLMARK_P53_PATHWAY	-2.18603	-0.167383	0.0290188	0.0620598	B memory
RBD	HALLMARK_MYC_TARGETS_V2	-2.19126	-0.114076	0.0286343	0.0620598	B memory
RBD	HALLMARK_BILE_ACID_METABOLISM	-2.67588	-0.0339828	0.00756926	0.0189232	B memory
RBD	HALLMARK_GLYCOLYSIS	-2.73883	-0.127979	0.00626621	0.01649	B memory
RBD	HALLMARK_UNFOLDED_PROTEIN_RESPONSE	-2.82263	-0.325064	0.00484584	0.0134607	B memory
RBD	HALLMARK_ANGIOGENESIS	-2.9119	-0.0329113	0.0036628	0.010773	B memory
RBD	HALLMARK_XENOBIOTIC_METABOLISM	-3.35995	-0.0486343	0.000806323	0.00287973	B memory
RBD	HALLMARK_PEROXISOME	-3.36524	-0.159099	0.00079017	0.00287973	B memory
RBD	HALLMARK_HEME_METABOLISM	-3.94628	-0.199291	8.42894e-05	0.000351206	B memory
RBD	HALLMARK_MYC_TARGETS_V1	-4.11213	-1.94225	4.23149e-05	0.000207818	B memory
RBD	HALLMARK_ADIPOGENESIS	-4.31072	-0.361262	1.76742e-05	9.81899e-05	B memory
RBD	HALLMARK_REACTIVE_OXYGEN_SPECIES_PATHWAY	-4.34444	-0.357352	1.52026e-05	9.50163e-05	B memory
RBD	HALLMARK_FATTY_ACID_METABOLISM	-5.42643	-0.331227	7.01963e-08	8.77454e-07	B memory
RBD	HALLMARK_DNA_REPAIR	-5.5965	-0.532047	2.73942e-08	4.56571e-07	B memory
RBD	HALLMARK_OXIDATIVE_PHOSPHORYLATION	-7.23911	-2.89672	8.4276e-13	4.2138e-11	B memory
PD	HALLMARK_ADIPOGENESIS		-0.808975	1	1	ASC
PD	HALLMARK_ALLOGRAFT_REJECTION		1.97879	1	1	ASC
PD	HALLMARK_ANDROGEN_RESPONSE		-0.358151	1	1	ASC
PD	HALLMARK_ANGIOGENESIS		0.140164	1	1	ASC
PD	HALLMARK_APICAL_JUNCTION		-0.139678	1	1	ASC
PD	HALLMARK_APICAL_SURFACE		0.20171	1	1	ASC
PD	HALLMARK_APOPTOSIS		0.443238	1	1	ASC
PD	HALLMARK_BILE_ACID_METABOLISM		-0.0129232	1	1	ASC
PD	HALLMARK_CHOLESTEROL_HOMEOSTASIS		-5.07897	1	1	ASC
PD	HALLMARK_COAGULATION		-0.0983784	1	1	ASC
PD	HALLMARK_COMPLEMENT		-1.04535	1	1	ASC
PD	HALLMARK_DNA_REPAIR		1.8099	1	1	ASC
PD	HALLMARK_E2F_TARGETS		1.11834	1	1	ASC
PD	HALLMARK_EPITHELIAL_MESENCHYMAL_TRANSITION		0.209947	1	1	ASC
PD	HALLMARK_ESTROGEN_RESPONSE_EARLY		0.122408	1	1	ASC
PD	HALLMARK_ESTROGEN_RESPONSE_LATE		0.117291	1	1	ASC
PD	HALLMARK_FATTY_ACID_METABOLISM		-0.442318	1	1	ASC
PD	HALLMARK_G2M_CHECKPOINT		-0.751191	1	1	ASC
PD	HALLMARK_GLYCOLYSIS		-0.478925	1	1	ASC
PD	HALLMARK_HEDGEHOG_SIGNALING		0.0318736	1	1	ASC
PD	HALLMARK_HEME_METABOLISM		-0.192427	1	1	ASC
PD	HALLMARK_HYPOXIA		-1.38542	1	1	ASC
PD	HALLMARK_IL2_STAT5_SIGNALING		-1.63762	1	1	ASC
PD	HALLMARK_IL6_JAK_STAT3_SIGNALING		-0.570983	1	1	ASC
PD	HALLMARK_INFLAMMATORY_RESPONSE		-0.45323	1	1	ASC
PD	HALLMARK_INTERFERON_ALPHA_RESPONSE		2.5677	1	1	ASC
PD	HALLMARK_INTERFERON_GAMMA_RESPONSE		0.930526	1	1	ASC
PD	HALLMARK_KRAS_SIGNALING_DN		0.0213069	1	1	ASC
PD	HALLMARK_KRAS_SIGNALING_UP		0.56883	1	1	ASC
PD	HALLMARK_MITOTIC_SPINDLE		0.778348	1	1	ASC
PD	HALLMARK_MTORC1_SIGNALING		-8.57073	1	1	ASC
PD	HALLMARK_MYC_TARGETS_V1		-2.46075	1	1	ASC
PD	HALLMARK_MYC_TARGETS_V2		-0.485142	1	1	ASC
PD	HALLMARK_MYOGENESIS		-0.18653	1	1	ASC
PD	HALLMARK_NOTCH_SIGNALING		0.288026	1	1	ASC
PD	HALLMARK_OXIDATIVE_PHOSPHORYLATION		-6.07017	1	1	ASC
PD	HALLMARK_P53_PATHWAY		-1.08596	1	1	ASC
PD	HALLMARK_PANCREAS_BETA_CELLS		-0.630871	1	1	ASC
PD	HALLMARK_PEROXISOME		-1.58082	1	1	ASC
PD	HALLMARK_PI3K_AKT_MTOR_SIGNALING		-0.298241	1	1	ASC
PD	HALLMARK_PROTEIN_SECRETION		-6.07079	1	1	ASC
PD	HALLMARK_REACTIVE_OXYGEN_SPECIES_PATHWAY		-0.696882	1	1	ASC
PD	HALLMARK_SPERMATOGENESIS		-0.00831029	1	1	ASC
PD	HALLMARK_TGF_BETA_SIGNALING		0.798192	1	1	ASC
PD	HALLMARK_TNFA_SIGNALING_VIA_NFKB		-0.789115	1	1	ASC
PD	HALLMARK_UNFOLDED_PROTEIN_RESPONSE		-5.50383	1	1	ASC
PD	HALLMARK_UV_RESPONSE_DN		0.309301	1	1	ASC
PD	HALLMARK_UV_RESPONSE_UP		-4.06426	1	1	ASC
PD	HALLMARK_WNT_BETA_CATENIN_SIGNALING		-0.0934652	1	1	ASC
PD	HALLMARK_XENOBIOTIC_METABOLISM		0.174951	1	1	ASC
PD-RBD	HALLMARK_ADIPOGENESIS		-0.330894	1	1	ASC
PD-RBD	HALLMARK_ALLOGRAFT_REJECTION		-0.750754	1	1	ASC
PD-RBD	HALLMARK_ANDROGEN_RESPONSE		0.190449	1	1	ASC
PD-RBD	HALLMARK_ANGIOGENESIS		0.131609	1	1	ASC
PD-RBD	HALLMARK_APICAL_JUNCTION		-0.64783	1	1	ASC
PD-RBD	HALLMARK_APICAL_SURFACE		-0.0758252	1	1	ASC
PD-RBD	HALLMARK_APOPTOSIS		0.571111	1	1	ASC
PD-RBD	HALLMARK_BILE_ACID_METABOLISM		0.00913641	1	1	ASC
PD-RBD	HALLMARK_CHOLESTEROL_HOMEOSTASIS		-4.46535	1	1	ASC
PD-RBD	HALLMARK_COAGULATION		0.124529	1	1	ASC
PD-RBD	HALLMARK_COMPLEMENT		-1.21852	1	1	ASC
PD-RBD	HALLMARK_DNA_REPAIR		1.47013	1	1	ASC
PD-RBD	HALLMARK_E2F_TARGETS		0.0361131	1	1	ASC
PD-RBD	HALLMARK_EPITHELIAL_MESENCHYMAL_TRANSITION		0.12261	1	1	ASC
PD-RBD	HALLMARK_ESTROGEN_RESPONSE_EARLY		-0.00499885	1	1	ASC
PD-RBD	HALLMARK_ESTROGEN_RESPONSE_LATE		-0.0747385	1	1	ASC
PD-RBD	HALLMARK_FATTY_ACID_METABOLISM		0.496314	1	1	ASC
PD-RBD	HALLMARK_G2M_CHECKPOINT		-1.52021	1	1	ASC
PD-RBD	HALLMARK_GLYCOLYSIS		1.0055	1	1	ASC
PD-RBD	HALLMARK_HEDGEHOG_SIGNALING		0.0222194	1	1	ASC
PD-RBD	HALLMARK_HEME_METABOLISM		0.72537	1	1	ASC
PD-RBD	HALLMARK_HYPOXIA		-1.02951	1	1	ASC
PD-RBD	HALLMARK_IL2_STAT5_SIGNALING		-2.50333	1	1	ASC
PD-RBD	HALLMARK_IL6_JAK_STAT3_SIGNALING		-0.622632	1	1	ASC
PD-RBD	HALLMARK_INFLAMMATORY_RESPONSE		-0.177889	1	1	ASC
PD-RBD	HALLMARK_INTERFERON_ALPHA_RESPONSE		3.31817	1	1	ASC
PD-RBD	HALLMARK_INTERFERON_GAMMA_RESPONSE		2.48987	1	1	ASC
PD-RBD	HALLMARK_KRAS_SIGNALING_DN		0.0544111	1	1	ASC
PD-RBD	HALLMARK_KRAS_SIGNALING_UP		0.0536806	1	1	ASC
PD-RBD	HALLMARK_MITOTIC_SPINDLE		-0.483863	1	1	ASC
PD-RBD	HALLMARK_MTORC1_SIGNALING		-4.45083	1	1	ASC
PD-RBD	HALLMARK_MYC_TARGETS_V1		3.6335	1	1	ASC
PD-RBD	HALLMARK_MYC_TARGETS_V2		0.143543	1	1	ASC
PD-RBD	HALLMARK_MYOGENESIS		-0.234421	1	1	ASC
PD-RBD	HALLMARK_NOTCH_SIGNALING		0.379593	1	1	ASC
PD-RBD	HALLMARK_OXIDATIVE_PHOSPHORYLATION		8.02421	1	1	ASC
PD-RBD	HALLMARK_P53_PATHWAY		-1.37991	1	1	ASC
PD-RBD	HALLMARK_PANCREAS_BETA_CELLS		-0.296798	1	1	ASC
PD-RBD	HALLMARK_PEROXISOME		-1.41636	1	1	ASC
PD-RBD	HALLMARK_PI3K_AKT_MTOR_SIGNALING		-2.0353	1	1	ASC
PD-RBD	HALLMARK_PROTEIN_SECRETION		-4.24327	1	1	ASC
PD-RBD	HALLMARK_REACTIVE_OXYGEN_SPECIES_PATHWAY		1.30962	1	1	ASC
PD-RBD	HALLMARK_SPERMATOGENESIS		-0.0478572	1	1	ASC
PD-RBD	HALLMARK_TGF_BETA_SIGNALING		0.417612	1	1	ASC
PD-RBD	HALLMARK_TNFA_SIGNALING_VIA_NFKB		-1.12704	1	1	ASC
PD-RBD	HALLMARK_UNFOLDED_PROTEIN_RESPONSE		0.0932856	1	1	ASC
PD-RBD	HALLMARK_UV_RESPONSE_DN		0.219273	1	1	ASC
PD-RBD	HALLMARK_UV_RESPONSE_UP		-2.51026	1	1	ASC
PD-RBD	HALLMARK_WNT_BETA_CATENIN_SIGNALING		-0.0481192	1	1	ASC
PD-RBD	HALLMARK_XENOBIOTIC_METABOLISM		0.165259	1	1	ASC
RBD	HALLMARK_ADIPOGENESIS		-1.68192	1	1	ASC
RBD	HALLMARK_ALLOGRAFT_REJECTION		2.57606	1	1	ASC
RBD	HALLMARK_ANDROGEN_RESPONSE		-0.842247	1	1	ASC
RBD	HALLMARK_ANGIOGENESIS		0.0706336	1	1	ASC
RBD	HALLMARK_APICAL_JUNCTION		-0.126022	1	1	ASC
RBD	HALLMARK_APICAL_SURFACE		0.22974	1	1	ASC
RBD	HALLMARK_APOPTOSIS		0.343783	1	1	ASC
RBD	HALLMARK_BILE_ACID_METABOLISM		-0.0687824	1	1	ASC
RBD	HALLMARK_CHOLESTEROL_HOMEOSTASIS		-5.60371	1	1	ASC
RBD	HALLMARK_COAGULATION		-0.107755	1	1	ASC
RBD	HALLMARK_COMPLEMENT		-1.20398	1	1	ASC
RBD	HALLMARK_DNA_REPAIR		1.40999	1	1	ASC
RBD	HALLMARK_E2F_TARGETS		1.39546	1	1	ASC
RBD	HALLMARK_EPITHELIAL_MESENCHYMAL_TRANSITION		0.0955403	1	1	ASC
RBD	HALLMARK_ESTROGEN_RESPONSE_EARLY		0.288205	1	1	ASC
RBD	HALLMARK_ESTROGEN_RESPONSE_LATE		0.263581	1	1	ASC
RBD	HALLMARK_FATTY_ACID_METABOLISM		-1.00073	1	1	ASC
RBD	HALLMARK_G2M_CHECKPOINT		-0.939447	1	1	ASC
RBD	HALLMARK_GLYCOLYSIS		-0.911992	1	1	ASC
RBD	HALLMARK_HEDGEHOG_SIGNALING		0.0326063	1	1	ASC
RBD	HALLMARK_HEME_METABOLISM		-0.171865	1	1	ASC
RBD	HALLMARK_HYPOXIA		-1.53249	1	1	ASC
RBD	HALLMARK_IL2_STAT5_SIGNALING		-1.47115	1	1	ASC
RBD	HALLMARK_IL6_JAK_STAT3_SIGNALING		-0.318904	1	1	ASC
RBD	HALLMARK_INFLAMMATORY_RESPONSE		-0.306957	1	1	ASC
RBD	HALLMARK_INTERFERON_ALPHA_RESPONSE		2.00783	1	1	ASC
RBD	HALLMARK_INTERFERON_GAMMA_RESPONSE		0.166597	1	1	ASC
RBD	HALLMARK_KRAS_SIGNALING_DN		0.0203137	1	1	ASC
RBD	HALLMARK_KRAS_SIGNALING_UP		0.724436	1	1	ASC
RBD	HALLMARK_MITOTIC_SPINDLE		0.967259	1	1	ASC
RBD	HALLMARK_MTORC1_SIGNALING		-9.93933	1	1	ASC
RBD	HALLMARK_MYC_TARGETS_V1		-3.83026	1	1	ASC
RBD	HALLMARK_MYC_TARGETS_V2		-0.465572	1	1	ASC
RBD	HALLMARK_MYOGENESIS		-0.135572	1	1	ASC
RBD	HALLMARK_NOTCH_SIGNALING		0.286206	1	1	ASC
RBD	HALLMARK_OXIDATIVE_PHOSPHORYLATION		-10.3837	1	1	ASC
RBD	HALLMARK_P53_PATHWAY		-1.54494	1	1	ASC
RBD	HALLMARK_PANCREAS_BETA_CELLS		-0.696212	1	1	ASC
RBD	HALLMARK_PEROXISOME		-1.86065	1	1	ASC
RBD	HALLMARK_PI3K_AKT_MTOR_SIGNALING		0.271189	1	1	ASC
RBD	HALLMARK_PROTEIN_SECRETION		-6.05947	1	1	ASC
RBD	HALLMARK_REACTIVE_OXYGEN_SPECIES_PATHWAY		-0.900087	1	1	ASC
RBD	HALLMARK_SPERMATOGENESIS		0.0168062	1	1	ASC
RBD	HALLMARK_TGF_BETA_SIGNALING		0.783691	1	1	ASC
RBD	HALLMARK_TNFA_SIGNALING_VIA_NFKB		-0.330672	1	1	ASC
RBD	HALLMARK_UNFOLDED_PROTEIN_RESPONSE		-5.96419	1	1	ASC
RBD	HALLMARK_UV_RESPONSE_DN		0.508471	1	1	ASC
RBD	HALLMARK_UV_RESPONSE_UP		-3.93334	1	1	ASC
RBD	HALLMARK_WNT_BETA_CATENIN_SIGNALING		-0.0513204	1	1	ASC
RBD	HALLMARK_XENOBIOTIC_METABOLISM		-0.16729	1	1	ASC
PD	HALLMARK_HEDGEHOG_SIGNALING	4.63111	0.0325097	3.80017e-06	1.90008e-05	CD4 Tnaive
PD	HALLMARK_MITOTIC_SPINDLE	3.43519	0.144709	0.000600594	0.00166832	CD4 Tnaive
PD	HALLMARK_KRAS_SIGNALING_UP	3.39206	0.0587384	0.00070308	0.0017577	CD4 Tnaive
PD	HALLMARK_UV_RESPONSE_DN	2.83482	0.0830628	0.00461754	0.0100381	CD4 Tnaive
PD	HALLMARK_INTERFERON_GAMMA_RESPONSE	2.74146	0.203033	0.00615483	0.0123097	CD4 Tnaive
PD	HALLMARK_KRAS_SIGNALING_DN	2.57485	0.00425498	0.0100787	0.0193822	CD4 Tnaive
PD	HALLMARK_NOTCH_SIGNALING	0.903791	0.0129229	0.366182	0.457727	CD4 Tnaive
PD	HALLMARK_APICAL_SURFACE	0.826403	0.010934	0.408645	0.498348	CD4 Tnaive
PD	HALLMARK_INFLAMMATORY_RESPONSE	0.349772	0.00960696	0.726535	0.825608	CD4 Tnaive
PD	HALLMARK_IL2_STAT5_SIGNALING	0.222867	0.00917554	0.823654	0.915172	CD4 Tnaive
PD	HALLMARK_IL6_JAK_STAT3_SIGNALING	0.168118	0.00435185	0.866502	0.921811	CD4 Tnaive
PD	HALLMARK_INTERFERON_ALPHA_RESPONSE	0.0884375	0.00661087	0.929535	0.964111	CD4 Tnaive
PD	HALLMARK_SPERMATOGENESIS	0.0449995	0.000237763	0.964111	0.964111	CD4 Tnaive
PD	HALLMARK_ALLOGRAFT_REJECTION	-0.0583808	-0.00529432	0.953449	0.964111	CD4 Tnaive
PD	HALLMARK_ANDROGEN_RESPONSE	-0.176516	-0.00809026	0.859901	0.921811	CD4 Tnaive
PD	HALLMARK_EPITHELIAL_MESENCHYMAL_TRANSITION	-0.352119	-0.00188813	0.724775	0.825608	CD4 Tnaive
PD	HALLMARK_ESTROGEN_RESPONSE_EARLY	-0.803692	-0.01025	0.421641	0.501954	CD4 Tnaive
PD	HALLMARK_HEME_METABOLISM	-1.07419	-0.0378413	0.282829	0.362602	CD4 Tnaive
PD	HALLMARK_BILE_ACID_METABOLISM	-1.2045	-0.0134319	0.228496	0.300653	CD4 Tnaive
PD	HALLMARK_CHOLESTEROL_HOMEOSTASIS	-1.50381	-0.0420478	0.13274	0.179378	CD4 Tnaive
PD	HALLMARK_COMPLEMENT	-1.6353	-0.0595123	0.102095	0.141799	CD4 Tnaive
PD	HALLMARK_WNT_BETA_CATENIN_SIGNALING	-1.78625	-0.026956	0.0741634	0.105948	CD4 Tnaive
PD	HALLMARK_G2M_CHECKPOINT	-1.80949	-0.0653412	0.0704791	0.103646	CD4 Tnaive
PD	HALLMARK_HYPOXIA	-1.89034	-0.0740621	0.0588131	0.0891107	CD4 Tnaive
PD	HALLMARK_ANGIOGENESIS	-2.04722	-0.0203395	0.0407269	0.0636358	CD4 Tnaive
PD	HALLMARK_APICAL_JUNCTION	-2.04841	-0.0607083	0.0406104	0.0636358	CD4 Tnaive
PD	HALLMARK_PROTEIN_SECRETION	-2.05578	-0.0912991	0.0398938	0.0636358	CD4 Tnaive
PD	HALLMARK_MYOGENESIS	-2.08024	-0.0102898	0.0375923	0.0636358	CD4 Tnaive
PD	HALLMARK_P53_PATHWAY	-2.27072	-0.10148	0.023238	0.0414964	CD4 Tnaive
PD	HALLMARK_ESTROGEN_RESPONSE_LATE	-2.29424	-0.0305742	0.0218483	0.0404597	CD4 Tnaive
PD	HALLMARK_TGF_BETA_SIGNALING	-2.76796	-0.0688967	0.00567696	0.011827	CD4 Tnaive
PD	HALLMARK_TNFA_SIGNALING_VIA_NFKB	-3.10867	-0.0921176	0.00189781	0.0043132	CD4 Tnaive
PD	HALLMARK_E2F_TARGETS	-3.19784	-0.101461	0.00139962	0.00333244	CD4 Tnaive
PD	HALLMARK_PANCREAS_BETA_CELLS	-3.41169	-0.0562996	0.00065453	0.00172245	CD4 Tnaive
PD	HALLMARK_PEROXISOME	-3.466	-0.10872	0.000535981	0.00157642	CD4 Tnaive
PD	HALLMARK_GLYCOLYSIS	-3.46804	-0.0953665	0.000531959	0.00157642	CD4 Tnaive
PD	HALLMARK_PI3K_AKT_MTOR_SIGNALING	-3.59078	-0.232389	0.000335208	0.00111736	CD4 Tnaive
PD	HALLMARK_MYC_TARGETS_V2	-3.7332	-0.109636	0.000192764	0.000688443	CD4 Tnaive
PD	HALLMARK_XENOBIOTIC_METABOLISM	-3.78131	-0.0332195	0.00015927	0.000612578	CD4 Tnaive
PD	HALLMARK_COAGULATION	-3.91995	-0.0175835	9.06789e-05	0.000377829	CD4 Tnaive
PD	HALLMARK_APOPTOSIS	-4.48888	-0.224941	7.44112e-06	3.38233e-05	CD4 Tnaive
PD	HALLMARK_UV_RESPONSE_UP	-4.6992	-0.158694	2.73472e-06	1.51929e-05	CD4 Tnaive
PD	HALLMARK_REACTIVE_OXYGEN_SPECIES_PATHWAY	-5.01943	-0.249014	5.49769e-07	3.43606e-06	CD4 Tnaive
PD	HALLMARK_FATTY_ACID_METABOLISM	-5.12471	-0.194947	3.17831e-07	2.27022e-06	CD4 Tnaive
PD	HALLMARK_ADIPOGENESIS	-6.0792	-0.2584	1.36848e-09	1.1404e-08	CD4 Tnaive
PD	HALLMARK_UNFOLDED_PROTEIN_RESPONSE	-6.80871	-0.375798	1.1938e-11	1.1938e-10	CD4 Tnaive
PD	HALLMARK_DNA_REPAIR	-6.97394	-0.377074	3.80753e-12	4.75941e-11	CD4 Tnaive
PD	HALLMARK_MTORC1_SIGNALING	-7.01221	-0.48082	2.91245e-12	4.75941e-11	CD4 Tnaive
PD	HALLMARK_OXIDATIVE_PHOSPHORYLATION	-8.13652	-1.44172	5.9831e-16	1.49577e-14	CD4 Tnaive
PD	HALLMARK_MYC_TARGETS_V1	-9.17436	-1.95066	8.42312e-20	4.21156e-18	CD4 Tnaive
PD-RBD	HALLMARK_INTERFERON_GAMMA_RESPONSE	16.18	1.05402	1.42407e-57	7.12036e-56	CD4 Tnaive
PD-RBD	HALLMARK_INTERFERON_ALPHA_RESPONSE	13.1432	0.878816	7.00197e-39	1.75049e-37	CD4 Tnaive
PD-RBD	HALLMARK_ALLOGRAFT_REJECTION	4.62695	0.270968	3.7765e-06	1.71659e-05	CD4 Tnaive
PD-RBD	HALLMARK_BILE_ACID_METABOLISM	3.9341	0.0292417	8.4314e-05	0.000301122	CD4 Tnaive
PD-RBD	HALLMARK_INFLAMMATORY_RESPONSE	3.90113	0.0688693	9.66285e-05	0.000322095	CD4 Tnaive
PD-RBD	HALLMARK_HEDGEHOG_SIGNALING	3.22846	0.0141009	0.00125024	0.00329011	CD4 Tnaive
PD-RBD	HALLMARK_KRAS_SIGNALING_DN	3.16162	0.00334765	0.00157568	0.00393921	CD4 Tnaive
PD-RBD	HALLMARK_KRAS_SIGNALING_UP	2.95771	0.0309981	0.00310957	0.00647828	CD4 Tnaive
PD-RBD	HALLMARK_MITOTIC_SPINDLE	2.70275	0.068306	0.00689322	0.0127652	CD4 Tnaive
PD-RBD	HALLMARK_NOTCH_SIGNALING	2.4414	0.0222452	0.0146546	0.0252665	CD4 Tnaive
PD-RBD	HALLMARK_XENOBIOTIC_METABOLISM	2.09962	0.0128907	0.035797	0.0526426	CD4 Tnaive
PD-RBD	HALLMARK_E2F_TARGETS	1.56815	0.0324459	0.11689	0.166986	CD4 Tnaive
PD-RBD	HALLMARK_IL6_JAK_STAT3_SIGNALING	0.560004	0.00945294	0.575494	0.639438	CD4 Tnaive
PD-RBD	HALLMARK_UV_RESPONSE_UP	0.52143	0.0115374	0.602083	0.654439	CD4 Tnaive
PD-RBD	HALLMARK_ANDROGEN_RESPONSE	0.265889	0.00794887	0.790333	0.840779	CD4 Tnaive
PD-RBD	HALLMARK_G2M_CHECKPOINT	0.188118	0.00437081	0.85079	0.873512	CD4 Tnaive
PD-RBD	HALLMARK_SPERMATOGENESIS	0.181422	0.000600859	0.856042	0.873512	CD4 Tnaive
PD-RBD	HALLMARK_APICAL_SURFACE	0.126814	0.00102416	0.899091	0.899091	CD4 Tnaive
PD-RBD	HALLMARK_TNFA_SIGNALING_VIA_NFKB	-0.670318	-0.0134729	0.502677	0.571224	CD4 Tnaive
PD-RBD	HALLMARK_CHOLESTEROL_HOMEOSTASIS	-0.879184	-0.0161818	0.379331	0.441083	CD4 Tnaive
PD-RBD	HALLMARK_COMPLEMENT	-0.936549	-0.0217429	0.349022	0.415503	CD4 Tnaive
PD-RBD	HALLMARK_PROTEIN_SECRETION	-0.944166	-0.0269027	0.345117	0.415503	CD4 Tnaive
PD-RBD	HALLMARK_GLYCOLYSIS	-1.0527	-0.0186347	0.292514	0.365643	CD4 Tnaive
PD-RBD	HALLMARK_WNT_BETA_CATENIN_SIGNALING	-1.18134	-0.0113009	0.237506	0.304495	CD4 Tnaive
PD-RBD	HALLMARK_PEROXISOME	-1.18384	-0.0237465	0.236516	0.304495	CD4 Tnaive
PD-RBD	HALLMARK_HYPOXIA	-1.37343	-0.0349152	0.169664	0.229275	CD4 Tnaive
PD-RBD	HALLMARK_FATTY_ACID_METABOLISM	-1.42215	-0.0353261	0.155026	0.215314	CD4 Tnaive
PD-RBD	HALLMARK_PANCREAS_BETA_CELLS	-2.1275	-0.0224967	0.0334128	0.0506255	CD4 Tnaive
PD-RBD	HALLMARK_ADIPOGENESIS	-2.24592	-0.061553	0.0247399	0.038656	CD4 Tnaive
PD-RBD	HALLMARK_UNFOLDED_PROTEIN_RESPONSE	-2.28462	-0.0812843	0.0223641	0.0360712	CD4 Tnaive
PD-RBD	HALLMARK_EPITHELIAL_MESENCHYMAL_TRANSITION	-2.32835	-0.00790255	0.0199211	0.0332019	CD4 Tnaive
PD-RBD	HALLMARK_MTORC1_SIGNALING	-2.60231	-0.11196	0.00927904	0.0165697	CD4 Tnaive
PD-RBD	HALLMARK_MYOGENESIS	-2.84076	-0.00900781	0.00451355	0.00867991	CD4 Tnaive
PD-RBD	HALLMARK_UV_RESPONSE_DN	-2.93551	-0.0500259	0.0033407	0.0066814	CD4 Tnaive
PD-RBD	HALLMARK_ANGIOGENESIS	-2.96558	-0.0192894	0.00303114	0.00647828	CD4 Tnaive
PD-RBD	HALLMARK_MYC_TARGETS_V2	-3.01129	-0.0565327	0.00261066	0.00593331	CD4 Tnaive
PD-RBD	HALLMARK_HEME_METABOLISM	-3.05129	-0.0669919	0.002287	0.00544524	CD4 Tnaive
PD-RBD	HALLMARK_COAGULATION	-3.3143	-0.0104264	0.000923334	0.00256482	CD4 Tnaive
PD-RBD	HALLMARK_P53_PATHWAY	-3.4004	-0.0992622	0.000676562	0.00198989	CD4 Tnaive
PD-RBD	HALLMARK_DNA_REPAIR	-3.74962	-0.129713	0.000178509	0.000557839	CD4 Tnaive
PD-RBD	HALLMARK_OXIDATIVE_PHOSPHORYLATION	-4.30444	-0.466463	1.69661e-05	6.52544e-05	CD4 Tnaive
PD-RBD	HALLMARK_APICAL_JUNCTION	-4.57671	-0.0880244	4.8036e-06	2.0015e-05	CD4 Tnaive
PD-RBD	HALLMARK_APOPTOSIS	-5.23247	-0.166126	1.72043e-07	8.60213e-07	CD4 Tnaive
PD-RBD	HALLMARK_PI3K_AKT_MTOR_SIGNALING	-5.64607	-0.235202	1.70475e-08	9.47085e-08	CD4 Tnaive
PD-RBD	HALLMARK_MYC_TARGETS_V1	-6.40387	-0.821455	1.61192e-10	1.00745e-09	CD4 Tnaive
PD-RBD	HALLMARK_REACTIVE_OXYGEN_SPECIES_PATHWAY	-6.52459	-0.203434	7.28652e-11	5.20465e-10	CD4 Tnaive
PD-RBD	HALLMARK_ESTROGEN_RESPONSE_EARLY	-6.55476	-0.0519305	5.967e-11	4.9725e-10	CD4 Tnaive
PD-RBD	HALLMARK_ESTROGEN_RESPONSE_LATE	-6.85173	-0.0558207	7.91578e-12	7.91578e-11	CD4 Tnaive
PD-RBD	HALLMARK_IL2_STAT5_SIGNALING	-6.96689	-0.176713	3.53068e-12	4.41335e-11	CD4 Tnaive
PD-RBD	HALLMARK_TGF_BETA_SIGNALING	-8.25626	-0.127248	1.7771e-16	2.96184e-15	CD4 Tnaive
RBD	HALLMARK_KRAS_SIGNALING_UP	13.0356	0.0988343	1.24533e-38	5.6606e-38	CD4 Tnaive
RBD	HALLMARK_UV_RESPONSE_DN	12.4043	0.159524	3.69919e-35	1.54133e-34	CD4 Tnaive
RBD	HALLMARK_HEDGEHOG_SIGNALING	9.40198	0.0283801	6.11566e-21	1.69879e-20	CD4 Tnaive
RBD	HALLMARK_WNT_BETA_CATENIN_SIGNALING	8.94169	0.0623304	4.27475e-19	1.12493e-18	CD4 Tnaive
RBD	HALLMARK_MITOTIC_SPINDLE	8.88382	0.16408	7.18769e-19	1.79692e-18	CD4 Tnaive
RBD	HALLMARK_ALLOGRAFT_REJECTION	6.50591	0.262621	7.9663e-11	1.65965e-10	CD4 Tnaive
RBD	HALLMARK_NOTCH_SIGNALING	4.27841	0.0270535	1.89401e-05	2.95939e-05	CD4 Tnaive
RBD	HALLMARK_ESTROGEN_RESPONSE_EARLY	3.21935	0.0188995	0.00128753	0.00183933	CD4 Tnaive
RBD	HALLMARK_IL6_JAK_STAT3_SIGNALING	2.72488	0.0315356	0.00643999	0.00870269	CD4 Tnaive
RBD	HALLMARK_KRAS_SIGNALING_DN	2.51854	0.00172504	0.0117944	0.015519	CD4 Tnaive
RBD	HALLMARK_INFLAMMATORY_RESPONSE	2.47668	0.029972	0.0132719	0.0170153	CD4 Tnaive
RBD	HALLMARK_SPERMATOGENESIS	1.93453	0.00450713	0.0530674	0.0631755	CD4 Tnaive
RBD	HALLMARK_TNFA_SIGNALING_VIA_NFKB	1.78498	0.0245806	0.074284	0.0863768	CD4 Tnaive
RBD	HALLMARK_APICAL_SURFACE	1.18399	0.00668746	0.236438	0.262709	CD4 Tnaive
RBD	HALLMARK_INTERFERON_GAMMA_RESPONSE	0.550112	0.0178993	0.582251	0.606511	CD4 Tnaive
RBD	HALLMARK_UV_RESPONSE_UP	0.332214	0.00510573	0.739732	0.754829	CD4 Tnaive
RBD	HALLMARK_HYPOXIA	0.0961321	0.00170279	0.923417	0.923417	CD4 Tnaive
RBD	HALLMARK_TGF_BETA_SIGNALING	-0.82287	-0.00904947	0.410595	0.436803	CD4 Tnaive
RBD	HALLMARK_APICAL_JUNCTION	-0.974972	-0.0131069	0.32959	0.35825	CD4 Tnaive
RBD	HALLMARK_MYOGENESIS	-1.70293	-0.00383821	0.0886017	0.100684	CD4 Tnaive
RBD	HALLMARK_PANCREAS_BETA_CELLS	-2.22576	-0.016378	0.0260449	0.031762	CD4 Tnaive
RBD	HALLMARK_G2M_CHECKPOINT	-2.22888	-0.035503	0.0258363	0.031762	CD4 Tnaive
RBD	HALLMARK_P53_PATHWAY	-3.19588	-0.0633221	0.00139694	0.0019402	CD4 Tnaive
RBD	HALLMARK_EPITHELIAL_MESENCHYMAL_TRANSITION	-3.25939	-0.00753038	0.001119	0.00164559	CD4 Tnaive
RBD	HALLMARK_ESTROGEN_RESPONSE_LATE	-4.01711	-0.0231928	5.92026e-05	8.97009e-05	CD4 Tnaive
RBD	HALLMARK_COAGULATION	-4.4875	-0.00939626	7.25975e-06	1.17093e-05	CD4 Tnaive
RBD	HALLMARK_INTERFERON_ALPHA_RESPONSE	-4.78377	-0.156177	1.73676e-06	2.8946e-06	CD4 Tnaive
RBD	HALLMARK_PI3K_AKT_MTOR_SIGNALING	-5.86793	-0.167333	4.50553e-09	7.76816e-09	CD4 Tnaive
RBD	HALLMARK_ANDROGEN_RESPONSE	-5.94841	-0.118726	2.76762e-09	4.94217e-09	CD4 Tnaive
RBD	HALLMARK_BILE_ACID_METABOLISM	-6.16567	-0.0298707	7.19757e-10	1.33288e-09	CD4 Tnaive
RBD	HALLMARK_IL2_STAT5_SIGNALING	-6.4185	-0.114017	1.41741e-10	2.72579e-10	CD4 Tnaive
RBD	HALLMARK_HEME_METABOLISM	-6.43176	-0.0951313	1.29962e-10	2.59924e-10	CD4 Tnaive
RBD	HALLMARK_COMPLEMENT	-6.51751	-0.103183	7.37569e-11	1.60341e-10	CD4 Tnaive
RBD	HALLMARK_MYC_TARGETS_V2	-6.93725	-0.0897841	4.16268e-12	9.46064e-12	CD4 Tnaive
RBD	HALLMARK_PROTEIN_SECRETION	-8.22623	-0.159504	2.08908e-16	4.974e-16	CD4 Tnaive
RBD	HALLMARK_CHOLESTEROL_HOMEOSTASIS	-9.69479	-0.119922	3.68599e-22	1.08411e-21	CD4 Tnaive
RBD	HALLMARK_ANGIOGENESIS	-10.4968	-0.0441617	1.0978e-25	3.43063e-25	CD4 Tnaive
RBD	HALLMARK_GLYCOLYSIS	-10.7694	-0.12823	6.01987e-27	2.00662e-26	CD4 Tnaive
RBD	HALLMARK_UNFOLDED_PROTEIN_RESPONSE	-11.7949	-0.282905	5.73498e-32	2.04821e-31	CD4 Tnaive
RBD	HALLMARK_APOPTOSIS	-12.3531	-0.271177	6.91579e-35	2.65992e-34	CD4 Tnaive
RBD	HALLMARK_XENOBIOTIC_METABOLISM	-13.2738	-0.0511815	5.59039e-40	2.7952e-39	CD4 Tnaive
RBD	HALLMARK_E2F_TARGETS	-13.5789	-0.183902	9.46411e-42	5.25784e-41	CD4 Tnaive
RBD	HALLMARK_FATTY_ACID_METABOLISM	-13.8155	-0.23085	3.78033e-43	2.3627e-42	CD4 Tnaive
RBD	HALLMARK_PEROXISOME	-14.6728	-0.194349	2.08947e-48	1.49248e-47	CD4 Tnaive
RBD	HALLMARK_REACTIVE_OXYGEN_SPECIES_PATHWAY	-14.8786	-0.315756	1.02487e-49	8.5406e-49	CD4 Tnaive
RBD	HALLMARK_MTORC1_SIGNALING	-15.7428	-0.463445	2.14477e-55	2.14477e-54	CD4 Tnaive
RBD	HALLMARK_ADIPOGENESIS	-17.6125	-0.323472	9.87769e-69	1.23471e-67	CD4 Tnaive
RBD	HALLMARK_MYC_TARGETS_V1	-20.3463	-1.81144	8.39912e-91	1.39985e-89	CD4 Tnaive
RBD	HALLMARK_DNA_REPAIR	-20.8638	-0.48269	2.58515e-95	6.46288e-94	CD4 Tnaive
RBD	HALLMARK_OXIDATIVE_PHOSPHORYLATION	-23.4679	-1.73298	1.26414e-119	6.32068e-118	CD4 Tnaive
PD	HALLMARK_MITOTIC_SPINDLE	15.1697	0.197005	8.79338e-52	6.28099e-51	CD4 Tcm
PD	HALLMARK_HEDGEHOG_SIGNALING	13.7254	0.0315194	9.68567e-43	4.0357e-42	CD4 Tcm
PD	HALLMARK_INTERFERON_GAMMA_RESPONSE	11.9285	0.308546	9.99215e-33	3.12255e-32	CD4 Tcm
PD	HALLMARK_UV_RESPONSE_DN	10.8477	0.0983629	2.30761e-27	6.41003e-27	CD4 Tcm
PD	HALLMARK_KRAS_SIGNALING_UP	10.0274	0.0569081	1.26029e-23	3.31655e-23	CD4 Tcm
PD	HALLMARK_ALLOGRAFT_REJECTION	7.93942	0.266055	2.10251e-15	4.38022e-15	CD4 Tcm
PD	HALLMARK_KRAS_SIGNALING_DN	5.35662	0.00247837	8.54306e-08	1.37791e-07	CD4 Tcm
PD	HALLMARK_IL6_JAK_STAT3_SIGNALING	3.05329	0.0259613	0.00226545	0.00306142	CD4 Tcm
PD	HALLMARK_COMPLEMENT	2.24607	0.0336511	0.0247071	0.0307886	CD4 Tcm
PD	HALLMARK_BILE_ACID_METABOLISM	0.803474	0.00293896	0.421707	0.448625	CD4 Tcm
PD	HALLMARK_APICAL_SURFACE	0.447857	0.00167552	0.65426	0.681521	CD4 Tcm
PD	HALLMARK_INTERFERON_ALPHA_RESPONSE	0.214139	0.00483465	0.83044	0.83044	CD4 Tcm
PD	HALLMARK_INFLAMMATORY_RESPONSE	-0.41754	-0.00421107	0.676287	0.690089	CD4 Tcm
PD	HALLMARK_APICAL_JUNCTION	-1.22276	-0.0123498	0.221429	0.240683	CD4 Tcm
PD	HALLMARK_G2M_CHECKPOINT	-1.25148	-0.0129976	0.210771	0.23419	CD4 Tcm
PD	HALLMARK_MYOGENESIS	-1.26276	-0.00236917	0.206686	0.23419	CD4 Tcm
PD	HALLMARK_ESTROGEN_RESPONSE_EARLY	-1.80438	-0.00733677	0.0711821	0.0827698	CD4 Tcm
PD	HALLMARK_CHOLESTEROL_HOMEOSTASIS	-2.15957	-0.0228716	0.0308143	0.0366837	CD4 Tcm
PD	HALLMARK_SPERMATOGENESIS	-2.23772	-0.00351828	0.0252466	0.0307886	CD4 Tcm
PD	HALLMARK_IL2_STAT5_SIGNALING	-2.25956	-0.0340197	0.0238557	0.0305843	CD4 Tcm
PD	HALLMARK_WNT_BETA_CATENIN_SIGNALING	-2.64942	-0.011515	0.00806735	0.0106149	CD4 Tcm
PD	HALLMARK_NOTCH_SIGNALING	-3.11797	-0.0130132	0.00182272	0.00253156	CD4 Tcm
PD	HALLMARK_P53_PATHWAY	-3.6974	-0.0556185	0.000218206	0.000311723	CD4 Tcm
PD	HALLMARK_HYPOXIA	-3.87781	-0.0511544	0.000105626	0.000155333	CD4 Tcm
PD	HALLMARK_EPITHELIAL_MESENCHYMAL_TRANSITION	-4.76962	-0.0131589	1.85448e-06	2.80982e-06	CD4 Tcm
PD	HALLMARK_ANDROGEN_RESPONSE	-5.22518	-0.0780263	1.75158e-07	2.73684e-07	CD4 Tcm
PD	HALLMARK_HEME_METABOLISM	-5.3903	-0.0567167	7.08771e-08	1.18129e-07	CD4 Tcm
PD	HALLMARK_TNFA_SIGNALING_VIA_NFKB	-5.87438	-0.0630704	4.28957e-09	7.39582e-09	CD4 Tcm
PD	HALLMARK_PI3K_AKT_MTOR_SIGNALING	-5.96865	-0.122083	2.41933e-09	4.32022e-09	CD4 Tcm
PD	HALLMARK_ESTROGEN_RESPONSE_LATE	-6.63197	-0.0299627	3.3692e-11	6.23927e-11	CD4 Tcm
PD	HALLMARK_ANGIOGENESIS	-7.26381	-0.0229894	3.85576e-13	7.41493e-13	CD4 Tcm
PD	HALLMARK_XENOBIOTIC_METABOLISM	-7.57847	-0.0227646	3.59823e-14	7.19646e-14	CD4 Tcm
PD	HALLMARK_PROTEIN_SECRETION	-9.2438	-0.138006	2.53292e-20	5.50634e-20	CD4 Tcm
PD	HALLMARK_PEROXISOME	-9.49577	-0.0975512	2.34377e-21	5.32674e-21	CD4 Tcm
PD	HALLMARK_TGF_BETA_SIGNALING	-9.5675	-0.0767443	1.177e-21	2.80237e-21	CD4 Tcm
PD	HALLMARK_PANCREAS_BETA_CELLS	-9.9378	-0.0543359	3.09913e-23	7.74783e-23	CD4 Tcm
PD	HALLMARK_E2F_TARGETS	-11.4143	-0.110771	4.10063e-30	1.20607e-29	CD4 Tcm
PD	HALLMARK_APOPTOSIS	-11.9764	-0.202077	5.62678e-33	1.87559e-32	CD4 Tcm
PD	HALLMARK_MYC_TARGETS_V2	-12.7769	-0.11967	2.76824e-37	9.88658e-37	CD4 Tcm
PD	HALLMARK_UV_RESPONSE_UP	-12.9172	-0.138901	4.56222e-38	1.7547e-37	CD4 Tcm
PD	HALLMARK_COAGULATION	-13.8601	-0.0298972	1.51507e-43	6.88669e-43	CD4 Tcm
PD	HALLMARK_GLYCOLYSIS	-13.9509	-0.133615	4.28672e-44	2.14336e-43	CD4 Tcm
PD	HALLMARK_FATTY_ACID_METABOLISM	-14.2114	-0.193563	1.09985e-45	6.11026e-45	CD4 Tcm
PD	HALLMARK_ADIPOGENESIS	-14.9501	-0.230446	2.37274e-50	1.48296e-49	CD4 Tcm
PD	HALLMARK_REACTIVE_OXYGEN_SPECIES_PATHWAY	-17.9815	-0.297559	6.56183e-72	5.4682e-71	CD4 Tcm
PD	HALLMARK_MTORC1_SIGNALING	-18.0162	-0.426684	3.53467e-72	3.53467e-71	CD4 Tcm
PD	HALLMARK_DNA_REPAIR	-19.2497	-0.350496	4.50353e-82	5.62942e-81	CD4 Tcm
PD	HALLMARK_UNFOLDED_PROTEIN_RESPONSE	-21.042	-0.390931	1.40115e-97	2.33524e-96	CD4 Tcm
PD	HALLMARK_OXIDATIVE_PHOSPHORYLATION	-21.4382	-1.33175	3.44191e-101	8.60479e-100	CD4 Tcm
PD	HALLMARK_MYC_TARGETS_V1	-30.1093	-2.10728	3.25245e-196	1.62623e-194	CD4 Tcm
PD-RBD	HALLMARK_INTERFERON_GAMMA_RESPONSE	16.1882	0.366726	8.8272e-59	8.8272e-58	CD4 Tcm
PD-RBD	HALLMARK_INTERFERON_ALPHA_RESPONSE	12.0987	0.254844	1.20751e-33	5.48868e-33	CD4 Tcm
PD-RBD	HALLMARK_G2M_CHECKPOINT	11.0144	0.0886937	3.5052e-28	1.18746e-27	CD4 Tcm
PD-RBD	HALLMARK_KRAS_SIGNALING_DN	9.50322	0.00338093	2.12084e-21	5.58116e-21	CD4 Tcm
PD-RBD	HALLMARK_MITOTIC_SPINDLE	9.12047	0.0864481	7.74285e-20	1.79605e-19	CD4 Tcm
PD-RBD	HALLMARK_BILE_ACID_METABOLISM	6.33634	0.017959	2.3724e-10	4.39333e-10	CD4 Tcm
PD-RBD	HALLMARK_XENOBIOTIC_METABOLISM	5.16293	0.0123654	2.44026e-07	4.0671e-07	CD4 Tcm
PD-RBD	HALLMARK_HEDGEHOG_SIGNALING	4.3574	0.0073417	1.3187e-05	1.88386e-05	CD4 Tcm
PD-RBD	HALLMARK_KRAS_SIGNALING_UP	2.32449	0.00984979	0.020103	0.0251287	CD4 Tcm
PD-RBD	HALLMARK_IL6_JAK_STAT3_SIGNALING	1.53048	0.00992739	0.125904	0.149886	CD4 Tcm
PD-RBD	HALLMARK_WNT_BETA_CATENIN_SIGNALING	1.08277	0.00360456	0.278916	0.324321	CD4 Tcm
PD-RBD	HALLMARK_E2F_TARGETS	1.02526	0.00778937	0.305247	0.346871	CD4 Tcm
PD-RBD	HALLMARK_ALLOGRAFT_REJECTION	0.615571	0.0157595	0.53818	0.597978	CD4 Tcm
PD-RBD	HALLMARK_UV_RESPONSE_UP	0.563999	0.00475884	0.572757	0.622562	CD4 Tcm
PD-RBD	HALLMARK_APICAL_SURFACE	0.346179	0.000978172	0.72921	0.744092	CD4 Tcm
PD-RBD	HALLMARK_SPERMATOGENESIS	0.215282	0.000261597	0.829548	0.829548	CD4 Tcm
PD-RBD	HALLMARK_TNFA_SIGNALING_VIA_NFKB	-0.452187	-0.00393784	0.651136	0.678267	CD4 Tcm
PD-RBD	HALLMARK_CHOLESTEROL_HOMEOSTASIS	-0.47037	-0.00383461	0.638092	0.678267	CD4 Tcm
PD-RBD	HALLMARK_NOTCH_SIGNALING	-1.82767	-0.00584513	0.0676049	0.082445	CD4 Tcm
PD-RBD	HALLMARK_INFLAMMATORY_RESPONSE	-3.03497	-0.0232005	0.00240683	0.00308568	CD4 Tcm
PD-RBD	HALLMARK_MYOGENESIS	-3.65186	-0.00520188	0.000260609	0.000342907	CD4 Tcm
PD-RBD	HALLMARK_APICAL_JUNCTION	-3.85823	-0.0295539	0.000114353	0.000154531	CD4 Tcm
PD-RBD	HALLMARK_HYPOXIA	-4.26853	-0.04322	1.97118e-05	2.73775e-05	CD4 Tcm
PD-RBD	HALLMARK_ANDROGEN_RESPONSE	-4.79676	-0.054584	1.61706e-06	2.37803e-06	CD4 Tcm
PD-RBD	HALLMARK_HEME_METABOLISM	-4.9853	-0.0401021	6.20679e-07	9.40423e-07	CD4 Tcm
PD-RBD	HALLMARK_ADIPOGENESIS	-5.11586	-0.0607817	3.13433e-07	4.89739e-07	CD4 Tcm
PD-RBD	HALLMARK_P53_PATHWAY	-5.13946	-0.0596933	2.76542e-07	4.46035e-07	CD4 Tcm
PD-RBD	HALLMARK_PEROXISOME	-5.2714	-0.0418454	1.35932e-07	2.34366e-07	CD4 Tcm
PD-RBD	HALLMARK_UV_RESPONSE_DN	-5.90756	-0.0368118	3.49403e-09	6.23933e-09	CD4 Tcm
PD-RBD	HALLMARK_PROTEIN_SECRETION	-7.06402	-0.0812414	1.63805e-12	3.1501e-12	CD4 Tcm
PD-RBD	HALLMARK_MTORC1_SIGNALING	-7.76183	-0.143265	8.52575e-15	1.70515e-14	CD4 Tcm
PD-RBD	HALLMARK_ANGIOGENESIS	-8.50233	-0.020809	1.90759e-17	3.97414e-17	CD4 Tcm
PD-RBD	HALLMARK_FATTY_ACID_METABOLISM	-8.66562	-0.0906966	4.61921e-18	1.00418e-17	CD4 Tcm
PD-RBD	HALLMARK_UNFOLDED_PROTEIN_RESPONSE	-9.11825	-0.130746	7.90263e-20	1.79605e-19	CD4 Tcm
PD-RBD	HALLMARK_COMPLEMENT	-9.44342	-0.105754	3.75405e-21	9.38513e-21	CD4 Tcm
PD-RBD	HALLMARK_PANCREAS_BETA_CELLS	-9.8124	-0.0409182	1.04283e-22	2.89675e-22	CD4 Tcm
PD-RBD	HALLMARK_EPITHELIAL_MESENCHYMAL_TRANSITION	-10.1255	-0.0212182	4.48659e-24	1.31959e-23	CD4 Tcm
PD-RBD	HALLMARK_ESTROGEN_RESPONSE_EARLY	-10.7415	-0.0321567	6.94635e-27	2.17073e-26	CD4 Tcm
PD-RBD	HALLMARK_GLYCOLYSIS	-11.0129	-0.0812272	3.56238e-28	1.18746e-27	CD4 Tcm
PD-RBD	HALLMARK_MYC_TARGETS_V2	-11.0555	-0.078471	2.22175e-28	8.5452e-28	CD4 Tcm
PD-RBD	HALLMARK_PI3K_AKT_MTOR_SIGNALING	-11.551	-0.179943	7.9656e-31	3.319e-30	CD4 Tcm
PD-RBD	HALLMARK_APOPTOSIS	-13.2315	-0.17232	6.71269e-40	3.35635e-39	CD4 Tcm
PD-RBD	HALLMARK_DNA_REPAIR	-13.9987	-0.193777	1.91959e-44	1.06644e-43	CD4 Tcm
PD-RBD	HALLMARK_TGF_BETA_SIGNALING	-14.8286	-0.0907217	1.21402e-49	7.58762e-49	CD4 Tcm
PD-RBD	HALLMARK_COAGULATION	-15.1047	-0.0254165	1.94886e-51	1.39204e-50	CD4 Tcm
PD-RBD	HALLMARK_ESTROGEN_RESPONSE_LATE	-15.5713	-0.0530674	1.5235e-54	1.26958e-53	CD4 Tcm
PD-RBD	HALLMARK_OXIDATIVE_PHOSPHORYLATION	-17.2829	-0.80728	9.81064e-67	1.22633e-65	CD4 Tcm
PD-RBD	HALLMARK_MYC_TARGETS_V1	-20.5516	-1.07833	1.78304e-93	2.97173e-92	CD4 Tcm
PD-RBD	HALLMARK_REACTIVE_OXYGEN_SPECIES_PATHWAY	-20.588	-0.259462	8.4704e-94	2.1176e-92	CD4 Tcm
PD-RBD	HALLMARK_IL2_STAT5_SIGNALING	-25.1618	-0.277847	7.44095e-139	3.72048e-137	CD4 Tcm
RBD	HALLMARK_MITOTIC_SPINDLE	36.1261	0.27656	9.38129e-284	5.86331e-283	CD4 Tcm
RBD	HALLMARK_UV_RESPONSE_DN	34.7759	0.1824	3.20672e-263	1.60336e-262	CD4 Tcm
RBD	HALLMARK_HEDGEHOG_SIGNALING	26.7479	0.0352251	5.3141e-157	1.77137e-156	CD4 Tcm
RBD	HALLMARK_KRAS_SIGNALING_UP	24.6439	0.0810249	1.16739e-133	3.64809e-133	CD4 Tcm
RBD	HALLMARK_ESTROGEN_RESPONSE_EARLY	17.8419	0.0428858	4.40706e-71	1.10176e-70	CD4 Tcm
RBD	HALLMARK_WNT_BETA_CATENIN_SIGNALING	15.8941	0.040737	8.29789e-57	1.80389e-56	CD4 Tcm
RBD	HALLMARK_KRAS_SIGNALING_DN	14.8997	0.00400973	3.80156e-50	7.91991e-50	CD4 Tcm
RBD	HALLMARK_G2M_CHECKPOINT	9.67596	0.0583477	3.90902e-22	6.10785e-22	CD4 Tcm
RBD	HALLMARK_APICAL_SURFACE	8.8818	0.019179	6.69393e-19	9.84402e-19	CD4 Tcm
RBD	HALLMARK_IL6_JAK_STAT3_SIGNALING	7.81949	0.037997	5.35969e-15	7.05222e-15	CD4 Tcm
RBD	HALLMARK_SPERMATOGENESIS	7.48208	0.00696291	7.38059e-14	9.4623e-14	CD4 Tcm
RBD	HALLMARK_MYOGENESIS	6.65712	0.00726865	2.80803e-11	3.34289e-11	CD4 Tcm
RBD	HALLMARK_APICAL_JUNCTION	6.02595	0.0352168	1.68754e-09	1.96225e-09	CD4 Tcm
RBD	HALLMARK_TNFA_SIGNALING_VIA_NFKB	1.42171	0.00901985	0.155115	0.155115	CD4 Tcm
RBD	HALLMARK_HYPOXIA	-1.90885	-0.0146294	0.0562842	0.0574328	CD4 Tcm
RBD	HALLMARK_ALLOGRAFT_REJECTION	-3.72443	-0.0712547	0.000195875	0.000204036	CD4 Tcm
RBD	HALLMARK_TGF_BETA_SIGNALING	-3.87428	-0.0181332	0.000107015	0.000113845	CD4 Tcm
RBD	HALLMARK_INFLAMMATORY_RESPONSE	-4.05405	-0.0231677	5.03802e-05	5.47611e-05	CD4 Tcm
RBD	HALLMARK_P53_PATHWAY	-4.55257	-0.0394511	5.30621e-06	5.89579e-06	CD4 Tcm
RBD	HALLMARK_EPITHELIAL_MESENCHYMAL_TRANSITION	-4.92723	-0.00776532	8.35497e-07	9.49429e-07	CD4 Tcm
RBD	HALLMARK_NOTCH_SIGNALING	-6.87601	-0.0163663	6.19419e-12	7.5539e-12	CD4 Tcm
RBD	HALLMARK_ANDROGEN_RESPONSE	-7.26457	-0.0618441	3.77157e-13	4.71446e-13	CD4 Tcm
RBD	HALLMARK_PI3K_AKT_MTOR_SIGNALING	-7.89431	-0.0937796	2.95117e-15	3.98806e-15	CD4 Tcm
RBD	HALLMARK_CHOLESTEROL_HOMEOSTASIS	-8.57838	-0.0513916	9.76755e-18	1.3566e-17	CD4 Tcm
RBD	HALLMARK_PANCREAS_BETA_CELLS	-8.71355	-0.0274876	2.99252e-18	4.27502e-18	CD4 Tcm
RBD	HALLMARK_COMPLEMENT	-9.25425	-0.078043	2.20162e-20	3.33578e-20	CD4 Tcm
RBD	HALLMARK_IL2_STAT5_SIGNALING	-10.0337	-0.0860252	1.11484e-23	1.79812e-23	CD4 Tcm
RBD	HALLMARK_ESTROGEN_RESPONSE_LATE	-11.3546	-0.0293052	7.36398e-30	1.22733e-29	CD4 Tcm
RBD	HALLMARK_COAGULATION	-11.7359	-0.0151667	8.79301e-32	1.51604e-31	CD4 Tcm
RBD	HALLMARK_HEME_METABOLISM	-12.0247	-0.0716985	2.79223e-33	4.98613e-33	CD4 Tcm
RBD	HALLMARK_INTERFERON_GAMMA_RESPONSE	-12.5784	-0.180034	2.97352e-36	5.50653e-36	CD4 Tcm
RBD	HALLMARK_BILE_ACID_METABOLISM	-13.1483	-0.0266135	1.88957e-39	3.63378e-39	CD4 Tcm
RBD	HALLMARK_UV_RESPONSE_UP	-13.9863	-0.0871958	2.097e-44	4.194e-44	CD4 Tcm
RBD	HALLMARK_ANGIOGENESIS	-16.1824	-0.0290391	8.09808e-59	1.84047e-58	CD4 Tcm
RBD	HALLMARK_XENOBIOTIC_METABOLISM	-17.1282	-0.0285587	1.15683e-65	2.75437e-65	CD4 Tcm
RBD	HALLMARK_PROTEIN_SECRETION	-20.1196	-0.170665	7.75579e-90	2.041e-89	CD4 Tcm
RBD	HALLMARK_UNFOLDED_PROTEIN_RESPONSE	-23.112	-0.245847	7.59949e-118	2.11097e-117	CD4 Tcm
RBD	HALLMARK_APOPTOSIS	-23.5116	-0.226754	7.11135e-122	2.09157e-121	CD4 Tcm
RBD	HALLMARK_INTERFERON_ALPHA_RESPONSE	-27.0409	-0.342368	2.07133e-160	7.39759e-160	CD4 Tcm
RBD	HALLMARK_E2F_TARGETS	-27.1644	-0.14683	7.52383e-162	2.89378e-161	CD4 Tcm
RBD	HALLMARK_MYC_TARGETS_V2	-27.351	-0.143198	4.82198e-164	2.00916e-163	CD4 Tcm
RBD	HALLMARK_MTORC1_SIGNALING	-31.8138	-0.433209	6.6095e-221	3.00432e-220	CD4 Tcm
RBD	HALLMARK_PEROXISOME	-35.9623	-0.206111	2.95639e-281	1.64244e-280	CD4 Tcm
RBD	HALLMARK_FATTY_ACID_METABOLISM	-38.1037	-0.289105	0	0	CD4 Tcm
RBD	HALLMARK_GLYCOLYSIS	-42.417	-0.228972	0	0	CD4 Tcm
RBD	HALLMARK_ADIPOGENESIS	-44.8171	-0.386117	0	0	CD4 Tcm
RBD	HALLMARK_REACTIVE_OXYGEN_SPECIES_PATHWAY	-52.2858	-0.487635	0	0	CD4 Tcm
RBD	HALLMARK_DNA_REPAIR	-56.5979	-0.574446	0	0	CD4 Tcm
RBD	HALLMARK_MYC_TARGETS_V1	-66.8037	-2.63965	0	0	CD4 Tcm
RBD	HALLMARK_OXIDATIVE_PHOSPHORYLATION	-78.9534	-2.75433	0	0	CD4 Tcm
PD	HALLMARK_INTERFERON_GAMMA_RESPONSE	7.30516	0.446118	3.1899e-13	5.3165e-12	CD4 Tem
PD	HALLMARK_UV_RESPONSE_DN	4.63801	0.0998694	3.6037e-06	1.50154e-05	CD4 Tem
PD	HALLMARK_HEDGEHOG_SIGNALING	4.21239	0.0247854	2.56955e-05	9.17695e-05	CD4 Tem
PD	HALLMARK_KRAS_SIGNALING_DN	4.03997	0.00530094	5.42523e-05	0.000180841	CD4 Tem
PD	HALLMARK_MITOTIC_SPINDLE	4.00763	0.125554	6.21832e-05	0.000194322	CD4 Tem
PD	HALLMARK_INTERFERON_ALPHA_RESPONSE	3.34267	0.171078	0.000835565	0.00174076	CD4 Tem
PD	HALLMARK_INFLAMMATORY_RESPONSE	2.87571	0.0679169	0.00404734	0.00778334	CD4 Tem
PD	HALLMARK_IL6_JAK_STAT3_SIGNALING	2.40674	0.0477431	0.0161299	0.0288033	CD4 Tem
PD	HALLMARK_ANGIOGENESIS	1.83471	0.0129959	0.066605	0.107427	CD4 Tem
PD	HALLMARK_ALLOGRAFT_REJECTION	1.53482	0.117943	0.124888	0.189224	CD4 Tem
PD	HALLMARK_HYPOXIA	1.43868	0.0457132	0.150302	0.221032	CD4 Tem
PD	HALLMARK_BILE_ACID_METABOLISM	0.690167	0.00666201	0.49012	0.61265	CD4 Tem
PD	HALLMARK_CHOLESTEROL_HOMEOSTASIS	0.634962	0.0143696	0.525481	0.64083	CD4 Tem
PD	HALLMARK_WNT_BETA_CATENIN_SIGNALING	0.0983606	0.00084585	0.92165	0.960052	CD4 Tem
PD	HALLMARK_APICAL_SURFACE	0.0407609	0.000317782	0.967488	0.967488	CD4 Tem
PD	HALLMARK_KRAS_SIGNALING_UP	-0.0440593	-0.000597596	0.964859	0.967488	CD4 Tem
PD	HALLMARK_P53_PATHWAY	-0.146278	-0.0053556	0.883707	0.940114	CD4 Tem
PD	HALLMARK_EPITHELIAL_MESENCHYMAL_TRANSITION	-0.306645	-0.00210088	0.759126	0.825136	CD4 Tem
PD	HALLMARK_APICAL_JUNCTION	-0.32952	-0.00744963	0.741776	0.824195	CD4 Tem
PD	HALLMARK_NOTCH_SIGNALING	-0.434685	-0.00399709	0.663809	0.754328	CD4 Tem
PD	HALLMARK_MYOGENESIS	-0.454506	-0.00169458	0.649483	0.754328	CD4 Tem
PD	HALLMARK_SPERMATOGENESIS	-0.601645	-0.00228655	0.547437	0.65171	CD4 Tem
PD	HALLMARK_G2M_CHECKPOINT	-0.716555	-0.0186763	0.47368	0.607282	CD4 Tem
PD	HALLMARK_IL2_STAT5_SIGNALING	-0.925637	-0.0329213	0.354677	0.466681	CD4 Tem
PD	HALLMARK_COMPLEMENT	-1.00112	-0.0356326	0.316816	0.42813	CD4 Tem
PD	HALLMARK_ANDROGEN_RESPONSE	-1.00964	-0.0352957	0.312714	0.42813	CD4 Tem
PD	HALLMARK_HEME_METABOLISM	-1.03467	-0.0265764	0.300869	0.42813	CD4 Tem
PD	HALLMARK_APOPTOSIS	-1.53562	-0.0611885	0.124691	0.189224	CD4 Tem
PD	HALLMARK_ESTROGEN_RESPONSE_EARLY	-2.13463	-0.0161041	0.0328375	0.0547292	CD4 Tem
PD	HALLMARK_XENOBIOTIC_METABOLISM	-2.38342	-0.0175217	0.017188	0.0296345	CD4 Tem
PD	HALLMARK_ESTROGEN_RESPONSE_LATE	-2.75378	-0.0287162	0.00591146	0.0109472	CD4 Tem
PD	HALLMARK_PEROXISOME	-3.04601	-0.0752368	0.00233051	0.00466102	CD4 Tem
PD	HALLMARK_TNFA_SIGNALING_VIA_NFKB	-3.34808	-0.0799375	0.000819462	0.00174076	CD4 Tem
PD	HALLMARK_GLYCOLYSIS	-3.5709	-0.0749296	0.00035894	0.000815773	CD4 Tem
PD	HALLMARK_COAGULATION	-3.65965	-0.0172931	0.000255039	0.000607237	CD4 Tem
PD	HALLMARK_PANCREAS_BETA_CELLS	-3.66483	-0.0454988	0.000249944	0.000607237	CD4 Tem
PD	HALLMARK_PROTEIN_SECRETION	-3.75146	-0.134832	0.000177703	0.000467639	CD4 Tem
PD	HALLMARK_PI3K_AKT_MTOR_SIGNALING	-3.80225	-0.183376	0.000145015	0.000402818	CD4 Tem
PD	HALLMARK_E2F_TARGETS	-3.89873	-0.0892403	9.79107e-05	0.000287973	CD4 Tem
PD	HALLMARK_MYC_TARGETS_V2	-4.61695	-0.0809044	3.9871e-06	1.5335e-05	CD4 Tem
PD	HALLMARK_ADIPOGENESIS	-4.79829	-0.163798	1.64476e-06	7.47619e-06	CD4 Tem
PD	HALLMARK_TGF_BETA_SIGNALING	-5.08577	-0.099445	3.78893e-07	1.89447e-06	CD4 Tem
PD	HALLMARK_MTORC1_SIGNALING	-5.36915	-0.266986	8.25059e-08	4.58366e-07	CD4 Tem
PD	HALLMARK_DNA_REPAIR	-5.82693	-0.236479	5.98278e-09	3.73924e-08	CD4 Tem
PD	HALLMARK_UV_RESPONSE_UP	-6.18359	-0.147137	6.74074e-10	4.81481e-09	CD4 Tem
PD	HALLMARK_REACTIVE_OXYGEN_SPECIES_PATHWAY	-6.68197	-0.245449	2.60171e-11	2.16809e-10	CD4 Tem
PD	HALLMARK_FATTY_ACID_METABOLISM	-6.82302	-0.202909	9.92379e-12	9.92379e-11	CD4 Tem
PD	HALLMARK_UNFOLDED_PROTEIN_RESPONSE	-7.0703	-0.277254	1.74858e-12	2.18572e-11	CD4 Tem
PD	HALLMARK_OXIDATIVE_PHOSPHORYLATION	-7.58741	-0.967195	3.8404e-14	9.601e-13	CD4 Tem
PD	HALLMARK_MYC_TARGETS_V1	-11.6266	-1.56198	7.20098e-31	3.60049e-29	CD4 Tem
PD-RBD	HALLMARK_INTERFERON_GAMMA_RESPONSE	6.00343	0.303153	2.01734e-09	3.36223e-08	CD4 Tem
PD-RBD	HALLMARK_KRAS_SIGNALING_DN	4.87106	0.00499074	1.13154e-06	1.13154e-05	CD4 Tem
PD-RBD	HALLMARK_INTERFERON_ALPHA_RESPONSE	4.41693	0.194328	1.01451e-05	7.24649e-05	CD4 Tem
PD-RBD	HALLMARK_ALLOGRAFT_REJECTION	3.95995	0.25575	7.56082e-05	0.000378041	CD4 Tem
PD-RBD	HALLMARK_ADIPOGENESIS	3.21224	0.0922127	0.00132221	0.00472217	CD4 Tem
PD-RBD	HALLMARK_XENOBIOTIC_METABOLISM	3.1278	0.0197889	0.00176748	0.00552337	CD4 Tem
PD-RBD	HALLMARK_APICAL_SURFACE	2.79718	0.0180824	0.00516723	0.0151977	CD4 Tem
PD-RBD	HALLMARK_HYPOXIA	2.56761	0.0662534	0.0102581	0.0269949	CD4 Tem
PD-RBD	HALLMARK_G2M_CHECKPOINT	2.26888	0.0492346	0.0233016	0.0529581	CD4 Tem
PD-RBD	HALLMARK_UV_RESPONSE_UP	1.97292	0.0396942	0.0485391	0.0898872	CD4 Tem
PD-RBD	HALLMARK_CHOLESTEROL_HOMEOSTASIS	1.93087	0.035551	0.0535335	0.0922992	CD4 Tem
PD-RBD	HALLMARK_MTORC1_SIGNALING	1.87853	0.077137	0.0603445	0.100574	CD4 Tem
PD-RBD	HALLMARK_IL6_JAK_STAT3_SIGNALING	0.898381	0.0144134	0.369009	0.498661	CD4 Tem
PD-RBD	HALLMARK_MYC_TARGETS_V2	0.614868	0.00899774	0.538659	0.706366	CD4 Tem
PD-RBD	HALLMARK_E2F_TARGETS	0.497884	0.00941956	0.618579	0.766096	CD4 Tem
PD-RBD	HALLMARK_BILE_ACID_METABOLISM	0.37823	0.00291398	0.705269	0.807749	CD4 Tem
PD-RBD	HALLMARK_NOTCH_SIGNALING	0.211883	0.00156763	0.832203	0.885323	CD4 Tem
PD-RBD	HALLMARK_INFLAMMATORY_RESPONSE	0.0832685	0.00157595	0.93364	0.952694	CD4 Tem
PD-RBD	HALLMARK_EPITHELIAL_MESENCHYMAL_TRANSITION	-0.0483082	-0.000267357	0.961472	0.961472	CD4 Tem
PD-RBD	HALLMARK_HEDGEHOG_SIGNALING	-0.120955	-0.000554472	0.90373	0.941385	CD4 Tem
PD-RBD	HALLMARK_GLYCOLYSIS	-0.276211	-0.00482917	0.782393	0.850427	CD4 Tem
PD-RBD	HALLMARK_MITOTIC_SPINDLE	-0.349166	-0.00836933	0.726974	0.807749	CD4 Tem
PD-RBD	HALLMARK_UNFOLDED_PROTEIN_RESPONSE	-0.3609	-0.0119791	0.718184	0.807749	CD4 Tem
PD-RBD	HALLMARK_OXIDATIVE_PHOSPHORYLATION	-0.413276	-0.0431738	0.679415	0.807749	CD4 Tem
PD-RBD	HALLMARK_FATTY_ACID_METABOLISM	-0.484282	-0.0121937	0.628199	0.766096	CD4 Tem
PD-RBD	HALLMARK_DNA_REPAIR	-0.596339	-0.0199332	0.550965	0.706366	CD4 Tem
PD-RBD	HALLMARK_KRAS_SIGNALING_UP	-0.907936	-0.00994718	0.363939	0.498661	CD4 Tem
PD-RBD	HALLMARK_WNT_BETA_CATENIN_SIGNALING	-1.01099	-0.00715238	0.312051	0.445787	CD4 Tem
PD-RBD	HALLMARK_MYOGENESIS	-1.04304	-0.00311277	0.29696	0.436706	CD4 Tem
PD-RBD	HALLMARK_SPERMATOGENESIS	-1.16839	-0.00355091	0.242686	0.367705	CD4 Tem
PD-RBD	HALLMARK_P53_PATHWAY	-1.38816	-0.0417662	0.165128	0.258012	CD4 Tem
PD-RBD	HALLMARK_PANCREAS_BETA_CELLS	-1.51111	-0.015319	0.130799	0.210966	CD4 Tem
PD-RBD	HALLMARK_ANGIOGENESIS	-1.9397	-0.0108601	0.0524509	0.0922992	CD4 Tem
PD-RBD	HALLMARK_PROTEIN_SECRETION	-2.06547	-0.0607209	0.0389103	0.0748275	CD4 Tem
PD-RBD	HALLMARK_APOPTOSIS	-2.17631	-0.0703926	0.0295609	0.0591217	CD4 Tem
PD-RBD	HALLMARK_ANDROGEN_RESPONSE	-2.21285	-0.0627003	0.0269354	0.0561154	CD4 Tem
PD-RBD	HALLMARK_APICAL_JUNCTION	-2.2198	-0.0409484	0.0264601	0.0561154	CD4 Tem
PD-RBD	HALLMARK_ESTROGEN_RESPONSE_EARLY	-2.27803	-0.0138071	0.0227507	0.0529581	CD4 Tem
PD-RBD	HALLMARK_COMPLEMENT	-2.46304	-0.0710072	0.0137972	0.0344931	CD4 Tem
PD-RBD	HALLMARK_PEROXISOME	-2.71237	-0.0546448	0.00669449	0.0185958	CD4 Tem
PD-RBD	HALLMARK_MYC_TARGETS_V1	-3.16169	-0.352837	0.00157435	0.00524782	CD4 Tem
PD-RBD	HALLMARK_UV_RESPONSE_DN	-3.35796	-0.0541617	0.000788813	0.00303389	CD4 Tem
PD-RBD	HALLMARK_COAGULATION	-3.57806	-0.0135633	0.000348177	0.00145074	CD4 Tem
PD-RBD	HALLMARK_PI3K_AKT_MTOR_SIGNALING	-3.85389	-0.152547	0.000117153	0.000532514	CD4 Tem
PD-RBD	HALLMARK_TNFA_SIGNALING_VIA_NFKB	-4.14171	-0.0819233	3.48216e-05	0.000193454	CD4 Tem
PD-RBD	HALLMARK_ESTROGEN_RESPONSE_LATE	-4.34415	-0.0363077	1.41522e-05	8.84514e-05	CD4 Tem
PD-RBD	HALLMARK_HEME_METABOLISM	-4.56998	-0.0927032	4.94998e-06	4.12498e-05	CD4 Tem
PD-RBD	HALLMARK_REACTIVE_OXYGEN_SPECIES_PATHWAY	-5.28051	-0.159948	1.32164e-07	1.65204e-06	CD4 Tem
PD-RBD	HALLMARK_TGF_BETA_SIGNALING	-6.50495	-0.101612	8.23537e-11	2.05884e-09	CD4 Tem
PD-RBD	HALLMARK_IL2_STAT5_SIGNALING	-6.80875	-0.191808	1.0557e-11	5.27852e-10	CD4 Tem
RBD	HALLMARK_UV_RESPONSE_DN	6.62756	0.0861514	3.53573e-11	1.96429e-10	CD4 Tem
RBD	HALLMARK_MITOTIC_SPINDLE	6.30358	0.120484	2.99436e-10	1.36107e-09	CD4 Tem
RBD	HALLMARK_KRAS_SIGNALING_DN	6.12413	0.00471647	9.36262e-10	3.90109e-09	CD4 Tem
RBD	HALLMARK_HEDGEHOG_SIGNALING	5.47575	0.019288	4.43048e-08	1.47683e-07	CD4 Tem
RBD	HALLMARK_APICAL_SURFACE	4.83899	0.0239098	1.31878e-06	3.47046e-06	CD4 Tem
RBD	HALLMARK_WNT_BETA_CATENIN_SIGNALING	3.59723	0.0198847	0.000322721	0.000597631	CD4 Tem
RBD	HALLMARK_MYOGENESIS	3.13871	0.0074541	0.00170042	0.00283403	CD4 Tem
RBD	HALLMARK_KRAS_SIGNALING_UP	2.91916	0.0244137	0.00351526	0.00566978	CD4 Tem
RBD	HALLMARK_G2M_CHECKPOINT	2.59438	0.0424355	0.00948574	0.0148215	CD4 Tem
RBD	HALLMARK_APICAL_JUNCTION	2.41908	0.0341847	0.0155724	0.0229005	CD4 Tem
RBD	HALLMARK_HYPOXIA	2.31213	0.0448892	0.0207849	0.0296927	CD4 Tem
RBD	HALLMARK_IL6_JAK_STAT3_SIGNALING	2.27236	0.0272696	0.0230796	0.032055	CD4 Tem
RBD	HALLMARK_ALLOGRAFT_REJECTION	2.09936	0.100669	0.0358028	0.0483822	CD4 Tem
RBD	HALLMARK_ESTROGEN_RESPONSE_EARLY	1.9552	0.0091919	0.0505784	0.0648442	CD4 Tem
RBD	HALLMARK_EPITHELIAL_MESENCHYMAL_TRANSITION	1.07151	0.00447229	0.283958	0.30865	CD4 Tem
RBD	HALLMARK_CHOLESTEROL_HOMEOSTASIS	0.930914	0.012882	0.351914	0.359095	CD4 Tem
RBD	HALLMARK_SPERMATOGENESIS	-0.489112	-0.00113758	0.62477	0.62477	CD4 Tem
RBD	HALLMARK_INFLAMMATORY_RESPONSE	-1.03046	-0.01459	0.302812	0.31543	CD4 Tem
RBD	HALLMARK_UV_RESPONSE_UP	-1.03913	-0.0156211	0.298763	0.31543	CD4 Tem
RBD	HALLMARK_INTERFERON_GAMMA_RESPONSE	-1.09469	-0.0387964	0.273671	0.304079	CD4 Tem
RBD	HALLMARK_NOTCH_SIGNALING	-1.33927	-0.00742564	0.180504	0.205118	CD4 Tem
RBD	HALLMARK_P53_PATHWAY	-1.60584	-0.0359354	0.108332	0.125967	CD4 Tem
RBD	HALLMARK_PANCREAS_BETA_CELLS	-1.83459	-0.0140771	0.0665867	0.0792699	CD4 Tem
RBD	HALLMARK_ANDROGEN_RESPONSE	-1.84504	-0.039335	0.065052	0.0792699	CD4 Tem
RBD	HALLMARK_ANGIOGENESIS	-1.87709	-0.00784665	0.0605265	0.0756581	CD4 Tem
RBD	HALLMARK_TGF_BETA_SIGNALING	-1.96024	-0.0237126	0.049987	0.0648442	CD4 Tem
RBD	HALLMARK_ESTROGEN_RESPONSE_LATE	-2.41916	-0.0153358	0.0155687	0.0229005	CD4 Tem
RBD	HALLMARK_PI3K_AKT_MTOR_SIGNALING	-3.25921	-0.0980434	0.00111982	0.00193073	CD4 Tem
RBD	HALLMARK_TNFA_SIGNALING_VIA_NFKB	-3.4889	-0.0512061	0.000486464	0.000868686	CD4 Tem
RBD	HALLMARK_UNFOLDED_PROTEIN_RESPONSE	-3.78531	-0.0923066	0.000154146	0.000296434	CD4 Tem
RBD	HALLMARK_MYC_TARGETS_V2	-3.79481	-0.0410669	0.000148367	0.000296434	CD4 Tem
RBD	HALLMARK_BILE_ACID_METABOLISM	-3.81691	-0.021703	0.000135705	0.000282718	CD4 Tem
RBD	HALLMARK_INTERFERON_ALPHA_RESPONSE	-4.10447	-0.124043	4.07483e-05	8.85833e-05	CD4 Tem
RBD	HALLMARK_HEME_METABOLISM	-4.27683	-0.0657861	1.90806e-05	4.33651e-05	CD4 Tem
RBD	HALLMARK_COAGULATION	-4.60215	-0.0128939	4.21785e-06	1.00425e-05	CD4 Tem
RBD	HALLMARK_IL2_STAT5_SIGNALING	-4.64206	-0.0985527	3.48056e-06	8.7014e-06	CD4 Tem
RBD	HALLMARK_APOPTOSIS	-4.91271	-0.119112	9.08206e-07	2.52279e-06	CD4 Tem
RBD	HALLMARK_MTORC1_SIGNALING	-4.93187	-0.148389	8.23587e-07	2.42232e-06	CD4 Tem
RBD	HALLMARK_COMPLEMENT	-5.35941	-0.116224	8.47898e-08	2.64968e-07	CD4 Tem
RBD	HALLMARK_XENOBIOTIC_METABOLISM	-5.49858	-0.0242941	3.89446e-08	1.39088e-07	CD4 Tem
RBD	HALLMARK_E2F_TARGETS	-6.04033	-0.0855465	1.5762e-09	6.0623e-09	CD4 Tem
RBD	HALLMARK_ADIPOGENESIS	-6.48576	-0.136181	9.11935e-11	4.55968e-10	CD4 Tem
RBD	HALLMARK_PROTEIN_SECRETION	-6.80055	-0.149355	1.08349e-11	6.77184e-11	CD4 Tem
RBD	HALLMARK_GLYCOLYSIS	-7.6892	-0.0989859	1.57693e-14	1.12638e-13	CD4 Tem
RBD	HALLMARK_FATTY_ACID_METABOLISM	-7.75702	-0.141545	9.28135e-15	7.73446e-14	CD4 Tem
RBD	HALLMARK_PEROXISOME	-8.66819	-0.129947	4.85688e-18	4.85688e-17	CD4 Tem
RBD	HALLMARK_REACTIVE_OXYGEN_SPECIES_PATHWAY	-11.2232	-0.249582	4.15353e-29	5.19192e-28	CD4 Tem
RBD	HALLMARK_DNA_REPAIR	-12.72	-0.310943	7.26548e-37	1.21091e-35	CD4 Tem
RBD	HALLMARK_OXIDATIVE_PHOSPHORYLATION	-15.0998	-1.1819	4.02653e-51	1.00663e-49	CD4 Tem
RBD	HALLMARK_MYC_TARGETS_V1	-16.6918	-1.39942	5.78904e-62	2.89452e-60	CD4 Tem
PD	HALLMARK_KRAS_SIGNALING_UP	3.84321	0.0885609	0.000126034	0.000900246	Treg
PD	HALLMARK_MITOTIC_SPINDLE	3.6916	0.222582	0.000230196	0.00115098	Treg
PD	HALLMARK_UV_RESPONSE_DN	3.05077	0.103977	0.00231968	0.00682257	Treg
PD	HALLMARK_ESTROGEN_RESPONSE_EARLY	2.90851	0.035074	0.00368184	0.0102273	Treg
PD	HALLMARK_HEDGEHOG_SIGNALING	2.35413	0.0221867	0.0186842	0.0444861	Treg
PD	HALLMARK_ALLOGRAFT_REJECTION	1.91452	0.26104	0.0557277	0.126654	Treg
PD	HALLMARK_KRAS_SIGNALING_DN	1.85054	0.00370554	0.0644183	0.14004	Treg
PD	HALLMARK_INTERFERON_GAMMA_RESPONSE	1.71693	0.197357	0.0861793	0.17954	Treg
PD	HALLMARK_INFLAMMATORY_RESPONSE	1.63488	0.0506875	0.102264	0.189379	Treg
PD	HALLMARK_IL2_STAT5_SIGNALING	1.44444	0.0775883	0.148804	0.265722	Treg
PD	HALLMARK_IL6_JAK_STAT3_SIGNALING	1.21609	0.0433661	0.224126	0.329597	Treg
PD	HALLMARK_ESTROGEN_RESPONSE_LATE	1.10135	0.0163396	0.270907	0.376259	Treg
PD	HALLMARK_BILE_ACID_METABOLISM	0.555421	0.00844327	0.578682	0.672886	Treg
PD	HALLMARK_G2M_CHECKPOINT	0.238369	0.0124407	0.811624	0.845442	Treg
PD	HALLMARK_INTERFERON_ALPHA_RESPONSE	0.135674	0.0149107	0.892095	0.910301	Treg
PD	HALLMARK_COMPLEMENT	0.1035	0.00532079	0.917579	0.917579	Treg
PD	HALLMARK_APOPTOSIS	-0.419013	-0.0291934	0.675261	0.718363	Treg
PD	HALLMARK_APICAL_JUNCTION	-0.435883	-0.0180343	0.662979	0.718363	Treg
PD	HALLMARK_WNT_BETA_CATENIN_SIGNALING	-0.449326	-0.00773913	0.653256	0.718363	Treg
PD	HALLMARK_NOTCH_SIGNALING	-0.480491	-0.00908446	0.630942	0.716979	Treg
PD	HALLMARK_CHOLESTEROL_HOMEOSTASIS	-0.574334	-0.0181394	0.56582	0.672886	Treg
PD	HALLMARK_E2F_TARGETS	-0.705208	-0.0316442	0.48078	0.586317	Treg
PD	HALLMARK_ANGIOGENESIS	-0.780556	-0.00869518	0.435176	0.543969	Treg
PD	HALLMARK_TNFA_SIGNALING_VIA_NFKB	-0.867982	-0.0338706	0.385531	0.49427	Treg
PD	HALLMARK_ANDROGEN_RESPONSE	-0.949464	-0.0553861	0.342523	0.450688	Treg
PD	HALLMARK_PANCREAS_BETA_CELLS	-1.05215	-0.0220062	0.292886	0.395792	Treg
PD	HALLMARK_APICAL_SURFACE	-1.14455	-0.0180961	0.252559	0.360799	Treg
PD	HALLMARK_P53_PATHWAY	-1.23915	-0.0811305	0.215466	0.326463	Treg
PD	HALLMARK_HEME_METABOLISM	-1.26706	-0.0590817	0.205314	0.320803	Treg
PD	HALLMARK_EPITHELIAL_MESENCHYMAL_TRANSITION	-1.29227	-0.0121078	0.196443	0.316843	Treg
PD	HALLMARK_PROTEIN_SECRETION	-1.4047	-0.0928585	0.160297	0.267162	Treg
PD	HALLMARK_SPERMATOGENESIS	-1.40983	-0.0106365	0.158778	0.267162	Treg
PD	HALLMARK_HYPOXIA	-1.66596	-0.0831823	0.0959118	0.184446	Treg
PD	HALLMARK_PEROXISOME	-1.6951	-0.0715059	0.0902442	0.180488	Treg
PD	HALLMARK_XENOBIOTIC_METABOLISM	-2.51854	-0.0332727	0.0118785	0.0296962	Treg
PD	HALLMARK_UV_RESPONSE_UP	-2.5599	-0.120291	0.0105587	0.027786	Treg
PD	HALLMARK_PI3K_AKT_MTOR_SIGNALING	-3.16532	-0.292721	0.00157746	0.00492958	Treg
PD	HALLMARK_UNFOLDED_PROTEIN_RESPONSE	-3.21852	-0.217541	0.00131352	0.00437839	Treg
PD	HALLMARK_MYC_TARGETS_V2	-3.22351	-0.105437	0.00129111	0.00437839	Treg
PD	HALLMARK_GLYCOLYSIS	-3.48189	-0.129255	0.000510815	0.00196467	Treg
PD	HALLMARK_MYOGENESIS	-3.49994	-0.0226101	0.00047817	0.00196467	Treg
PD	HALLMARK_ADIPOGENESIS	-3.64236	-0.218433	0.000278473	0.00126579	Treg
PD	HALLMARK_REACTIVE_OXYGEN_SPECIES_PATHWAY	-3.73619	-0.250601	0.000193169	0.00107316	Treg
PD	HALLMARK_MTORC1_SIGNALING	-3.75348	-0.30576	0.000180431	0.00107316	Treg
PD	HALLMARK_FATTY_ACID_METABOLISM	-3.99952	-0.214259	6.63117e-05	0.000552597	Treg
PD	HALLMARK_TGF_BETA_SIGNALING	-4.18244	-0.137962	3.03548e-05	0.000303548	Treg
PD	HALLMARK_COAGULATION	-4.4481	-0.0250553	9.29172e-06	0.000116146	Treg
PD	HALLMARK_DNA_REPAIR	-4.91093	-0.375075	9.97418e-07	1.66236e-05	Treg
PD	HALLMARK_OXIDATIVE_PHOSPHORYLATION	-5.36648	-1.30707	9.1655e-08	2.29137e-06	Treg
PD	HALLMARK_MYC_TARGETS_V1	-6.39954	-1.62598	2.02412e-10	1.01206e-08	Treg
PD-RBD	HALLMARK_INTERFERON_GAMMA_RESPONSE	4.36616	0.648506	1.35633e-05	0.000678165	Treg
PD-RBD	HALLMARK_ALLOGRAFT_REJECTION	3.72362	0.487723	0.000202797	0.00337995	Treg
PD-RBD	HALLMARK_INTERFERON_ALPHA_RESPONSE	3.56242	0.502815	0.000379602	0.00474502	Treg
PD-RBD	HALLMARK_KRAS_SIGNALING_UP	2.97786	0.0678262	0.00294382	0.0210273	Treg
PD-RBD	HALLMARK_INFLAMMATORY_RESPONSE	2.55127	0.0819148	0.0108206	0.0601144	Treg
PD-RBD	HALLMARK_ESTROGEN_RESPONSE_EARLY	2.41446	0.0266404	0.0158641	0.0677034	Treg
PD-RBD	HALLMARK_IL6_JAK_STAT3_SIGNALING	2.17919	0.0812247	0.0294561	0.105122	Treg
PD-RBD	HALLMARK_XENOBIOTIC_METABOLISM	2.15204	0.0309297	0.0315367	0.105122	Treg
PD-RBD	HALLMARK_G2M_CHECKPOINT	1.64029	0.0853802	0.101131	0.240789	Treg
PD-RBD	HALLMARK_KRAS_SIGNALING_DN	1.55426	0.00305801	0.120313	0.273438	Treg
PD-RBD	HALLMARK_MITOTIC_SPINDLE	0.474631	0.0267959	0.635111	0.793889	Treg
PD-RBD	HALLMARK_E2F_TARGETS	0.426214	0.0193486	0.670006	0.81708	Treg
PD-RBD	HALLMARK_ESTROGEN_RESPONSE_LATE	0.255053	0.00356337	0.798713	0.899738	Treg
PD-RBD	HALLMARK_COMPLEMENT	0.00823062	0.00042212	0.993434	0.993434	Treg
PD-RBD	HALLMARK_EPITHELIAL_MESENCHYMAL_TRANSITION	-0.0119619	-0.000110239	0.990457	0.993434	Treg
PD-RBD	HALLMARK_FATTY_ACID_METABOLISM	-0.0613974	-0.00339603	0.95105	0.990677	Treg
PD-RBD	HALLMARK_MTORC1_SIGNALING	-0.122398	-0.0101748	0.902598	0.960211	Treg
PD-RBD	HALLMARK_SPERMATOGENESIS	-0.183961	-0.00143193	0.854066	0.928333	Treg
PD-RBD	HALLMARK_HEDGEHOG_SIGNALING	-0.240768	-0.00212915	0.809764	0.899738	Treg
PD-RBD	HALLMARK_BILE_ACID_METABOLISM	-0.328675	-0.00505459	0.742442	0.863305	Treg
PD-RBD	HALLMARK_APICAL_SURFACE	-0.372124	-0.00576436	0.709847	0.845056	Treg
PD-RBD	HALLMARK_ADIPOGENESIS	-0.47666	-0.0283256	0.633665	0.793889	Treg
PD-RBD	HALLMARK_HEME_METABOLISM	-0.549867	-0.0265882	0.582483	0.766425	Treg
PD-RBD	HALLMARK_WNT_BETA_CATENIN_SIGNALING	-0.555509	-0.00912437	0.57862	0.766425	Treg
PD-RBD	HALLMARK_HYPOXIA	-0.578448	-0.0297916	0.563038	0.766425	Treg
PD-RBD	HALLMARK_UV_RESPONSE_UP	-0.613524	-0.0285257	0.539612	0.766425	Treg
PD-RBD	HALLMARK_APICAL_JUNCTION	-0.631284	-0.0261224	0.52794	0.766425	Treg
PD-RBD	HALLMARK_UNFOLDED_PROTEIN_RESPONSE	-0.681469	-0.0463638	0.495668	0.751012	Treg
PD-RBD	HALLMARK_CHOLESTEROL_HOMEOSTASIS	-0.744656	-0.0232818	0.456582	0.71341	Treg
PD-RBD	HALLMARK_UV_RESPONSE_DN	-0.747142	-0.0226188	0.455082	0.71341	Treg
PD-RBD	HALLMARK_PANCREAS_BETA_CELLS	-0.926712	-0.0192894	0.354207	0.590346	Treg
PD-RBD	HALLMARK_OXIDATIVE_PHOSPHORYLATION	-0.947972	-0.229308	0.343278	0.590346	Treg
PD-RBD	HALLMARK_IL2_STAT5_SIGNALING	-0.984192	-0.0519518	0.325161	0.580645	Treg
PD-RBD	HALLMARK_GLYCOLYSIS	-1.07614	-0.0397738	0.282019	0.522258	Treg
PD-RBD	HALLMARK_MYC_TARGETS_V2	-1.17465	-0.0387129	0.2403	0.462115	Treg
PD-RBD	HALLMARK_PEROXISOME	-1.19976	-0.0509948	0.2304	0.4608	Treg
PD-RBD	HALLMARK_TNFA_SIGNALING_VIA_NFKB	-1.33097	-0.0513576	0.183378	0.382038	Treg
PD-RBD	HALLMARK_APOPTOSIS	-1.48663	-0.103883	0.137299	0.298476	Treg
PD-RBD	HALLMARK_ANDROGEN_RESPONSE	-1.70639	-0.0969517	0.0881184	0.220296	Treg
PD-RBD	HALLMARK_DNA_REPAIR	-1.81572	-0.140007	0.0695908	0.183134	Treg
PD-RBD	HALLMARK_ANGIOGENESIS	-1.84559	-0.0206692	0.0651249	0.180902	Treg
PD-RBD	HALLMARK_PROTEIN_SECRETION	-2.04907	-0.132452	0.0406081	0.119436	Treg
PD-RBD	HALLMARK_MYOGENESIS	-2.11272	-0.0142343	0.0347711	0.10866	Treg
PD-RBD	HALLMARK_MYC_TARGETS_V1	-2.36576	-0.60474	0.0181051	0.069635	Treg
PD-RBD	HALLMARK_REACTIVE_OXYGEN_SPECIES_PATHWAY	-2.40568	-0.165092	0.0162488	0.0677034	Treg
PD-RBD	HALLMARK_NOTCH_SIGNALING	-2.51318	-0.0448054	0.0120589	0.0602944	Treg
PD-RBD	HALLMARK_P53_PATHWAY	-2.5815	-0.162254	0.00992039	0.0601144	Treg
PD-RBD	HALLMARK_TGF_BETA_SIGNALING	-3.30212	-0.107841	0.000979539	0.00816283	Treg
PD-RBD	HALLMARK_PI3K_AKT_MTOR_SIGNALING	-3.46035	-0.321743	0.000552823	0.00552823	Treg
PD-RBD	HALLMARK_COAGULATION	-3.72639	-0.021321	0.00020091	0.00337995	Treg
RBD	HALLMARK_ESTROGEN_RESPONSE_EARLY	8.14189	0.0644067	5.15133e-16	6.43917e-15	Treg
RBD	HALLMARK_UV_RESPONSE_DN	6.48649	0.135615	9.79552e-11	9.79552e-10	Treg
RBD	HALLMARK_KRAS_SIGNALING_UP	6.21436	0.0913869	5.64595e-10	4.70496e-09	Treg
RBD	HALLMARK_MITOTIC_SPINDLE	5.01212	0.186142	5.60261e-07	2.33442e-06	Treg
RBD	HALLMARK_IL6_JAK_STAT3_SIGNALING	4.19665	0.0982686	2.76414e-05	9.21379e-05	Treg
RBD	HALLMARK_HEDGEHOG_SIGNALING	3.43584	0.0191874	0.000596311	0.00156924	Treg
RBD	HALLMARK_ESTROGEN_RESPONSE_LATE	3.13273	0.0282501	0.00174353	0.00396257	Treg
RBD	HALLMARK_ALLOGRAFT_REJECTION	2.60452	0.220825	0.00923208	0.0184642	Treg
RBD	HALLMARK_KRAS_SIGNALING_DN	2.57221	0.00319899	0.0101391	0.0194982	Treg
RBD	HALLMARK_G2M_CHECKPOINT	2.4146	0.078825	0.015794	0.027231	Treg
RBD	HALLMARK_INFLAMMATORY_RESPONSE	2.13033	0.0411087	0.0332008	0.0503043	Treg
RBD	HALLMARK_WNT_BETA_CATENIN_SIGNALING	1.30674	0.0137566	0.191371	0.251804	Treg
RBD	HALLMARK_IL2_STAT5_SIGNALING	0.93181	0.0314111	0.351487	0.428643	Treg
RBD	HALLMARK_HYPOXIA	0.884235	0.0286193	0.376619	0.448355	Treg
RBD	HALLMARK_APICAL_JUNCTION	0.435497	0.0113679	0.663223	0.721244	Treg
RBD	HALLMARK_HEME_METABOLISM	0.435054	0.0127999	0.663545	0.721244	Treg
RBD	HALLMARK_TNFA_SIGNALING_VIA_NFKB	0.349804	0.00858784	0.726503	0.772876	Treg
RBD	HALLMARK_APICAL_SURFACE	0.131744	0.00132588	0.895193	0.895193	Treg
RBD	HALLMARK_SPERMATOGENESIS	-0.168793	-0.000828877	0.865967	0.88364	Treg
RBD	HALLMARK_EPITHELIAL_MESENCHYMAL_TRANSITION	-0.280077	-0.00168444	0.779432	0.811908	Treg
RBD	HALLMARK_UV_RESPONSE_UP	-0.751127	-0.0225782	0.452617	0.514338	Treg
RBD	HALLMARK_ANDROGEN_RESPONSE	-0.81549	-0.0294116	0.414837	0.482368	Treg
RBD	HALLMARK_INTERFERON_GAMMA_RESPONSE	-0.981692	-0.06984	0.326307	0.407884	Treg
RBD	HALLMARK_MYOGENESIS	-1.03226	-0.00459079	0.302006	0.387188	Treg
RBD	HALLMARK_BILE_ACID_METABOLISM	-1.37472	-0.0130523	0.169289	0.228769	Treg
RBD	HALLMARK_TGF_BETA_SIGNALING	-1.76796	-0.0374293	0.0771385	0.107137	Treg
RBD	HALLMARK_CHOLESTEROL_HOMEOSTASIS	-1.82818	-0.0353612	0.0675918	0.0965598	Treg
RBD	HALLMARK_PI3K_AKT_MTOR_SIGNALING	-1.91483	-0.112922	0.0555803	0.0817357	Treg
RBD	HALLMARK_COMPLEMENT	-2.16997	-0.068693	0.0300636	0.0469744	Treg
RBD	HALLMARK_P53_PATHWAY	-2.17705	-0.0866539	0.0295311	0.0469744	Treg
RBD	HALLMARK_XENOBIOTIC_METABOLISM	-2.302	-0.0196237	0.0213827	0.0356378	Treg
RBD	HALLMARK_NOTCH_SIGNALING	-2.41501	-0.0278713	0.0157765	0.027231	Treg
RBD	HALLMARK_PANCREAS_BETA_CELLS	-2.46749	-0.0317979	0.013645	0.0252686	Treg
RBD	HALLMARK_APOPTOSIS	-2.63822	-0.114367	0.0083642	0.0174254	Treg
RBD	HALLMARK_ANGIOGENESIS	-2.99309	-0.0204127	0.00277744	0.00603791	Treg
RBD	HALLMARK_PROTEIN_SECRETION	-3.22134	-0.129184	0.00128543	0.00306054	Treg
RBD	HALLMARK_E2F_TARGETS	-3.23245	-0.0900599	0.00123659	0.00306054	Treg
RBD	HALLMARK_INTERFERON_ALPHA_RESPONSE	-3.86833	-0.255275	0.000111201	0.00030889	Treg
RBD	HALLMARK_UNFOLDED_PROTEIN_RESPONSE	-3.98581	-0.168663	6.8364e-05	0.00020107	Treg
RBD	HALLMARK_MTORC1_SIGNALING	-4.03475	-0.20636	5.56076e-05	0.000173774	Treg
RBD	HALLMARK_COAGULATION	-4.27488	-0.0173452	1.95379e-05	6.97782e-05	Treg
RBD	HALLMARK_MYC_TARGETS_V2	-4.39424	-0.0890887	1.13855e-05	4.37903e-05	Treg
RBD	HALLMARK_REACTIVE_OXYGEN_SPECIES_PATHWAY	-5.13018	-0.217284	3.02185e-07	1.37357e-06	Treg
RBD	HALLMARK_PEROXISOME	-5.22073	-0.137186	1.86614e-07	9.33072e-07	Treg
RBD	HALLMARK_GLYCOLYSIS	-5.38529	-0.121497	7.61826e-08	4.23237e-07	Treg
RBD	HALLMARK_FATTY_ACID_METABOLISM	-5.94693	-0.197786	2.95189e-09	1.84493e-08	Treg
RBD	HALLMARK_ADIPOGENESIS	-6.05358	-0.2216	1.53738e-09	1.09813e-08	Treg
RBD	HALLMARK_MYC_TARGETS_V1	-9.60543	-1.50852	1.24745e-21	2.07909e-20	Treg
RBD	HALLMARK_OXIDATIVE_PHOSPHORYLATION	-11.3782	-1.7085	1.41542e-29	3.53856e-28	Treg
RBD	HALLMARK_DNA_REPAIR	-11.88	-0.551854	4.89881e-32	2.4494e-30	Treg
PD	HALLMARK_KRAS_SIGNALING_DN	5.72078	0.00385819	1.08088e-08	3.00244e-08	CD8 Tem_emra
PD	HALLMARK_KRAS_SIGNALING_UP	5.41777	0.0444191	6.12512e-08	1.45836e-07	CD8 Tem_emra
PD	HALLMARK_HEDGEHOG_SIGNALING	4.90035	0.0169795	9.66348e-07	2.10076e-06	CD8 Tem_emra
PD	HALLMARK_WNT_BETA_CATENIN_SIGNALING	4.80799	0.0227245	1.53891e-06	3.07782e-06	CD8 Tem_emra
PD	HALLMARK_UV_RESPONSE_DN	4.32266	0.052041	1.55126e-05	2.7701e-05	CD8 Tem_emra
PD	HALLMARK_MITOTIC_SPINDLE	3.90862	0.0672491	9.32208e-05	0.000155368	CD8 Tem_emra
PD	HALLMARK_MYC_TARGETS_V2	3.25783	0.0374047	0.00112508	0.00170467	CD8 Tem_emra
PD	HALLMARK_INTERFERON_GAMMA_RESPONSE	2.08502	0.079195	0.0370835	0.047543	CD8 Tem_emra
PD	HALLMARK_TNFA_SIGNALING_VIA_NFKB	0.595929	0.0104615	0.551232	0.634632	CD8 Tem_emra
PD	HALLMARK_APICAL_SURFACE	0.493535	0.00233158	0.621642	0.661321	CD8 Tem_emra
PD	HALLMARK_NOTCH_SIGNALING	0.335249	0.00165778	0.737442	0.768169	CD8 Tem_emra
PD	HALLMARK_INFLAMMATORY_RESPONSE	0.0845314	0.00107324	0.932635	0.932635	CD8 Tem_emra
PD	HALLMARK_ANGIOGENESIS	-0.214807	-0.00077042	0.82992	0.846857	CD8 Tem_emra
PD	HALLMARK_ESTROGEN_RESPONSE_EARLY	-0.536346	-0.00217016	0.591727	0.643182	CD8 Tem_emra
PD	HALLMARK_IL6_JAK_STAT3_SIGNALING	-0.562717	-0.00587583	0.573636	0.637373	CD8 Tem_emra
PD	HALLMARK_SPERMATOGENESIS	-0.585119	-0.00123387	0.558476	0.634632	CD8 Tem_emra
PD	HALLMARK_ALLOGRAFT_REJECTION	-1.22544	-0.0616274	0.220429	0.262415	CD8 Tem_emra
PD	HALLMARK_G2M_CHECKPOINT	-1.30588	-0.019956	0.191613	0.233674	CD8 Tem_emra
PD	HALLMARK_MYOGENESIS	-1.72412	-0.00354309	0.0847055	0.105882	CD8 Tem_emra
PD	HALLMARK_HYPOXIA	-2.14604	-0.0383635	0.0318852	0.0419542	CD8 Tem_emra
PD	HALLMARK_E2F_TARGETS	-2.58248	-0.0334102	0.00981837	0.0132681	CD8 Tem_emra
PD	HALLMARK_INTERFERON_ALPHA_RESPONSE	-2.62293	-0.0793085	0.00872628	0.0121198	CD8 Tem_emra
PD	HALLMARK_P53_PATHWAY	-2.89922	-0.058285	0.00374616	0.00535165	CD8 Tem_emra
PD	HALLMARK_BILE_ACID_METABOLISM	-2.98399	-0.0169598	0.00284965	0.00419067	CD8 Tem_emra
PD	HALLMARK_XENOBIOTIC_METABOLISM	-3.57689	-0.0154853	0.000348768	0.000544949	CD8 Tem_emra
PD	HALLMARK_PANCREAS_BETA_CELLS	-3.8318	-0.0262157	0.000127711	0.000205985	CD8 Tem_emra
PD	HALLMARK_IL2_STAT5_SIGNALING	-4.12405	-0.0738936	3.74223e-05	6.45213e-05	CD8 Tem_emra
PD	HALLMARK_HEME_METABOLISM	-4.43146	-0.0627142	9.42413e-06	1.74521e-05	CD8 Tem_emra
PD	HALLMARK_APICAL_JUNCTION	-4.76781	-0.0657495	1.87935e-06	3.61414e-06	CD8 Tem_emra
PD	HALLMARK_GLYCOLYSIS	-4.86181	-0.060325	1.17459e-06	2.44706e-06	CD8 Tem_emra
PD	HALLMARK_CHOLESTEROL_HOMEOSTASIS	-5.39142	-0.0701525	7.09331e-08	1.61212e-07	CD8 Tem_emra
PD	HALLMARK_UV_RESPONSE_UP	-5.4281	-0.0768622	5.7814e-08	1.44535e-07	CD8 Tem_emra
PD	HALLMARK_ANDROGEN_RESPONSE	-5.69086	-0.112335	1.28697e-08	3.38676e-08	CD8 Tem_emra
PD	HALLMARK_EPITHELIAL_MESENCHYMAL_TRANSITION	-6.23325	-0.023144	4.68786e-10	1.37878e-09	CD8 Tem_emra
PD	HALLMARK_COMPLEMENT	-6.57904	-0.140174	4.88734e-11	1.52729e-10	CD8 Tem_emra
PD	HALLMARK_TGF_BETA_SIGNALING	-6.61329	-0.0735499	3.88191e-11	1.29397e-10	CD8 Tem_emra
PD	HALLMARK_APOPTOSIS	-6.62249	-0.153036	3.64871e-11	1.29397e-10	CD8 Tem_emra
PD	HALLMARK_ESTROGEN_RESPONSE_LATE	-7.03781	-0.0450882	2.03514e-12	7.82747e-12	CD8 Tem_emra
PD	HALLMARK_PI3K_AKT_MTOR_SIGNALING	-7.47446	-0.216812	8.16741e-14	3.40309e-13	CD8 Tem_emra
PD	HALLMARK_COAGULATION	-7.68519	-0.0252937	1.62146e-14	7.37025e-14	CD8 Tem_emra
PD	HALLMARK_PEROXISOME	-7.806	-0.109873	6.28067e-15	3.14033e-14	CD8 Tem_emra
PD	HALLMARK_DNA_REPAIR	-7.93629	-0.188397	2.22551e-15	1.23639e-14	CD8 Tem_emra
PD	HALLMARK_MTORC1_SIGNALING	-7.9706	-0.235211	1.68883e-15	1.05552e-14	CD8 Tem_emra
PD	HALLMARK_PROTEIN_SECRETION	-8.86927	-0.185683	8.1569e-19	5.82636e-18	CD8 Tem_emra
PD	HALLMARK_MYC_TARGETS_V1	-9.03505	-0.755478	1.82982e-19	1.52485e-18	CD8 Tem_emra
PD	HALLMARK_UNFOLDED_PROTEIN_RESPONSE	-9.88569	-0.238662	5.6209e-23	5.6209e-22	CD8 Tem_emra
PD	HALLMARK_FATTY_ACID_METABOLISM	-10.1828	-0.185229	2.82274e-24	3.52842e-23	CD8 Tem_emra
PD	HALLMARK_ADIPOGENESIS	-10.2546	-0.203179	1.353e-24	2.255e-23	CD8 Tem_emra
PD	HALLMARK_REACTIVE_OXYGEN_SPECIES_PATHWAY	-10.5707	-0.232727	5.00372e-26	1.25093e-24	CD8 Tem_emra
PD	HALLMARK_OXIDATIVE_PHOSPHORYLATION	-11.397	-0.884693	5.7017e-30	2.85085e-28	CD8 Tem_emra
PD-RBD	HALLMARK_KRAS_SIGNALING_DN	6.99062	0.00456947	2.84918e-12	2.03513e-11	CD8 Tem_emra
PD-RBD	HALLMARK_E2F_TARGETS	4.72324	0.0628881	2.34123e-06	7.31634e-06	CD8 Tem_emra
PD-RBD	HALLMARK_MYC_TARGETS_V2	4.53708	0.051695	5.7456e-06	1.596e-05	CD8 Tem_emra
PD-RBD	HALLMARK_SPERMATOGENESIS	4.20915	0.00929464	2.57759e-05	6.13712e-05	CD8 Tem_emra
PD-RBD	HALLMARK_HYPOXIA	3.85054	0.069627	0.000118321	0.000268911	CD8 Tem_emra
PD-RBD	HALLMARK_G2M_CHECKPOINT	3.45218	0.0526891	0.000557523	0.00111505	CD8 Tem_emra
PD-RBD	HALLMARK_XENOBIOTIC_METABOLISM	2.76438	0.0122805	0.00570965	0.00951608	CD8 Tem_emra
PD-RBD	HALLMARK_WNT_BETA_CATENIN_SIGNALING	2.74676	0.0128759	0.0060256	0.00971871	CD8 Tem_emra
PD-RBD	HALLMARK_KRAS_SIGNALING_UP	2.49001	0.0198821	0.012784	0.0199751	CD8 Tem_emra
PD-RBD	HALLMARK_APICAL_SURFACE	1.83395	0.00852302	0.0666808	0.0901092	CD8 Tem_emra
PD-RBD	HALLMARK_MYOGENESIS	1.0887	0.00223567	0.276303	0.345379	CD8 Tem_emra
PD-RBD	HALLMARK_MITOTIC_SPINDLE	1.01273	0.0170386	0.311206	0.379519	CD8 Tem_emra
PD-RBD	HALLMARK_HEDGEHOG_SIGNALING	0.968602	0.00323285	0.332758	0.386928	CD8 Tem_emra
PD-RBD	HALLMARK_TNFA_SIGNALING_VIA_NFKB	0.437271	0.00761366	0.661921	0.735468	CD8 Tem_emra
PD-RBD	HALLMARK_UV_RESPONSE_UP	0.36868	0.00526726	0.712371	0.757842	CD8 Tem_emra
PD-RBD	HALLMARK_NOTCH_SIGNALING	0.0494286	0.000237584	0.960578	0.980182	CD8 Tem_emra
PD-RBD	HALLMARK_INFLAMMATORY_RESPONSE	0.0113051	0.000142813	0.99098	0.99098	CD8 Tem_emra
PD-RBD	HALLMARK_IL6_JAK_STAT3_SIGNALING	-0.0529612	-0.000551879	0.957764	0.980182	CD8 Tem_emra
PD-RBD	HALLMARK_PANCREAS_BETA_CELLS	-0.40051	-0.00273803	0.688786	0.74868	CD8 Tem_emra
PD-RBD	HALLMARK_ADIPOGENESIS	-0.581373	-0.0116606	0.560997	0.637497	CD8 Tem_emra
PD-RBD	HALLMARK_ESTROGEN_RESPONSE_EARLY	-0.973907	-0.00393543	0.330118	0.386928	CD8 Tem_emra
PD-RBD	HALLMARK_GLYCOLYSIS	-1.19785	-0.014936	0.230995	0.296147	CD8 Tem_emra
PD-RBD	HALLMARK_BILE_ACID_METABOLISM	-1.65225	-0.00940779	0.0985037	0.12961	CD8 Tem_emra
PD-RBD	HALLMARK_MTORC1_SIGNALING	-1.89925	-0.0570452	0.0575496	0.0799299	CD8 Tem_emra
PD-RBD	HALLMARK_INTERFERON_GAMMA_RESPONSE	-2.05762	-0.0800366	0.0396432	0.0566332	CD8 Tem_emra
PD-RBD	HALLMARK_ALLOGRAFT_REJECTION	-2.08777	-0.105196	0.0368341	0.0541677	CD8 Tem_emra
PD-RBD	HALLMARK_DNA_REPAIR	-2.43017	-0.0573761	0.0151029	0.0228831	CD8 Tem_emra
PD-RBD	HALLMARK_FATTY_ACID_METABOLISM	-2.92698	-0.05346	0.00342757	0.00590961	CD8 Tem_emra
PD-RBD	HALLMARK_UNFOLDED_PROTEIN_RESPONSE	-3.00296	-0.0733266	0.00267782	0.00478181	CD8 Tem_emra
PD-RBD	HALLMARK_MYC_TARGETS_V1	-3.40595	-0.286245	0.000660971	0.00122402	CD8 Tem_emra
PD-RBD	HALLMARK_CHOLESTEROL_HOMEOSTASIS	-3.42342	-0.0449656	0.000619936	0.00119219	CD8 Tem_emra
PD-RBD	HALLMARK_PEROXISOME	-3.50734	-0.0497814	0.000453851	0.000945523	CD8 Tem_emra
PD-RBD	HALLMARK_ANGIOGENESIS	-3.78128	-0.0133367	0.000156593	0.000340419	CD8 Tem_emra
PD-RBD	HALLMARK_EPITHELIAL_MESENCHYMAL_TRANSITION	-4.26893	-0.015732	1.97559e-05	4.93897e-05	CD8 Tem_emra
PD-RBD	HALLMARK_TGF_BETA_SIGNALING	-4.34554	-0.0480741	1.39795e-05	3.67883e-05	CD8 Tem_emra
PD-RBD	HALLMARK_HEME_METABOLISM	-4.66497	-0.0648135	3.11173e-06	9.15215e-06	CD8 Tem_emra
PD-RBD	HALLMARK_APOPTOSIS	-4.9326	-0.113882	8.19625e-07	2.73208e-06	CD8 Tem_emra
PD-RBD	HALLMARK_OXIDATIVE_PHOSPHORYLATION	-4.93568	-0.377556	8.0678e-07	2.73208e-06	CD8 Tem_emra
PD-RBD	HALLMARK_P53_PATHWAY	-4.99194	-0.100113	6.04081e-07	2.32339e-06	CD8 Tem_emra
PD-RBD	HALLMARK_APICAL_JUNCTION	-5.25949	-0.0721351	1.46325e-07	6.09689e-07	CD8 Tem_emra
PD-RBD	HALLMARK_COAGULATION	-5.67637	-0.0193713	1.39988e-08	6.36309e-08	CD8 Tem_emra
PD-RBD	HALLMARK_UV_RESPONSE_DN	-5.70589	-0.0628099	1.17803e-08	5.89017e-08	CD8 Tem_emra
PD-RBD	HALLMARK_PROTEIN_SECRETION	-6.08166	-0.128507	1.2166e-09	6.7589e-09	CD8 Tem_emra
PD-RBD	HALLMARK_ANDROGEN_RESPONSE	-6.09902	-0.119976	1.0919e-09	6.7589e-09	CD8 Tem_emra
PD-RBD	HALLMARK_INTERFERON_ALPHA_RESPONSE	-7.73659	-0.24167	1.08276e-14	9.023e-14	CD8 Tem_emra
PD-RBD	HALLMARK_PI3K_AKT_MTOR_SIGNALING	-7.87055	-0.228283	3.75664e-15	3.75664e-14	CD8 Tem_emra
PD-RBD	HALLMARK_IL2_STAT5_SIGNALING	-8.71086	-0.154041	3.30989e-18	4.13736e-17	CD8 Tem_emra
PD-RBD	HALLMARK_ESTROGEN_RESPONSE_LATE	-8.89365	-0.0558642	6.54056e-19	1.09009e-17	CD8 Tem_emra
PD-RBD	HALLMARK_COMPLEMENT	-9.24397	-0.196746	2.66969e-20	6.67423e-19	CD8 Tem_emra
PD-RBD	HALLMARK_REACTIVE_OXYGEN_SPECIES_PATHWAY	-9.33358	-0.206072	1.15578e-20	5.77891e-19	CD8 Tem_emra
RBD	HALLMARK_KRAS_SIGNALING_UP	17.8606	0.0966229	4.75562e-71	3.39687e-70	CD8 Tem_emra
RBD	HALLMARK_MITOTIC_SPINDLE	15.2135	0.176312	4.14855e-52	2.07428e-51	CD8 Tem_emra
RBD	HALLMARK_UV_RESPONSE_DN	14.219	0.111456	9.2296e-46	4.19527e-45	CD8 Tem_emra
RBD	HALLMARK_KRAS_SIGNALING_DN	13.2381	0.00601524	6.61356e-40	2.54368e-39	CD8 Tem_emra
RBD	HALLMARK_HEDGEHOG_SIGNALING	9.85812	0.0219563	6.74494e-23	1.77498e-22	CD8 Tem_emra
RBD	HALLMARK_WNT_BETA_CATENIN_SIGNALING	8.63866	0.0262596	5.91072e-18	1.34334e-17	CD8 Tem_emra
RBD	HALLMARK_ESTROGEN_RESPONSE_EARLY	7.48698	0.0203661	7.20377e-14	1.38534e-13	CD8 Tem_emra
RBD	HALLMARK_TNFA_SIGNALING_VIA_NFKB	6.45222	0.0740403	1.1158e-10	2.06629e-10	CD8 Tem_emra
RBD	HALLMARK_APICAL_SURFACE	6.34261	0.0198841	2.28518e-10	3.80863e-10	CD8 Tem_emra
RBD	HALLMARK_IL6_JAK_STAT3_SIGNALING	6.23527	0.0424756	4.55828e-10	7.35207e-10	CD8 Tem_emra
RBD	HALLMARK_SPERMATOGENESIS	5.17728	0.00747687	2.26325e-07	3.32831e-07	CD8 Tem_emra
RBD	HALLMARK_MYOGENESIS	5.04185	0.00693856	4.6323e-07	6.61757e-07	CD8 Tem_emra
RBD	HALLMARK_HYPOXIA	4.05242	0.0478547	5.07927e-05	6.34909e-05	CD8 Tem_emra
RBD	HALLMARK_G2M_CHECKPOINT	2.62144	0.0261092	0.00875945	0.00952114	CD8 Tem_emra
RBD	HALLMARK_INFLAMMATORY_RESPONSE	2.16315	0.0179284	0.030536	0.0324851	CD8 Tem_emra
RBD	HALLMARK_EPITHELIAL_MESENCHYMAL_TRANSITION	0.707992	0.00177598	0.478955	0.498911	CD8 Tem_emra
RBD	HALLMARK_ALLOGRAFT_REJECTION	0.671392	0.0223551	0.501975	0.512219	CD8 Tem_emra
RBD	HALLMARK_TGF_BETA_SIGNALING	-0.379375	-0.00278079	0.704412	0.704412	CD8 Tem_emra
RBD	HALLMARK_COAGULATION	-2.76661	-0.0063832	0.00566696	0.00629662	CD8 Tem_emra
RBD	HALLMARK_P53_PATHWAY	-3.36829	-0.0443087	0.000757133	0.000860378	CD8 Tem_emra
RBD	HALLMARK_HEME_METABOLISM	-3.45911	-0.0314401	0.000542574	0.0006309	CD8 Tem_emra
RBD	HALLMARK_UV_RESPONSE_UP	-3.57857	-0.032998	0.000345918	0.000411807	CD8 Tem_emra
RBD	HALLMARK_APICAL_JUNCTION	-3.84934	-0.0348024	0.000118633	0.000144674	CD8 Tem_emra
RBD	HALLMARK_PANCREAS_BETA_CELLS	-4.26757	-0.0189928	1.98101e-05	2.53976e-05	CD8 Tem_emra
RBD	HALLMARK_MYC_TARGETS_V2	-4.43731	-0.0319589	9.13494e-06	1.20197e-05	CD8 Tem_emra
RBD	HALLMARK_NOTCH_SIGNALING	-4.83472	-0.0151279	1.33867e-06	1.80902e-06	CD8 Tem_emra
RBD	HALLMARK_ESTROGEN_RESPONSE_LATE	-4.91094	-0.020696	9.1024e-07	1.26422e-06	CD8 Tem_emra
RBD	HALLMARK_IL2_STAT5_SIGNALING	-5.3461	-0.0629146	9.03984e-08	1.36967e-07	CD8 Tem_emra
RBD	HALLMARK_ANGIOGENESIS	-6.12747	-0.0139823	9.01845e-10	1.40913e-09	CD8 Tem_emra
RBD	HALLMARK_ANDROGEN_RESPONSE	-6.36723	-0.0824838	1.94711e-10	3.35709e-10	CD8 Tem_emra
RBD	HALLMARK_PI3K_AKT_MTOR_SIGNALING	-6.40558	-0.122046	1.51586e-10	2.70689e-10	CD8 Tem_emra
RBD	HALLMARK_COMPLEMENT	-7.77535	-0.109579	7.71683e-15	1.54337e-14	CD8 Tem_emra
RBD	HALLMARK_XENOBIOTIC_METABOLISM	-7.78316	-0.0216241	7.25605e-15	1.51168e-14	CD8 Tem_emra
RBD	HALLMARK_INTERFERON_GAMMA_RESPONSE	-8.20994	-0.202485	2.28373e-16	4.96464e-16	CD8 Tem_emra
RBD	HALLMARK_APOPTOSIS	-8.6557	-0.13035	5.09242e-18	1.21248e-17	CD8 Tem_emra
RBD	HALLMARK_E2F_TARGETS	-9.49129	-0.0771632	2.41257e-21	6.03143e-21	CD8 Tem_emra
RBD	HALLMARK_UNFOLDED_PROTEIN_RESPONSE	-9.98282	-0.157661	1.93988e-23	5.38855e-23	CD8 Tem_emra
RBD	HALLMARK_CHOLESTEROL_HOMEOSTASIS	-10.3387	-0.0880594	5.093e-25	1.49794e-24	CD8 Tem_emra
RBD	HALLMARK_PROTEIN_SECRETION	-11.1311	-0.152484	9.83024e-29	3.07195e-28	CD8 Tem_emra
RBD	HALLMARK_BILE_ACID_METABOLISM	-11.3368	-0.0409462	9.65555e-30	3.21852e-29	CD8 Tem_emra
RBD	HALLMARK_GLYCOLYSIS	-12.8626	-0.102786	8.79943e-38	3.14265e-37	CD8 Tem_emra
RBD	HALLMARK_MTORC1_SIGNALING	-14.0126	-0.268353	1.69407e-44	7.05862e-44	CD8 Tem_emra
RBD	HALLMARK_FATTY_ACID_METABOLISM	-17.2461	-0.200103	2.17527e-66	1.20848e-65	CD8 Tem_emra
RBD	HALLMARK_INTERFERON_ALPHA_RESPONSE	-17.3037	-0.338663	8.06136e-67	5.03835e-66	CD8 Tem_emra
RBD	HALLMARK_PEROXISOME	-19.5004	-0.17619	2.88449e-84	2.40374e-83	CD8 Tem_emra
RBD	HALLMARK_ADIPOGENESIS	-20.0198	-0.25586	1.08926e-88	1.08926e-87	CD8 Tem_emra
RBD	HALLMARK_DNA_REPAIR	-21.8183	-0.331411	7.1145e-105	8.89313e-104	CD8 Tem_emra
RBD	HALLMARK_REACTIVE_OXYGEN_SPECIES_PATHWAY	-22.2181	-0.31496	1.17939e-108	1.96565e-107	CD8 Tem_emra
RBD	HALLMARK_MYC_TARGETS_V1	-29.1002	-1.58996	4.15499e-184	1.03875e-182	CD8 Tem_emra
RBD	HALLMARK_OXIDATIVE_PHOSPHORYLATION	-34.6956	-1.74676	1.28197e-259	6.40983e-258	CD8 Tem_emra
PD	HALLMARK_ALLOGRAFT_REJECTION	2.82324	1.81494	0.00564084	0.247325	Cycling T
PD	HALLMARK_MTORC1_SIGNALING	2.39152	1.66564	0.0184952	0.247325	Cycling T
PD	HALLMARK_PANCREAS_BETA_CELLS	2.37954	0.209007	0.0189545	0.247325	Cycling T
PD	HALLMARK_INTERFERON_GAMMA_RESPONSE	2.36708	1.6022	0.019786	0.247325	Cycling T
PD	HALLMARK_OXIDATIVE_PHOSPHORYLATION	2.12044	3.80254	0.0364451	0.364451	Cycling T
PD	HALLMARK_PEROXISOME	1.98754	0.414864	0.0492039	0.410032	Cycling T
PD	HALLMARK_APICAL_JUNCTION	1.85862	0.341248	0.0659754	0.442712	Cycling T
PD	HALLMARK_UV_RESPONSE_DN	1.75114	0.282182	0.0827127	0.442712	Cycling T
PD	HALLMARK_BILE_ACID_METABOLISM	1.67864	0.102839	0.0959179	0.442712	Cycling T
PD	HALLMARK_MITOTIC_SPINDLE	1.64965	1.77164	0.102051	0.442712	Cycling T
PD	HALLMARK_REACTIVE_OXYGEN_SPECIES_PATHWAY	1.62775	0.433819	0.106251	0.442712	Cycling T
PD	HALLMARK_MYC_TARGETS_V1	1.5851	4.46399	0.115911	0.44581	Cycling T
PD	HALLMARK_INTERFERON_ALPHA_RESPONSE	1.4215	0.845665	0.158184	0.541304	Cycling T
PD	HALLMARK_NOTCH_SIGNALING	1.30534	0.0678156	0.194365	0.587849	Cycling T
PD	HALLMARK_COMPLEMENT	1.2688	0.359555	0.207275	0.587849	Cycling T
PD	HALLMARK_EPITHELIAL_MESENCHYMAL_TRANSITION	1.2092	0.0722659	0.229255	0.587849	Cycling T
PD	HALLMARK_ANDROGEN_RESPONSE	1.20783	0.38499	0.229534	0.587849	Cycling T
PD	HALLMARK_G2M_CHECKPOINT	1.19346	2.40087	0.23514	0.587849	Cycling T
PD	HALLMARK_PROTEIN_SECRETION	0.996491	0.246988	0.321051	0.644294	Cycling T
PD	HALLMARK_KRAS_SIGNALING_DN	0.955174	0.00594287	0.342314	0.658297	Cycling T
PD	HALLMARK_IL6_JAK_STAT3_SIGNALING	0.879664	0.0915463	0.380984	0.705525	Cycling T
PD	HALLMARK_WNT_BETA_CATENIN_SIGNALING	0.829627	0.0207635	0.408427	0.729333	Cycling T
PD	HALLMARK_GLYCOLYSIS	0.758512	0.167206	0.449739	0.775412	Cycling T
PD	HALLMARK_HEDGEHOG_SIGNALING	0.713846	0.0188787	0.476732	0.780871	Cycling T
PD	HALLMARK_IL2_STAT5_SIGNALING	0.701937	0.106239	0.48414	0.780871	Cycling T
PD	HALLMARK_PI3K_AKT_MTOR_SIGNALING	0.624216	0.263897	0.533692	0.833893	Cycling T
PD	HALLMARK_KRAS_SIGNALING_UP	0.549158	0.0376491	0.583935	0.845287	Cycling T
PD	HALLMARK_FATTY_ACID_METABOLISM	0.543273	0.150842	0.587967	0.845287	Cycling T
PD	HALLMARK_E2F_TARGETS	0.537841	1.20789	0.591701	0.845287	Cycling T
PD	HALLMARK_HYPOXIA	0.364792	0.0708077	0.715936	0.924599	Cycling T
PD	HALLMARK_INFLAMMATORY_RESPONSE	0.333062	0.053175	0.739679	0.924599	Cycling T
PD	HALLMARK_COAGULATION	0.301814	0.0212608	0.763327	0.930887	Cycling T
PD	HALLMARK_ANGIOGENESIS	0.23919	0.00864288	0.811416	0.955105	Cycling T
PD	HALLMARK_APOPTOSIS	0.208512	0.054879	0.8352	0.955105	Cycling T
PD	HALLMARK_TNFA_SIGNALING_VIA_NFKB	0.201756	0.0212629	0.840492	0.955105	Cycling T
PD	HALLMARK_XENOBIOTIC_METABOLISM	0.103622	0.00511411	0.917646	0.964256	Cycling T
PD	HALLMARK_CHOLESTEROL_HOMEOSTASIS	-0.0155533	-0.00406837	0.987617	0.987617	Cycling T
PD	HALLMARK_APICAL_SURFACE	-0.0510477	-0.00274578	0.959374	0.978953	Cycling T
PD	HALLMARK_ESTROGEN_RESPONSE_LATE	-0.0934742	-0.0100794	0.925685	0.964256	Cycling T
PD	HALLMARK_MYC_TARGETS_V2	-0.128004	-0.0283445	0.89837	0.964256	Cycling T
PD	HALLMARK_ESTROGEN_RESPONSE_EARLY	-0.14153	-0.00509027	0.887704	0.964256	Cycling T
PD	HALLMARK_DNA_REPAIR	-0.335283	-0.176429	0.738011	0.924599	Cycling T
PD	HALLMARK_ADIPOGENESIS	-0.33774	-0.117802	0.736176	0.924599	Cycling T
PD	HALLMARK_UNFOLDED_PROTEIN_RESPONSE	-0.368882	-0.114602	0.712908	0.924599	Cycling T
PD	HALLMARK_HEME_METABOLISM	-0.994663	-0.163541	0.322147	0.644294	Cycling T
PD	HALLMARK_SPERMATOGENESIS	-0.996101	-0.109992	0.321256	0.644294	Cycling T
PD	HALLMARK_UV_RESPONSE_UP	-1.08653	-0.240144	0.279487	0.635197	Cycling T
PD	HALLMARK_P53_PATHWAY	-1.12143	-0.275264	0.26442	0.629573	Cycling T
PD	HALLMARK_MYOGENESIS	-1.40684	-0.0295886	0.162391	0.541304	Cycling T
PD	HALLMARK_TGF_BETA_SIGNALING	-1.74595	-0.194033	0.0837045	0.442712	Cycling T
PD-RBD	HALLMARK_OXIDATIVE_PHOSPHORYLATION	8.20539	9.91518	2.49262e-14	1.24631e-12	Cycling T
PD-RBD	HALLMARK_MTORC1_SIGNALING	7.55611	4.44236	1.82125e-12	4.55311e-11	Cycling T
PD-RBD	HALLMARK_MYC_TARGETS_V1	7.02076	16.7905	4.28341e-11	7.13902e-10	Cycling T
PD-RBD	HALLMARK_ALLOGRAFT_REJECTION	6.87823	3.21276	6.58817e-11	8.23522e-10	Cycling T
PD-RBD	HALLMARK_FATTY_ACID_METABOLISM	6.67489	1.34177	1.8317e-10	1.8317e-09	Cycling T
PD-RBD	HALLMARK_PEROXISOME	5.09175	0.774696	7.46281e-07	5.33058e-06	Cycling T
PD-RBD	HALLMARK_ADIPOGENESIS	5.03531	1.31846	9.66608e-07	5.8391e-06	Cycling T
PD-RBD	HALLMARK_INTERFERON_GAMMA_RESPONSE	5.02082	2.12732	1.05104e-06	5.8391e-06	Cycling T
PD-RBD	HALLMARK_GLYCOLYSIS	4.33344	0.717596	2.20888e-05	0.000106439	Cycling T
PD-RBD	HALLMARK_XENOBIOTIC_METABOLISM	4.32753	0.179296	2.34166e-05	0.000106439	Cycling T
PD-RBD	HALLMARK_DNA_REPAIR	4.20977	1.68174	3.66966e-05	0.000152903	Cycling T
PD-RBD	HALLMARK_REACTIVE_OXYGEN_SPECIES_PATHWAY	3.92061	0.773445	0.000116903	0.000449629	Cycling T
PD-RBD	HALLMARK_INTERFERON_ALPHA_RESPONSE	3.7785	1.37493	0.000201934	0.000721192	Cycling T
PD-RBD	HALLMARK_UNFOLDED_PROTEIN_RESPONSE	3.67012	0.935986	0.000311629	0.000973839	Cycling T
PD-RBD	HALLMARK_PANCREAS_BETA_CELLS	3.5755	0.238149	0.000425987	0.0012529	Cycling T
PD-RBD	HALLMARK_MYC_TARGETS_V2	3.24628	0.644197	0.00135441	0.00344568	Cycling T
PD-RBD	HALLMARK_BILE_ACID_METABOLISM	3.22831	0.161154	0.00144718	0.00344568	Cycling T
PD-RBD	HALLMARK_COMPLEMENT	2.5042	0.459844	0.0129869	0.0282325	Cycling T
PD-RBD	HALLMARK_UV_RESPONSE_UP	2.26529	0.395257	0.0244314	0.0488629	Cycling T
PD-RBD	HALLMARK_ANDROGEN_RESPONSE	2.21406	0.474207	0.027815	0.0534904	Cycling T
PD-RBD	HALLMARK_CHOLESTEROL_HOMEOSTASIS	2.13287	0.383471	0.0340478	0.0630516	Cycling T
PD-RBD	HALLMARK_E2F_TARGETS	1.54918	2.52073	0.122713	0.204522	Cycling T
PD-RBD	HALLMARK_PI3K_AKT_MTOR_SIGNALING	1.27032	0.346211	0.205313	0.311081	Cycling T
PD-RBD	HALLMARK_IL6_JAK_STAT3_SIGNALING	1.17145	0.0862684	0.242719	0.35694	Cycling T
PD-RBD	HALLMARK_G2M_CHECKPOINT	1.14326	1.56682	0.254124	0.363035	Cycling T
PD-RBD	HALLMARK_NOTCH_SIGNALING	0.824986	0.0253703	0.410297	0.512871	Cycling T
PD-RBD	HALLMARK_APICAL_JUNCTION	0.741359	0.0767622	0.459232	0.56004	Cycling T
PD-RBD	HALLMARK_EPITHELIAL_MESENCHYMAL_TRANSITION	0.570147	0.0197434	0.569135	0.677542	Cycling T
PD-RBD	HALLMARK_PROTEIN_SECRETION	0.382958	0.0644233	0.702111	0.780123	Cycling T
PD-RBD	HALLMARK_HEDGEHOG_SIGNALING	0.218192	0.00455217	0.827479	0.844366	Cycling T
PD-RBD	HALLMARK_INFLAMMATORY_RESPONSE	0.0690447	0.00678897	0.94502	0.94502	Cycling T
PD-RBD	HALLMARK_COAGULATION	-0.243981	-0.0114529	0.807475	0.84112	Cycling T
PD-RBD	HALLMARK_HYPOXIA	-0.255622	-0.0313461	0.798473	0.84112	Cycling T
PD-RBD	HALLMARK_WNT_BETA_CATENIN_SIGNALING	-0.316179	-0.0053547	0.752161	0.817567	Cycling T
PD-RBD	HALLMARK_ANGIOGENESIS	-0.470935	-0.010053	0.638134	0.725152	Cycling T
PD-RBD	HALLMARK_TGF_BETA_SIGNALING	-0.494765	-0.0406239	0.62127	0.722407	Cycling T
PD-RBD	HALLMARK_IL2_STAT5_SIGNALING	-0.848118	-0.0939857	0.397289	0.509344	Cycling T
PD-RBD	HALLMARK_MITOTIC_SPINDLE	-0.89731	-0.543177	0.370492	0.487489	Cycling T
PD-RBD	HALLMARK_APOPTOSIS	-0.99376	-0.191654	0.321405	0.43433	Cycling T
PD-RBD	HALLMARK_KRAS_SIGNALING_UP	-1.0341	-0.0462148	0.30224	0.419778	Cycling T
PD-RBD	HALLMARK_MYOGENESIS	-1.32811	-0.0253197	0.185493	0.289833	Cycling T
PD-RBD	HALLMARK_KRAS_SIGNALING_DN	-1.523	-0.00352394	0.12921	0.208404	Cycling T
PD-RBD	HALLMARK_TNFA_SIGNALING_VIA_NFKB	-1.84808	-0.12972	0.0659353	0.113681	Cycling T
PD-RBD	HALLMARK_P53_PATHWAY	-2.00471	-0.350841	0.0461814	0.0824668	Cycling T
PD-RBD	HALLMARK_ESTROGEN_RESPONSE_LATE	-2.27155	-0.167331	0.0240492	0.0488629	Cycling T
PD-RBD	HALLMARK_APICAL_SURFACE	-3.03995	-0.0996205	0.00267371	0.00607662	Cycling T
PD-RBD	HALLMARK_SPERMATOGENESIS	-3.23146	-0.208665	0.00143885	0.00344568	Cycling T
PD-RBD	HALLMARK_UV_RESPONSE_DN	-3.31276	-0.263763	0.00111926	0.00310905	Cycling T
PD-RBD	HALLMARK_ESTROGEN_RESPONSE_EARLY	-3.72145	-0.079897	0.000282181	0.000940602	Cycling T
PD-RBD	HALLMARK_HEME_METABOLISM	-5.55422	-0.476943	8.27228e-08	6.89356e-07	Cycling T
RBD	HALLMARK_ALLOGRAFT_REJECTION	5.24736	1.99795	2.77226e-07	1.32304e-05	Cycling T
RBD	HALLMARK_MTORC1_SIGNALING	5.11029	1.86422	5.29217e-07	1.32304e-05	Cycling T
RBD	HALLMARK_APICAL_JUNCTION	3.77846	0.32887	0.000185134	0.00307338	Cycling T
RBD	HALLMARK_MYC_TARGETS_V1	3.70719	5.89112	0.00024587	0.00307338	Cycling T
RBD	HALLMARK_OXIDATIVE_PHOSPHORYLATION	3.58732	3.34447	0.000384675	0.00384675	Cycling T
RBD	HALLMARK_EPITHELIAL_MESENCHYMAL_TRANSITION	3.10603	0.0969831	0.00205212	0.017101	Cycling T
RBD	HALLMARK_FATTY_ACID_METABOLISM	2.94496	0.480067	0.00344107	0.0245791	Cycling T
RBD	HALLMARK_WNT_BETA_CATENIN_SIGNALING	2.79336	0.0580847	0.00556836	0.0348022	Cycling T
RBD	HALLMARK_PANCREAS_BETA_CELLS	2.70384	0.145833	0.00718173	0.0391643	Cycling T
RBD	HALLMARK_MITOTIC_SPINDLE	2.46773	1.32684	0.0140779	0.0639904	Cycling T
RBD	HALLMARK_INTERFERON_GAMMA_RESPONSE	2.3633	0.677247	0.0186619	0.0754896	Cycling T
RBD	HALLMARK_PI3K_AKT_MTOR_SIGNALING	2.34	0.553612	0.0198333	0.0754896	Cycling T
RBD	HALLMARK_G2M_CHECKPOINT	2.26382	2.57733	0.0241917	0.0806389	Cycling T
RBD	HALLMARK_XENOBIOTIC_METABOLISM	1.87867	0.0604584	0.0611658	0.169905	Cycling T
RBD	HALLMARK_ANDROGEN_RESPONSE	1.80293	0.304113	0.0722551	0.190145	Cycling T
RBD	HALLMARK_HEDGEHOG_SIGNALING	1.64562	0.0286969	0.100769	0.251924	Cycling T
RBD	HALLMARK_COMPLEMENT	1.57649	0.218716	0.115799	0.275712	Cycling T
RBD	HALLMARK_PEROXISOME	1.53539	0.173327	0.125572	0.285392	Cycling T
RBD	HALLMARK_BILE_ACID_METABOLISM	1.46393	0.0525447	0.144112	0.313287	Cycling T
RBD	HALLMARK_IL6_JAK_STAT3_SIGNALING	1.21175	0.0731909	0.226481	0.445825	Cycling T
RBD	HALLMARK_GLYCOLYSIS	1.19737	0.149285	0.232019	0.445825	Cycling T
RBD	HALLMARK_REACTIVE_OXYGEN_SPECIES_PATHWAY	1.14296	0.183232	0.253831	0.445825	Cycling T
RBD	HALLMARK_UV_RESPONSE_DN	1.05352	0.0821304	0.292814	0.445825	Cycling T
RBD	HALLMARK_TGF_BETA_SIGNALING	1.04915	0.0804393	0.294822	0.445825	Cycling T
RBD	HALLMARK_E2F_TARGETS	1.0467	1.38749	0.295945	0.445825	Cycling T
RBD	HALLMARK_UNFOLDED_PROTEIN_RESPONSE	0.882435	0.1505	0.378145	0.525201	Cycling T
RBD	HALLMARK_KRAS_SIGNALING_UP	0.68409	0.0284014	0.494363	0.609528	Cycling T
RBD	HALLMARK_ADIPOGENESIS	0.679081	0.140022	0.497531	0.609528	Cycling T
RBD	HALLMARK_MYOGENESIS	0.663369	0.00974011	0.507524	0.609528	Cycling T
RBD	HALLMARK_NOTCH_SIGNALING	0.656376	0.0180924	0.512004	0.609528	Cycling T
RBD	HALLMARK_HYPOXIA	0.530878	0.0551958	0.595833	0.692829	Cycling T
RBD	HALLMARK_MYC_TARGETS_V2	0.472087	0.0659336	0.637152	0.707947	Cycling T
RBD	HALLMARK_INTERFERON_ALPHA_RESPONSE	0.358933	0.082973	0.719886	0.782485	Cycling T
RBD	HALLMARK_UV_RESPONSE_UP	0.0533505	0.00699282	0.957482	0.957482	Cycling T
RBD	HALLMARK_KRAS_SIGNALING_DN	-0.061726	-0.00018001	0.950824	0.957482	Cycling T
RBD	HALLMARK_ESTROGEN_RESPONSE_LATE	-0.0859384	-0.00523561	0.931564	0.957482	Cycling T
RBD	HALLMARK_PROTEIN_SECRETION	-0.14542	-0.0195322	0.884463	0.940918	Cycling T
RBD	HALLMARK_IL2_STAT5_SIGNALING	-0.484717	-0.0430425	0.628185	0.707947	Cycling T
RBD	HALLMARK_DNA_REPAIR	-0.680133	-0.202618	0.496866	0.609528	Cycling T
RBD	HALLMARK_ESTROGEN_RESPONSE_EARLY	-0.738281	-0.015692	0.460839	0.609528	Cycling T
RBD	HALLMARK_APICAL_SURFACE	-0.963061	-0.0281975	0.336171	0.480245	Cycling T
RBD	HALLMARK_ANGIOGENESIS	-1.0312	-0.0194876	0.303161	0.445825	Cycling T
RBD	HALLMARK_INFLAMMATORY_RESPONSE	-1.09144	-0.0857623	0.275889	0.445825	Cycling T
RBD	HALLMARK_COAGULATION	-1.10863	-0.0359871	0.268662	0.445825	Cycling T
RBD	HALLMARK_APOPTOSIS	-1.14893	-0.181895	0.251357	0.445825	Cycling T
RBD	HALLMARK_TNFA_SIGNALING_VIA_NFKB	-1.16065	-0.0633389	0.246577	0.445825	Cycling T
RBD	HALLMARK_CHOLESTEROL_HOMEOSTASIS	-1.90778	-0.263136	0.0573124	0.168566	Cycling T
RBD	HALLMARK_P53_PATHWAY	-2.21281	-0.279419	0.027547	0.0860843	Cycling T
RBD	HALLMARK_SPERMATOGENESIS	-2.3159	-0.132755	0.0211371	0.0754896	Cycling T
RBD	HALLMARK_HEME_METABOLISM	-2.67431	-0.203334	0.00783286	0.0391643	Cycling T
PD	HALLMARK_UNFOLDED_PROTEIN_RESPONSE	2.21959	1.36458	0.0355379	0.916002	NK CD16
PD	HALLMARK_MITOTIC_SPINDLE	2.0969	0.92224	0.0466665	0.916002	NK CD16
PD	HALLMARK_MYC_TARGETS_V1	1.7205	7.95794	0.104369	0.916002	NK CD16
PD	HALLMARK_G2M_CHECKPOINT	1.69574	2.40524	0.111314	0.916002	NK CD16
PD	HALLMARK_MYC_TARGETS_V2	1.6403	0.52772	0.1133	0.916002	NK CD16
PD	HALLMARK_E2F_TARGETS	1.58668	3.12824	0.134759	0.916002	NK CD16
PD	HALLMARK_APICAL_JUNCTION	1.37886	0.42446	0.178861	0.916002	NK CD16
PD	HALLMARK_PEROXISOME	1.34067	0.383397	0.190806	0.916002	NK CD16
PD	HALLMARK_MTORC1_SIGNALING	1.31931	1.61375	0.201982	0.916002	NK CD16
PD	HALLMARK_WNT_BETA_CATENIN_SIGNALING	1.23373	0.112653	0.229682	0.916002	NK CD16
PD	HALLMARK_OXIDATIVE_PHOSPHORYLATION	1.04162	2.595	0.309344	0.916002	NK CD16
PD	HALLMARK_ANDROGEN_RESPONSE	1.03096	0.431507	0.311441	0.916002	NK CD16
PD	HALLMARK_ESTROGEN_RESPONSE_LATE	0.85726	0.165532	0.399689	0.966736	NK CD16
PD	HALLMARK_APICAL_SURFACE	0.826037	0.188309	0.416628	0.966736	NK CD16
PD	HALLMARK_ADIPOGENESIS	0.784493	0.42335	0.44066	0.966736	NK CD16
PD	HALLMARK_IL2_STAT5_SIGNALING	0.761729	0.342976	0.452616	0.966736	NK CD16
PD	HALLMARK_MYOGENESIS	0.736051	0.0485873	0.467947	0.966736	NK CD16
PD	HALLMARK_PROTEIN_SECRETION	0.578793	0.341663	0.567494	0.966736	NK CD16
PD	HALLMARK_GLYCOLYSIS	0.552576	0.164349	0.584985	0.966736	NK CD16
PD	HALLMARK_COMPLEMENT	0.504775	0.264996	0.617667	0.966736	NK CD16
PD	HALLMARK_HEME_METABOLISM	0.50309	0.17159	0.618899	0.966736	NK CD16
PD	HALLMARK_EPITHELIAL_MESENCHYMAL_TRANSITION	0.475901	0.0472426	0.638046	0.966736	NK CD16
PD	HALLMARK_SPERMATOGENESIS	0.415826	0.0224322	0.681279	0.968551	NK CD16
PD	HALLMARK_ESTROGEN_RESPONSE_EARLY	0.242194	0.031266	0.810395	0.972685	NK CD16
PD	HALLMARK_APOPTOSIS	0.224616	0.114471	0.82392	0.972685	NK CD16
PD	HALLMARK_KRAS_SIGNALING_DN	0.147839	0.00396892	0.88356	0.972685	NK CD16
PD	HALLMARK_FATTY_ACID_METABOLISM	0.133361	0.0446447	0.894871	0.972685	NK CD16
PD	HALLMARK_UV_RESPONSE_DN	0.100091	0.0257793	0.921006	0.979794	NK CD16
PD	HALLMARK_PI3K_AKT_MTOR_SIGNALING	0.028997	0.0203538	0.977074	0.998575	NK CD16
PD	HALLMARK_ALLOGRAFT_REJECTION	0.0253848	0.0353632	0.979929	0.998575	NK CD16
PD	HALLMARK_DNA_REPAIR	-0.00180297	-0.00118041	0.998575	0.998575	NK CD16
PD	HALLMARK_HYPOXIA	-0.134593	-0.0585926	0.893898	0.972685	NK CD16
PD	HALLMARK_CHOLESTEROL_HOMEOSTASIS	-0.175246	-0.0376465	0.862203	0.972685	NK CD16
PD	HALLMARK_UV_RESPONSE_UP	-0.199353	-0.0707319	0.843427	0.972685	NK CD16
PD	HALLMARK_COAGULATION	-0.293915	-0.0386869	0.771001	0.972685	NK CD16
PD	HALLMARK_NOTCH_SIGNALING	-0.320622	-0.0317318	0.75106	0.972685	NK CD16
PD	HALLMARK_ANGIOGENESIS	-0.327316	-0.0240241	0.746229	0.972685	NK CD16
PD	HALLMARK_XENOBIOTIC_METABOLISM	-0.393782	-0.039743	0.697356	0.968551	NK CD16
PD	HALLMARK_INFLAMMATORY_RESPONSE	-0.430744	-0.0885516	0.669992	0.968551	NK CD16
PD	HALLMARK_REACTIVE_OXYGEN_SPECIES_PATHWAY	-0.476771	-0.208762	0.63738	0.966736	NK CD16
PD	HALLMARK_PANCREAS_BETA_CELLS	-0.502627	-0.0586778	0.619333	0.966736	NK CD16
PD	HALLMARK_HEDGEHOG_SIGNALING	-0.544639	-0.0526859	0.591147	0.966736	NK CD16
PD	HALLMARK_KRAS_SIGNALING_UP	-0.611052	-0.119031	0.547725	0.966736	NK CD16
PD	HALLMARK_BILE_ACID_METABOLISM	-0.650896	-0.0414354	0.521804	0.966736	NK CD16
PD	HALLMARK_INTERFERON_GAMMA_RESPONSE	-0.669473	-0.811247	0.509897	0.966736	NK CD16
PD	HALLMARK_IL6_JAK_STAT3_SIGNALING	-1.06512	-0.227074	0.296561	0.916002	NK CD16
PD	HALLMARK_P53_PATHWAY	-1.14305	-0.501974	0.264086	0.916002	NK CD16
PD	HALLMARK_INTERFERON_ALPHA_RESPONSE	-1.17322	-1.15342	0.25187	0.916002	NK CD16
PD	HALLMARK_TNFA_SIGNALING_VIA_NFKB	-1.3764	-0.574408	0.179709	0.916002	NK CD16
PD	HALLMARK_TGF_BETA_SIGNALING	-1.95674	-0.557254	0.0611539	0.916002	NK CD16
PD-RBD	HALLMARK_MYC_TARGETS_V1	1.53041	4.94573	0.155013	0.973959	NK CD16
PD-RBD	HALLMARK_OXIDATIVE_PHOSPHORYLATION	1.33581	3.78562	0.20836	0.973959	NK CD16
PD-RBD	HALLMARK_UNFOLDED_PROTEIN_RESPONSE	1.2253	0.880418	0.244129	0.973959	NK CD16
PD-RBD	HALLMARK_PEROXISOME	1.0718	0.517784	0.30607	0.973959	NK CD16
PD-RBD	HALLMARK_ANDROGEN_RESPONSE	0.993254	0.748032	0.343135	0.973959	NK CD16
PD-RBD	HALLMARK_E2F_TARGETS	0.940398	0.250822	0.366326	0.973959	NK CD16
PD-RBD	HALLMARK_INFLAMMATORY_RESPONSE	0.915354	0.383539	0.381248	0.973959	NK CD16
PD-RBD	HALLMARK_FATTY_ACID_METABOLISM	0.904048	0.539019	0.386398	0.973959	NK CD16
PD-RBD	HALLMARK_APICAL_JUNCTION	0.884767	0.399785	0.393679	0.973959	NK CD16
PD-RBD	HALLMARK_WNT_BETA_CATENIN_SIGNALING	0.832072	0.131341	0.427521	0.973959	NK CD16
PD-RBD	HALLMARK_CHOLESTEROL_HOMEOSTASIS	0.811691	0.20765	0.433362	0.973959	NK CD16
PD-RBD	HALLMARK_ADIPOGENESIS	0.779249	0.500713	0.451351	0.973959	NK CD16
PD-RBD	HALLMARK_ALLOGRAFT_REJECTION	0.685724	1.97431	0.509523	0.973959	NK CD16
PD-RBD	HALLMARK_MITOTIC_SPINDLE	0.650447	0.320961	0.527665	0.973959	NK CD16
PD-RBD	HALLMARK_DNA_REPAIR	0.419244	0.432545	0.683613	0.973959	NK CD16
PD-RBD	HALLMARK_PI3K_AKT_MTOR_SIGNALING	0.314506	0.315466	0.758629	0.973959	NK CD16
PD-RBD	HALLMARK_ESTROGEN_RESPONSE_LATE	0.303343	0.0740178	0.766998	0.973959	NK CD16
PD-RBD	HALLMARK_XENOBIOTIC_METABOLISM	0.261322	0.0360539	0.800261	0.973959	NK CD16
PD-RBD	HALLMARK_G2M_CHECKPOINT	0.23613	0.10661	0.817621	0.973959	NK CD16
PD-RBD	HALLMARK_GLYCOLYSIS	0.229218	0.12741	0.823328	0.973959	NK CD16
PD-RBD	HALLMARK_BILE_ACID_METABOLISM	0.172623	0.02124	0.865875	0.973959	NK CD16
PD-RBD	HALLMARK_APOPTOSIS	0.169515	0.115353	0.868246	0.973959	NK CD16
PD-RBD	HALLMARK_COMPLEMENT	0.156326	0.137111	0.878507	0.973959	NK CD16
PD-RBD	HALLMARK_ANGIOGENESIS	0.144157	0.0200437	0.887838	0.973959	NK CD16
PD-RBD	HALLMARK_MYC_TARGETS_V2	0.12996	0.044903	0.89889	0.973959	NK CD16
PD-RBD	HALLMARK_MTORC1_SIGNALING	0.0800936	0.0758505	0.937609	0.976676	NK CD16
PD-RBD	HALLMARK_KRAS_SIGNALING_DN	0.0240439	0.000778992	0.981232	0.995061	NK CD16
PD-RBD	HALLMARK_HEME_METABOLISM	-0.00632256	-0.00276792	0.995061	0.995061	NK CD16
PD-RBD	HALLMARK_APICAL_SURFACE	-0.108386	-0.027113	0.915521	0.973959	NK CD16
PD-RBD	HALLMARK_EPITHELIAL_MESENCHYMAL_TRANSITION	-0.12212	-0.0154744	0.904825	0.973959	NK CD16
PD-RBD	HALLMARK_PANCREAS_BETA_CELLS	-0.161558	-0.0275835	0.874464	0.973959	NK CD16
PD-RBD	HALLMARK_UV_RESPONSE_UP	-0.191157	-0.0854883	0.851963	0.973959	NK CD16
PD-RBD	HALLMARK_UV_RESPONSE_DN	-0.250283	-0.0795789	0.806714	0.973959	NK CD16
PD-RBD	HALLMARK_IL2_STAT5_SIGNALING	-0.333913	-0.183017	0.744919	0.973959	NK CD16
PD-RBD	HALLMARK_P53_PATHWAY	-0.394649	-0.254515	0.70097	0.973959	NK CD16
PD-RBD	HALLMARK_TNFA_SIGNALING_VIA_NFKB	-0.477559	-0.287535	0.641687	0.973959	NK CD16
PD-RBD	HALLMARK_PROTEIN_SECRETION	-0.494849	-0.358362	0.629918	0.973959	NK CD16
PD-RBD	HALLMARK_INTERFERON_GAMMA_RESPONSE	-0.495639	-0.886888	0.630868	0.973959	NK CD16
PD-RBD	HALLMARK_NOTCH_SIGNALING	-0.536034	-0.0792843	0.602222	0.973959	NK CD16
PD-RBD	HALLMARK_KRAS_SIGNALING_UP	-0.593001	-0.175536	0.566515	0.973959	NK CD16
PD-RBD	HALLMARK_SPERMATOGENESIS	-0.79205	-0.0348707	0.454353	0.973959	NK CD16
PD-RBD	HALLMARK_REACTIVE_OXYGEN_SPECIES_PATHWAY	-0.831594	-0.539362	0.422377	0.973959	NK CD16
PD-RBD	HALLMARK_IL6_JAK_STAT3_SIGNALING	-0.85599	-0.299026	0.408773	0.973959	NK CD16
PD-RBD	HALLMARK_MYOGENESIS	-1.04621	-0.0736374	0.323631	0.973959	NK CD16
PD-RBD	HALLMARK_ESTROGEN_RESPONSE_EARLY	-1.13825	-0.167831	0.285861	0.973959	NK CD16
PD-RBD	HALLMARK_INTERFERON_ALPHA_RESPONSE	-1.23221	-1.82555	0.243335	0.973959	NK CD16
PD-RBD	HALLMARK_HYPOXIA	-1.34136	-0.854452	0.204666	0.973959	NK CD16
PD-RBD	HALLMARK_TGF_BETA_SIGNALING	-1.4319	-0.568881	0.181641	0.973959	NK CD16
PD-RBD	HALLMARK_COAGULATION	-1.47185	-0.223227	0.179939	0.973959	NK CD16
PD-RBD	HALLMARK_HEDGEHOG_SIGNALING	-1.50765	-0.187259	0.176574	0.973959	NK CD16
RBD	HALLMARK_MITOTIC_SPINDLE	12.699	0.717407	3.97361e-35	1.98681e-33	NK CD16
RBD	HALLMARK_UV_RESPONSE_DN	9.45877	0.341625	1.11507e-20	2.78768e-19	NK CD16
RBD	HALLMARK_G2M_CHECKPOINT	8.02742	0.318777	1.94004e-15	3.2334e-14	NK CD16
RBD	HALLMARK_APICAL_JUNCTION	7.89733	0.330174	5.21064e-15	6.5133e-14	NK CD16
RBD	HALLMARK_COMPLEMENT	6.59738	0.490216	5.65724e-11	4.04088e-10	NK CD16
RBD	HALLMARK_ALLOGRAFT_REJECTION	6.39757	1.05938	2.08656e-10	1.3041e-09	NK CD16
RBD	HALLMARK_PI3K_AKT_MTOR_SIGNALING	5.60818	0.544743	2.40005e-08	1.33336e-07	NK CD16
RBD	HALLMARK_UNFOLDED_PROTEIN_RESPONSE	3.68983	0.260545	0.000231827	0.000724458	NK CD16
RBD	HALLMARK_MYC_TARGETS_V1	3.63797	0.87385	0.000283396	0.00078721	NK CD16
RBD	HALLMARK_HYPOXIA	3.5393	0.21107	0.000412532	0.00108561	NK CD16
RBD	HALLMARK_TGF_BETA_SIGNALING	3.30384	0.146966	0.000974496	0.00232023	NK CD16
RBD	HALLMARK_CHOLESTEROL_HOMEOSTASIS	3.25708	0.0891171	0.00114914	0.00249813	NK CD16
RBD	HALLMARK_ANDROGEN_RESPONSE	3.21559	0.169382	0.00132751	0.00276565	NK CD16
RBD	HALLMARK_HEDGEHOG_SIGNALING	2.79742	0.0415847	0.00521314	0.0100253	NK CD16
RBD	HALLMARK_MTORC1_SIGNALING	2.68775	0.247732	0.00726992	0.012982	NK CD16
RBD	HALLMARK_UV_RESPONSE_UP	2.53249	0.119572	0.0114194	0.0196885	NK CD16
RBD	HALLMARK_HEME_METABOLISM	2.39769	0.103558	0.0166111	0.0267921	NK CD16
RBD	HALLMARK_PEROXISOME	2.28361	0.0842524	0.0225252	0.0351956	NK CD16
RBD	HALLMARK_FATTY_ACID_METABOLISM	1.91563	0.0845883	0.055588	0.0817471	NK CD16
RBD	HALLMARK_ESTROGEN_RESPONSE_LATE	1.78747	0.0393537	0.0740525	0.105789	NK CD16
RBD	HALLMARK_BILE_ACID_METABOLISM	1.43085	0.0153385	0.152666	0.206305	NK CD16
RBD	HALLMARK_PROTEIN_SECRETION	1.29841	0.0902991	0.194335	0.255703	NK CD16
RBD	HALLMARK_REACTIVE_OXYGEN_SPECIES_PATHWAY	1.10016	0.0706017	0.271427	0.339284	NK CD16
RBD	HALLMARK_EPITHELIAL_MESENCHYMAL_TRANSITION	1.05222	0.012568	0.292857	0.357142	NK CD16
RBD	HALLMARK_WNT_BETA_CATENIN_SIGNALING	0.711933	0.00701717	0.476611	0.554199	NK CD16
RBD	HALLMARK_INFLAMMATORY_RESPONSE	0.122225	0.00403416	0.902736	0.92116	NK CD16
RBD	HALLMARK_IL2_STAT5_SIGNALING	-0.00910339	-0.000496626	0.992738	0.992738	NK CD16
RBD	HALLMARK_GLYCOLYSIS	-0.146389	-0.00544047	0.883633	0.920451	NK CD16
RBD	HALLMARK_KRAS_SIGNALING_UP	-0.239597	-0.00735343	0.810674	0.862419	NK CD16
RBD	HALLMARK_E2F_TARGETS	-0.267539	-0.00704992	0.789091	0.857708	NK CD16
RBD	HALLMARK_MYOGENESIS	-0.332466	-0.00272389	0.73958	0.821756	NK CD16
RBD	HALLMARK_ANGIOGENESIS	-0.361522	-0.00420338	0.717756	0.815632	NK CD16
RBD	HALLMARK_APICAL_SURFACE	-0.729503	-0.0166683	0.465803	0.554199	NK CD16
RBD	HALLMARK_PANCREAS_BETA_CELLS	-1.11763	-0.0191239	0.263893	0.338324	NK CD16
RBD	HALLMARK_P53_PATHWAY	-1.69145	-0.11218	0.0909459	0.126314	NK CD16
RBD	HALLMARK_IL6_JAK_STAT3_SIGNALING	-2.08015	-0.0660952	0.0376689	0.0570741	NK CD16
RBD	HALLMARK_XENOBIOTIC_METABOLISM	-2.50934	-0.0388068	0.0121946	0.0203243	NK CD16
RBD	HALLMARK_APOPTOSIS	-2.70197	-0.178978	0.00696484	0.0128979	NK CD16
RBD	HALLMARK_INTERFERON_GAMMA_RESPONSE	-2.91883	-0.494159	0.00356949	0.00713899	NK CD16
RBD	HALLMARK_OXIDATIVE_PHOSPHORYLATION	-3.28458	-0.710603	0.00104319	0.00237088	NK CD16
RBD	HALLMARK_TNFA_SIGNALING_VIA_NFKB	-3.4076	-0.19651	0.000671466	0.00167866	NK CD16
RBD	HALLMARK_MYC_TARGETS_V2	-3.67077	-0.109471	0.000251285	0.000739074	NK CD16
RBD	HALLMARK_SPERMATOGENESIS	-3.97525	-0.0200809	7.3529e-05	0.000245097	NK CD16
RBD	HALLMARK_NOTCH_SIGNALING	-4.21134	-0.0600139	2.68074e-05	9.57405e-05	NK CD16
RBD	HALLMARK_COAGULATION	-4.21514	-0.0674684	2.64967e-05	9.57405e-05	NK CD16
RBD	HALLMARK_ADIPOGENESIS	-4.68426	-0.245672	3.04554e-06	1.26898e-05	NK CD16
RBD	HALLMARK_ESTROGEN_RESPONSE_EARLY	-5.30462	-0.0829495	1.29514e-07	5.887e-07	NK CD16
RBD	HALLMARK_KRAS_SIGNALING_DN	-5.39945	-0.0148332	7.90575e-08	3.95288e-07	NK CD16
RBD	HALLMARK_DNA_REPAIR	-7.45356	-0.497209	1.51019e-13	1.25849e-12	NK CD16
RBD	HALLMARK_INTERFERON_ALPHA_RESPONSE	-7.81132	-1.04911	1.07993e-14	1.07993e-13	NK CD16
PD	HALLMARK_UV_RESPONSE_DN	3.8097	0.144052	0.000145607	0.00121339	NK CD56
PD	HALLMARK_MITOTIC_SPINDLE	2.95359	0.177334	0.00319585	0.0159793	NK CD56
PD	HALLMARK_KRAS_SIGNALING_UP	2.42101	0.0696046	0.0156086	0.0534793	NK CD56
PD	HALLMARK_ALLOGRAFT_REJECTION	2.41095	0.419495	0.0160438	0.0534793	NK CD56
PD	HALLMARK_KRAS_SIGNALING_DN	2.28997	0.00574916	0.0221767	0.0693022	NK CD56
PD	HALLMARK_HEDGEHOG_SIGNALING	1.99024	0.0262644	0.0467669	0.116917	NK CD56
PD	HALLMARK_INTERFERON_GAMMA_RESPONSE	1.46538	0.191246	0.14305	0.298021	NK CD56
PD	HALLMARK_HEME_METABOLISM	1.20214	0.0491437	0.229523	0.409862	NK CD56
PD	HALLMARK_APICAL_JUNCTION	0.716198	0.0338193	0.473993	0.658324	NK CD56
PD	HALLMARK_COMPLEMENT	0.651024	0.048208	0.515142	0.687344	NK CD56
PD	HALLMARK_G2M_CHECKPOINT	0.491305	0.0214232	0.623291	0.779113	NK CD56
PD	HALLMARK_IL6_JAK_STAT3_SIGNALING	0.245013	0.0086962	0.806483	0.896092	NK CD56
PD	HALLMARK_P53_PATHWAY	0.068998	0.00452733	0.945001	0.975089	NK CD56
PD	HALLMARK_APICAL_SURFACE	-0.0227209	-0.000556707	0.981876	0.981876	NK CD56
PD	HALLMARK_HYPOXIA	-0.0557024	-0.00304413	0.955587	0.975089	NK CD56
PD	HALLMARK_TNFA_SIGNALING_VIA_NFKB	-0.0818249	-0.00446761	0.934798	0.975089	NK CD56
PD	HALLMARK_MYOGENESIS	-0.219515	-0.00208782	0.826282	0.898133	NK CD56
PD	HALLMARK_ESTROGEN_RESPONSE_LATE	-0.343126	-0.00804335	0.731557	0.831315	NK CD56
PD	HALLMARK_SPERMATOGENESIS	-0.398381	-0.00266699	0.690413	0.802805	NK CD56
PD	HALLMARK_PROTEIN_SECRETION	-0.428866	-0.032588	0.66809	0.795345	NK CD56
PD	HALLMARK_BILE_ACID_METABOLISM	-0.455664	-0.00697514	0.648705	0.791103	NK CD56
PD	HALLMARK_INFLAMMATORY_RESPONSE	-0.583151	-0.0244893	0.559889	0.717806	NK CD56
PD	HALLMARK_TGF_BETA_SIGNALING	-0.639846	-0.0262481	0.522381	0.687344	NK CD56
PD	HALLMARK_IL2_STAT5_SIGNALING	-0.802868	-0.0496666	0.422192	0.603132	NK CD56
PD	HALLMARK_APOPTOSIS	-0.881406	-0.063051	0.378255	0.556257	NK CD56
PD	HALLMARK_ESTROGEN_RESPONSE_EARLY	-1.02032	-0.0153186	0.30776	0.466303	NK CD56
PD	HALLMARK_PI3K_AKT_MTOR_SIGNALING	-1.03921	-0.102594	0.298893	0.466303	NK CD56
PD	HALLMARK_EPITHELIAL_MESENCHYMAL_TRANSITION	-1.10959	-0.0128567	0.267381	0.431259	NK CD56
PD	HALLMARK_MYC_TARGETS_V2	-1.11154	-0.0440546	0.266536	0.431259	NK CD56
PD	HALLMARK_CHOLESTEROL_HOMEOSTASIS	-1.11418	-0.0474038	0.265401	0.431259	NK CD56
PD	HALLMARK_ANDROGEN_RESPONSE	-1.35967	-0.0831771	0.174162	0.322522	NK CD56
PD	HALLMARK_INTERFERON_ALPHA_RESPONSE	-1.37338	-0.143028	0.169861	0.322522	NK CD56
PD	HALLMARK_PEROXISOME	-1.42798	-0.0641079	0.15353	0.307061	NK CD56
PD	HALLMARK_GLYCOLYSIS	-1.67915	-0.0690768	0.0933545	0.202945	NK CD56
PD	HALLMARK_WNT_BETA_CATENIN_SIGNALING	-1.81071	-0.0315127	0.0704086	0.16002	NK CD56
PD	HALLMARK_ADIPOGENESIS	-1.92207	-0.124202	0.0548067	0.130492	NK CD56
PD	HALLMARK_NOTCH_SIGNALING	-2.05531	-0.0419674	0.040041	0.105371	NK CD56
PD	HALLMARK_XENOBIOTIC_METABOLISM	-2.09627	-0.0332467	0.0362532	0.100703	NK CD56
PD	HALLMARK_MTORC1_SIGNALING	-2.18827	-0.220049	0.0288207	0.0847668	NK CD56
PD	HALLMARK_REACTIVE_OXYGEN_SPECIES_PATHWAY	-2.53403	-0.175334	0.0113887	0.0438027	NK CD56
PD	HALLMARK_UV_RESPONSE_UP	-2.57697	-0.113165	0.0100725	0.0419689	NK CD56
PD	HALLMARK_E2F_TARGETS	-2.85454	-0.113322	0.00437934	0.0199061	NK CD56
PD	HALLMARK_COAGULATION	-3.26562	-0.0384273	0.00112247	0.00623593	NK CD56
PD	HALLMARK_ANGIOGENESIS	-3.45257	-0.0431319	0.000572553	0.00357846	NK CD56
PD	HALLMARK_FATTY_ACID_METABOLISM	-3.65294	-0.228551	0.000269308	0.00192363	NK CD56
PD	HALLMARK_PANCREAS_BETA_CELLS	-3.9279	-0.0943646	9.00606e-05	0.000900606	NK CD56
PD	HALLMARK_DNA_REPAIR	-4.20786	-0.335276	2.74797e-05	0.000343497	NK CD56
PD	HALLMARK_OXIDATIVE_PHOSPHORYLATION	-4.90573	-1.33889	1.04389e-06	1.73982e-05	NK CD56
PD	HALLMARK_UNFOLDED_PROTEIN_RESPONSE	-5.3862	-0.43977	8.47981e-08	2.11995e-06	NK CD56
PD	HALLMARK_MYC_TARGETS_V1	-6.11299	-1.92209	1.27904e-09	6.39518e-08	NK CD56
PD-RBD	HALLMARK_ALLOGRAFT_REJECTION	12.1705	1.52433	2.75558e-33	1.37779e-31	NK CD56
PD-RBD	HALLMARK_INTERFERON_GAMMA_RESPONSE	10.0996	1.16938	1.52967e-23	3.82418e-22	NK CD56
PD-RBD	HALLMARK_COMPLEMENT	5.17353	0.27703	2.45018e-07	3.06272e-06	NK CD56
PD-RBD	HALLMARK_INTERFERON_ALPHA_RESPONSE	5.01774	0.471961	5.59207e-07	5.59207e-06	NK CD56
PD-RBD	HALLMARK_MTORC1_SIGNALING	4.53914	0.334289	5.87487e-06	4.89572e-05	NK CD56
PD-RBD	HALLMARK_G2M_CHECKPOINT	3.35074	0.108159	0.000816151	0.00421061	NK CD56
PD-RBD	HALLMARK_CHOLESTEROL_HOMEOSTASIS	2.5821	0.0786205	0.00986694	0.0307243	NK CD56
PD-RBD	HALLMARK_KRAS_SIGNALING_UP	2.56578	0.0490859	0.0103426	0.0307243	NK CD56
PD-RBD	HALLMARK_OXIDATIVE_PHOSPHORYLATION	2.56231	0.483009	0.0104463	0.0307243	NK CD56
PD-RBD	HALLMARK_APICAL_JUNCTION	2.53849	0.0783608	0.0111833	0.0310646	NK CD56
PD-RBD	HALLMARK_HYPOXIA	2.21576	0.0826504	0.0267826	0.0623017	NK CD56
PD-RBD	HALLMARK_ADIPOGENESIS	2.20667	0.097049	0.0274128	0.0623017	NK CD56
PD-RBD	HALLMARK_PEROXISOME	2.15691	0.0670719	0.0310917	0.0647744	NK CD56
PD-RBD	HALLMARK_E2F_TARGETS	2.04833	0.0706922	0.04062	0.08124	NK CD56
PD-RBD	HALLMARK_UV_RESPONSE_UP	1.76201	0.054929	0.0781703	0.14476	NK CD56
PD-RBD	HALLMARK_APICAL_SURFACE	1.66178	0.0269882	0.096663	0.172612	NK CD56
PD-RBD	HALLMARK_FATTY_ACID_METABOLISM	1.5716	0.069244	0.11615	0.193583	NK CD56
PD-RBD	HALLMARK_BILE_ACID_METABOLISM	1.52569	0.0156311	0.127194	0.205151	NK CD56
PD-RBD	HALLMARK_ESTROGEN_RESPONSE_LATE	1.40833	0.0227694	0.159138	0.248653	NK CD56
PD-RBD	HALLMARK_HEDGEHOG_SIGNALING	0.780473	0.00658736	0.435174	0.589412	NK CD56
PD-RBD	HALLMARK_XENOBIOTIC_METABOLISM	0.59188	0.00664395	0.553976	0.706402	NK CD56
PD-RBD	HALLMARK_MYC_TARGETS_V1	0.574016	0.128683	0.566	0.706402	NK CD56
PD-RBD	HALLMARK_GLYCOLYSIS	0.534005	0.0152692	0.593378	0.706402	NK CD56
PD-RBD	HALLMARK_HEME_METABOLISM	0.337565	0.00904882	0.735715	0.855482	NK CD56
PD-RBD	HALLMARK_ANDROGEN_RESPONSE	0.0630194	0.00265026	0.949755	0.988916	NK CD56
PD-RBD	HALLMARK_APOPTOSIS	0.0559631	0.00276566	0.955375	0.988916	NK CD56
PD-RBD	HALLMARK_REACTIVE_OXYGEN_SPECIES_PATHWAY	0.0224373	0.00109172	0.982101	0.988916	NK CD56
PD-RBD	HALLMARK_KRAS_SIGNALING_DN	0.0138934	2.18861e-05	0.988916	0.988916	NK CD56
PD-RBD	HALLMARK_MYOGENESIS	-0.128017	-0.000836313	0.898144	0.976243	NK CD56
PD-RBD	HALLMARK_P53_PATHWAY	-0.191383	-0.00835943	0.848239	0.942487	NK CD56
PD-RBD	HALLMARK_DNA_REPAIR	-0.295425	-0.0159473	0.76769	0.872375	NK CD56
PD-RBD	HALLMARK_INFLAMMATORY_RESPONSE	-0.538391	-0.0152019	0.590347	0.706402	NK CD56
PD-RBD	HALLMARK_IL6_JAK_STAT3_SIGNALING	-0.749823	-0.0178484	0.45342	0.596605	NK CD56
PD-RBD	HALLMARK_MITOTIC_SPINDLE	-0.77879	-0.0287727	0.436165	0.589412	NK CD56
PD-RBD	HALLMARK_TNFA_SIGNALING_VIA_NFKB	-0.788317	-0.0299673	0.430574	0.589412	NK CD56
PD-RBD	HALLMARK_EPITHELIAL_MESENCHYMAL_TRANSITION	-1.05924	-0.00870243	0.289574	0.425844	NK CD56
PD-RBD	HALLMARK_PROTEIN_SECRETION	-1.33806	-0.0684783	0.18098	0.274212	NK CD56
PD-RBD	HALLMARK_PI3K_AKT_MTOR_SIGNALING	-1.60545	-0.106197	0.108501	0.18707	NK CD56
PD-RBD	HALLMARK_MYC_TARGETS_V2	-1.80717	-0.0473495	0.0708353	0.136222	NK CD56
PD-RBD	HALLMARK_UNFOLDED_PROTEIN_RESPONSE	-2.16045	-0.122514	0.0308167	0.0647744	NK CD56
PD-RBD	HALLMARK_PANCREAS_BETA_CELLS	-2.21271	-0.0377197	0.0269926	0.0623017	NK CD56
PD-RBD	HALLMARK_NOTCH_SIGNALING	-2.36651	-0.0328333	0.01802	0.047421	NK CD56
PD-RBD	HALLMARK_ESTROGEN_RESPONSE_EARLY	-2.66185	-0.0266208	0.00781274	0.0279026	NK CD56
PD-RBD	HALLMARK_IL2_STAT5_SIGNALING	-2.88915	-0.117286	0.00389053	0.0149636	NK CD56
PD-RBD	HALLMARK_UV_RESPONSE_DN	-3.05006	-0.0668998	0.00230807	0.00961697	NK CD56
PD-RBD	HALLMARK_TGF_BETA_SIGNALING	-3.12131	-0.0864449	0.0018176	0.00826182	NK CD56
PD-RBD	HALLMARK_SPERMATOGENESIS	-3.342	-0.0143755	0.000842122	0.00421061	NK CD56
PD-RBD	HALLMARK_COAGULATION	-3.39085	-0.0279208	0.000706182	0.00421061	NK CD56
PD-RBD	HALLMARK_WNT_BETA_CATENIN_SIGNALING	-4.18817	-0.0476475	2.8942e-05	0.000206728	NK CD56
PD-RBD	HALLMARK_ANGIOGENESIS	-6.27561	-0.0498077	4.00854e-10	6.68089e-09	NK CD56
RBD	HALLMARK_ALLOGRAFT_REJECTION	9.77354	0.873021	2.23044e-22	1.11522e-20	NK CD56
RBD	HALLMARK_MITOTIC_SPINDLE	5.86245	0.17202	4.8288e-09	4.8288e-08	NK CD56
RBD	HALLMARK_KRAS_SIGNALING_UP	5.75974	0.0854861	8.88468e-09	7.2799e-08	NK CD56
RBD	HALLMARK_UV_RESPONSE_DN	5.51694	0.0989299	3.60993e-08	2.25621e-07	NK CD56
RBD	HALLMARK_HYPOXIA	5.24101	0.150765	1.65739e-07	6.90577e-07	NK CD56
RBD	HALLMARK_HEDGEHOG_SIGNALING	5.1167	0.0338482	3.2161e-07	1.23696e-06	NK CD56
RBD	HALLMARK_G2M_CHECKPOINT	4.63083	0.112814	3.72902e-06	1.16532e-05	NK CD56
RBD	HALLMARK_TNFA_SIGNALING_VIA_NFKB	4.5945	0.139232	4.43663e-06	1.30489e-05	NK CD56
RBD	HALLMARK_INTERFERON_GAMMA_RESPONSE	4.33639	0.299835	1.47475e-05	4.09652e-05	NK CD56
RBD	HALLMARK_COMPLEMENT	3.99459	0.158704	6.56688e-05	0.000172813	NK CD56
RBD	HALLMARK_KRAS_SIGNALING_DN	3.70388	0.00467878	0.000214425	0.000510535	NK CD56
RBD	HALLMARK_HEME_METABOLISM	3.34891	0.069362	0.000816849	0.00177576	NK CD56
RBD	HALLMARK_APICAL_JUNCTION	3.30031	0.0769287	0.000971963	0.00202492	NK CD56
RBD	HALLMARK_IL6_JAK_STAT3_SIGNALING	2.57317	0.0472802	0.0101034	0.0174196	NK CD56
RBD	HALLMARK_P53_PATHWAY	2.08058	0.067672	0.0375185	0.0625308	NK CD56
RBD	HALLMARK_ESTROGEN_RESPONSE_LATE	2.02563	0.0242281	0.0428509	0.0669545	NK CD56
RBD	HALLMARK_EPITHELIAL_MESENCHYMAL_TRANSITION	1.92145	0.0124034	0.0547273	0.0829202	NK CD56
RBD	HALLMARK_APICAL_SURFACE	1.82228	0.022348	0.0684668	0.0978097	NK CD56
RBD	HALLMARK_INFLAMMATORY_RESPONSE	1.68418	0.0366853	0.0922034	0.12806	NK CD56
RBD	HALLMARK_MYOGENESIS	1.3651	0.00675613	0.172279	0.22087	NK CD56
RBD	HALLMARK_TGF_BETA_SIGNALING	0.942057	0.0195125	0.346205	0.422201	NK CD56
RBD	HALLMARK_ESTROGEN_RESPONSE_EARLY	0.659808	0.0051671	0.509405	0.578869	NK CD56
RBD	HALLMARK_UV_RESPONSE_UP	0.479031	0.010918	0.631936	0.702151	NK CD56
RBD	HALLMARK_SPERMATOGENESIS	0.324651	0.00116087	0.745458	0.79304	NK CD56
RBD	HALLMARK_PI3K_AKT_MTOR_SIGNALING	0.224457	0.0111599	0.82241	0.856677	NK CD56
RBD	HALLMARK_CHOLESTEROL_HOMEOSTASIS	-0.0873521	-0.00193328	0.930395	0.930395	NK CD56
RBD	HALLMARK_IL2_STAT5_SIGNALING	-0.108108	-0.00339055	0.913914	0.930395	NK CD56
RBD	HALLMARK_MTORC1_SIGNALING	-0.356687	-0.018254	0.72134	0.784065	NK CD56
RBD	HALLMARK_APOPTOSIS	-0.862805	-0.0320964	0.388283	0.451491	NK CD56
RBD	HALLMARK_COAGULATION	-0.87651	-0.00707512	0.380795	0.451491	NK CD56
RBD	HALLMARK_ANDROGEN_RESPONSE	-1.05394	-0.0329101	0.291959	0.364949	NK CD56
RBD	HALLMARK_BILE_ACID_METABOLISM	-1.42639	-0.0105523	0.153814	0.202387	NK CD56
RBD	HALLMARK_WNT_BETA_CATENIN_SIGNALING	-1.44993	-0.0129188	0.147135	0.198831	NK CD56
RBD	HALLMARK_PROTEIN_SECRETION	-1.90013	-0.072824	0.0574685	0.0845125	NK CD56
RBD	HALLMARK_FATTY_ACID_METABOLISM	-2.05561	-0.0660915	0.0398675	0.0643025	NK CD56
RBD	HALLMARK_E2F_TARGETS	-2.82792	-0.0679938	0.0047027	0.00839768	NK CD56
RBD	HALLMARK_GLYCOLYSIS	-3.09426	-0.0636301	0.00198303	0.00367228	NK CD56
RBD	HALLMARK_INTERFERON_ALPHA_RESPONSE	-3.1693	-0.173339	0.00153655	0.00295491	NK CD56
RBD	HALLMARK_NOTCH_SIGNALING	-3.21248	-0.0326944	0.00132357	0.00264714	NK CD56
RBD	HALLMARK_XENOBIOTIC_METABOLISM	-3.63289	-0.0291538	0.00028292	0.000643001	NK CD56
RBD	HALLMARK_ANGIOGENESIS	-3.85626	-0.024434	0.000116461	0.000291153	NK CD56
RBD	HALLMARK_ADIPOGENESIS	-4.70063	-0.152092	2.65721e-06	8.85736e-06	NK CD56
RBD	HALLMARK_PEROXISOME	-4.82261	-0.107739	1.45552e-06	5.19829e-06	NK CD56
RBD	HALLMARK_MYC_TARGETS_V2	-5.26751	-0.0995337	1.43591e-07	6.52688e-07	NK CD56
RBD	HALLMARK_REACTIVE_OXYGEN_SPECIES_PATHWAY	-5.28913	-0.182295	1.2771e-07	6.38551e-07	NK CD56
RBD	HALLMARK_UNFOLDED_PROTEIN_RESPONSE	-5.41958	-0.225529	6.22977e-08	3.46099e-07	NK CD56
RBD	HALLMARK_PANCREAS_BETA_CELLS	-5.73638	-0.0705777	1.01919e-08	7.2799e-08	NK CD56
RBD	HALLMARK_OXIDATIVE_PHOSPHORYLATION	-7.99383	-1.09505	1.58336e-15	1.97919e-14	NK CD56
RBD	HALLMARK_MYC_TARGETS_V1	-9.01384	-1.45621	2.70219e-19	4.50364e-18	NK CD56
RBD	HALLMARK_DNA_REPAIR	-9.50153	-0.372459	3.0151e-21	7.53776e-20	NK CD56
PD	HALLMARK_MITOTIC_SPINDLE	11.1988	0.530737	1.37686e-28	6.88431e-27	CD14 Mono
PD	HALLMARK_HEDGEHOG_SIGNALING	8.82579	0.109339	1.79322e-18	1.86683e-17	CD14 Mono
PD	HALLMARK_UV_RESPONSE_DN	8.29571	0.203317	1.57534e-16	1.12524e-15	CD14 Mono
PD	HALLMARK_IL6_JAK_STAT3_SIGNALING	6.5973	0.311853	4.86033e-11	2.02514e-10	CD14 Mono
PD	HALLMARK_KRAS_SIGNALING_DN	5.57955	0.00800516	2.64968e-08	1.01911e-07	CD14 Mono
PD	HALLMARK_APICAL_JUNCTION	5.13274	0.215091	3.02083e-07	1.00694e-06	CD14 Mono
PD	HALLMARK_G2M_CHECKPOINT	4.57578	0.123054	4.92078e-06	1.44729e-05	CD14 Mono
PD	HALLMARK_INTERFERON_GAMMA_RESPONSE	4.46447	0.724862	8.29733e-06	2.30482e-05	CD14 Mono
PD	HALLMARK_INFLAMMATORY_RESPONSE	4.0568	0.203803	5.09013e-05	0.000133951	CD14 Mono
PD	HALLMARK_KRAS_SIGNALING_UP	3.8042	0.11223	0.000144849	0.000344878	CD14 Mono
PD	HALLMARK_ANGIOGENESIS	3.66736	0.0545582	0.000248938	0.000565769	CD14 Mono
PD	HALLMARK_ALLOGRAFT_REJECTION	3.17383	0.327382	0.00151825	0.00291971	CD14 Mono
PD	HALLMARK_WNT_BETA_CATENIN_SIGNALING	3.06705	0.0286364	0.00217944	0.0038547	CD14 Mono
PD	HALLMARK_INTERFERON_ALPHA_RESPONSE	3.05942	0.402648	0.00223573	0.0038547	CD14 Mono
PD	HALLMARK_PI3K_AKT_MTOR_SIGNALING	2.88903	0.174381	0.00388949	0.00648249	CD14 Mono
PD	HALLMARK_PROTEIN_SECRETION	2.63867	0.144801	0.00836238	0.0130662	CD14 Mono
PD	HALLMARK_EPITHELIAL_MESENCHYMAL_TRANSITION	2.39724	0.0460595	0.0165748	0.0243747	CD14 Mono
PD	HALLMARK_NOTCH_SIGNALING	2.08433	0.0411828	0.0372075	0.0496074	CD14 Mono
PD	HALLMARK_APICAL_SURFACE	1.94342	0.0252814	0.0520507	0.0667317	CD14 Mono
PD	HALLMARK_COMPLEMENT	1.77459	0.150511	0.0760579	0.0927535	CD14 Mono
PD	HALLMARK_ANDROGEN_RESPONSE	1.3238	0.0518187	0.185661	0.215884	CD14 Mono
PD	HALLMARK_IL2_STAT5_SIGNALING	0.964386	0.0314167	0.334923	0.380594	CD14 Mono
PD	HALLMARK_MYOGENESIS	0.801707	0.0090771	0.42278	0.459544	CD14 Mono
PD	HALLMARK_ESTROGEN_RESPONSE_EARLY	0.770282	0.00766799	0.441188	0.469349	CD14 Mono
PD	HALLMARK_E2F_TARGETS	0.169499	0.00258848	0.865414	0.883076	CD14 Mono
PD	HALLMARK_SPERMATOGENESIS	-0.130519	-0.000359546	0.896164	0.896164	CD14 Mono
PD	HALLMARK_TNFA_SIGNALING_VIA_NFKB	-0.447372	-0.0271165	0.654636	0.681912	CD14 Mono
PD	HALLMARK_BILE_ACID_METABOLISM	-0.840319	-0.00618376	0.40079	0.445323	CD14 Mono
PD	HALLMARK_HEME_METABOLISM	-1.57743	-0.0531508	0.114793	0.136659	CD14 Mono
PD	HALLMARK_PEROXISOME	-1.78858	-0.0583956	0.073774	0.0922174	CD14 Mono
PD	HALLMARK_TGF_BETA_SIGNALING	-2.07892	-0.0711266	0.0377016	0.0496074	CD14 Mono
PD	HALLMARK_COAGULATION	-2.16987	-0.0747278	0.0300878	0.0417886	CD14 Mono
PD	HALLMARK_ESTROGEN_RESPONSE_LATE	-2.346	-0.0472028	0.0190354	0.0271934	CD14 Mono
PD	HALLMARK_PANCREAS_BETA_CELLS	-2.61839	-0.0593359	0.00887487	0.0134468	CD14 Mono
PD	HALLMARK_CHOLESTEROL_HOMEOSTASIS	-2.66836	-0.143146	0.00765969	0.0123543	CD14 Mono
PD	HALLMARK_UNFOLDED_PROTEIN_RESPONSE	-3.07293	-0.204772	0.002137	0.0038547	CD14 Mono
PD	HALLMARK_APOPTOSIS	-3.32685	-0.216198	0.000887956	0.00177591	CD14 Mono
PD	HALLMARK_P53_PATHWAY	-3.33012	-0.163802	0.000877621	0.00177591	CD14 Mono
PD	HALLMARK_MYC_TARGETS_V2	-3.41213	-0.0662417	0.000652462	0.0014184	CD14 Mono
PD	HALLMARK_MTORC1_SIGNALING	-3.80884	-0.353744	0.000142159	0.000344878	CD14 Mono
PD	HALLMARK_MYC_TARGETS_V1	-5.10328	-1.26375	3.52755e-07	1.10236e-06	CD14 Mono
PD	HALLMARK_HYPOXIA	-5.2025	-0.258568	2.08678e-07	7.4528e-07	CD14 Mono
PD	HALLMARK_REACTIVE_OXYGEN_SPECIES_PATHWAY	-6.83262	-0.351795	9.88792e-12	4.49451e-11	CD14 Mono
PD	HALLMARK_GLYCOLYSIS	-7.32998	-0.278863	2.88194e-13	1.44097e-12	CD14 Mono
PD	HALLMARK_ADIPOGENESIS	-7.59705	-0.568227	3.92399e-14	2.18e-13	CD14 Mono
PD	HALLMARK_UV_RESPONSE_UP	-7.92796	-0.302158	3.02472e-15	1.89045e-14	CD14 Mono
PD	HALLMARK_OXIDATIVE_PHOSPHORYLATION	-8.45802	-2.43046	4.03225e-17	3.36021e-16	CD14 Mono
PD	HALLMARK_XENOBIOTIC_METABOLISM	-8.8184	-0.183238	1.86683e-18	1.86683e-17	CD14 Mono
PD	HALLMARK_DNA_REPAIR	-9.15811	-0.527021	9.06076e-20	1.51013e-18	CD14 Mono
PD	HALLMARK_FATTY_ACID_METABOLISM	-10.0572	-0.543857	1.86083e-23	4.65207e-22	CD14 Mono
PD-RBD	HALLMARK_ESTROGEN_RESPONSE_LATE	4.90406	0.108943	9.86381e-07	2.52854e-05	CD14 Mono
PD-RBD	HALLMARK_CHOLESTEROL_HOMEOSTASIS	4.84539	0.288343	1.32464e-06	2.52854e-05	CD14 Mono
PD-RBD	HALLMARK_MYOGENESIS	4.81828	0.0588237	1.51712e-06	2.52854e-05	CD14 Mono
PD-RBD	HALLMARK_MTORC1_SIGNALING	4.6932	0.46215	2.80441e-06	3.50552e-05	CD14 Mono
PD-RBD	HALLMARK_MYC_TARGETS_V1	4.41624	1.14146	1.03787e-05	0.000103787	CD14 Mono
PD-RBD	HALLMARK_IL6_JAK_STAT3_SIGNALING	3.82323	0.181987	0.000134249	0.000958919	CD14 Mono
PD-RBD	HALLMARK_ANDROGEN_RESPONSE	3.65468	0.148729	0.000261723	0.00163577	CD14 Mono
PD-RBD	HALLMARK_G2M_CHECKPOINT	3.14119	0.0841016	0.00169818	0.00943435	CD14 Mono
PD-RBD	HALLMARK_ALLOGRAFT_REJECTION	2.77454	0.298546	0.00556042	0.0240776	CD14 Mono
PD-RBD	HALLMARK_ADIPOGENESIS	2.76938	0.217075	0.005649	0.0240776	CD14 Mono
PD-RBD	HALLMARK_PANCREAS_BETA_CELLS	2.75685	0.0663185	0.00586947	0.0240776	CD14 Mono
PD-RBD	HALLMARK_ESTROGEN_RESPONSE_EARLY	2.73567	0.0290235	0.00626016	0.0240776	CD14 Mono
PD-RBD	HALLMARK_COAGULATION	2.66423	0.0966181	0.00775555	0.0249891	CD14 Mono
PD-RBD	HALLMARK_OXIDATIVE_PHOSPHORYLATION	2.65842	0.771963	0.00789044	0.0249891	CD14 Mono
PD-RBD	HALLMARK_P53_PATHWAY	2.6174	0.137814	0.0089024	0.0261835	CD14 Mono
PD-RBD	HALLMARK_PROTEIN_SECRETION	2.55048	0.142099	0.010804	0.030011	CD14 Mono
PD-RBD	HALLMARK_APICAL_JUNCTION	2.41126	0.100863	0.015954	0.0419841	CD14 Mono
PD-RBD	HALLMARK_ANGIOGENESIS	2.21939	0.0339144	0.0265308	0.0663271	CD14 Mono
PD-RBD	HALLMARK_UV_RESPONSE_UP	2.06749	0.0837085	0.0387692	0.0923077	CD14 Mono
PD-RBD	HALLMARK_TNFA_SIGNALING_VIA_NFKB	1.94309	0.130571	0.0520958	0.113252	CD14 Mono
PD-RBD	HALLMARK_MYC_TARGETS_V2	1.83442	0.038343	0.0666857	0.138929	CD14 Mono
PD-RBD	HALLMARK_GLYCOLYSIS	1.77756	0.0707438	0.0755713	0.151143	CD14 Mono
PD-RBD	HALLMARK_HYPOXIA	1.6874	0.0886824	0.0916238	0.1762	CD14 Mono
PD-RBD	HALLMARK_TGF_BETA_SIGNALING	1.59618	0.0564421	0.110547	0.19917	CD14 Mono
PD-RBD	HALLMARK_HEDGEHOG_SIGNALING	1.56254	0.0170625	0.118261	0.203899	CD14 Mono
PD-RBD	HALLMARK_APOPTOSIS	1.43284	0.0986829	0.152001	0.245164	CD14 Mono
PD-RBD	HALLMARK_IL2_STAT5_SIGNALING	1.37584	0.0457019	0.168969	0.259923	CD14 Mono
PD-RBD	HALLMARK_PEROXISOME	1.36501	0.0465361	0.172346	0.259923	CD14 Mono
PD-RBD	HALLMARK_EPITHELIAL_MESENCHYMAL_TRANSITION	1.13049	0.0214684	0.258357	0.369082	CD14 Mono
PD-RBD	HALLMARK_E2F_TARGETS	1.10723	0.0173659	0.268277	0.372607	CD14 Mono
PD-RBD	HALLMARK_SPERMATOGENESIS	1.01625	0.00316826	0.309594	0.407143	CD14 Mono
PD-RBD	HALLMARK_BILE_ACID_METABOLISM	1.00476	0.00777051	0.315088	0.407143	CD14 Mono
PD-RBD	HALLMARK_FATTY_ACID_METABOLISM	0.999619	0.0560987	0.317571	0.407143	CD14 Mono
PD-RBD	HALLMARK_KRAS_SIGNALING_DN	0.972588	0.00116424	0.330835	0.413544	CD14 Mono
PD-RBD	HALLMARK_REACTIVE_OXYGEN_SPECIES_PATHWAY	0.701932	0.0364785	0.482773	0.561364	CD14 Mono
PD-RBD	HALLMARK_WNT_BETA_CATENIN_SIGNALING	0.648992	0.00578268	0.516391	0.586808	CD14 Mono
PD-RBD	HALLMARK_UNFOLDED_PROTEIN_RESPONSE	0.414607	0.0280774	0.678458	0.737454	CD14 Mono
PD-RBD	HALLMARK_PI3K_AKT_MTOR_SIGNALING	0.100513	0.00600386	0.919943	0.919943	CD14 Mono
PD-RBD	HALLMARK_DNA_REPAIR	-0.248904	-0.0144207	0.803451	0.819848	CD14 Mono
PD-RBD	HALLMARK_HEME_METABOLISM	-0.261936	-0.00915194	0.793388	0.819848	CD14 Mono
PD-RBD	HALLMARK_COMPLEMENT	-0.310166	-0.0271759	0.756455	0.804739	CD14 Mono
PD-RBD	HALLMARK_APICAL_SURFACE	-0.46133	-0.00581604	0.644594	0.716215	CD14 Mono
PD-RBD	HALLMARK_NOTCH_SIGNALING	-0.772189	-0.0151771	0.44006	0.523881	CD14 Mono
PD-RBD	HALLMARK_INTERFERON_GAMMA_RESPONSE	-0.890785	-0.148726	0.373112	0.455015	CD14 Mono
PD-RBD	HALLMARK_MITOTIC_SPINDLE	-1.35114	-0.0571728	0.176747	0.259923	CD14 Mono
PD-RBD	HALLMARK_INTERFERON_ALPHA_RESPONSE	-1.4733	-0.193113	0.14077	0.234616	CD14 Mono
PD-RBD	HALLMARK_INFLAMMATORY_RESPONSE	-1.59177	-0.0795865	0.111535	0.19917	CD14 Mono
PD-RBD	HALLMARK_XENOBIOTIC_METABOLISM	-2.03852	-0.0459006	0.0415809	0.094502	CD14 Mono
PD-RBD	HALLMARK_UV_RESPONSE_DN	-2.65398	-0.0535883	0.00799651	0.0249891	CD14 Mono
PD-RBD	HALLMARK_KRAS_SIGNALING_UP	-3.96729	-0.113119	7.43076e-05	0.00061923	CD14 Mono
RBD	HALLMARK_UV_RESPONSE_DN	17.6059	0.19551	1.11545e-68	6.19695e-68	CD14 Mono
RBD	HALLMARK_MITOTIC_SPINDLE	16.2385	0.347518	8.54984e-59	3.56243e-58	CD14 Mono
RBD	HALLMARK_ESTROGEN_RESPONSE_EARLY	14.9673	0.078815	2.85089e-50	1.09649e-49	CD14 Mono
RBD	HALLMARK_TNFA_SIGNALING_VIA_NFKB	13.9882	0.436697	3.53214e-44	1.10379e-43	CD14 Mono
RBD	HALLMARK_INFLAMMATORY_RESPONSE	10.4432	0.252715	1.92404e-25	4.81011e-25	CD14 Mono
RBD	HALLMARK_HEDGEHOG_SIGNALING	10.0333	0.0530535	1.29456e-23	3.08229e-23	CD14 Mono
RBD	HALLMARK_KRAS_SIGNALING_DN	9.06598	0.00580592	1.41145e-19	3.06837e-19	CD14 Mono
RBD	HALLMARK_SPERMATOGENESIS	8.14221	0.0116611	4.20343e-16	8.08352e-16	CD14 Mono
RBD	HALLMARK_WNT_BETA_CATENIN_SIGNALING	7.40327	0.0331993	1.39975e-13	2.41337e-13	CD14 Mono
RBD	HALLMARK_IL6_JAK_STAT3_SIGNALING	6.70046	0.147942	2.15148e-11	3.25981e-11	CD14 Mono
RBD	HALLMARK_PI3K_AKT_MTOR_SIGNALING	4.73017	0.133555	2.26371e-06	3.14404e-06	CD14 Mono
RBD	HALLMARK_ANDROGEN_RESPONSE	3.88856	0.0720416	0.000101278	0.000133261	CD14 Mono
RBD	HALLMARK_HEME_METABOLISM	3.52044	0.0577813	0.000432111	0.000540138	CD14 Mono
RBD	HALLMARK_APICAL_SURFACE	3.02327	0.0179332	0.00250476	0.00305458	CD14 Mono
RBD	HALLMARK_KRAS_SIGNALING_UP	0.0862481	0.00117624	0.93127	0.967594	CD14 Mono
RBD	HALLMARK_ANGIOGENESIS	0.0558755	0.000391722	0.955442	0.967594	CD14 Mono
RBD	HALLMARK_G2M_CHECKPOINT	0.0406268	0.000488877	0.967594	0.967594	CD14 Mono
RBD	HALLMARK_MYOGENESIS	-1.17815	-0.00630775	0.238756	0.253996	CD14 Mono
RBD	HALLMARK_IL2_STAT5_SIGNALING	-1.39182	-0.0211664	0.163998	0.178258	CD14 Mono
RBD	HALLMARK_UV_RESPONSE_UP	-1.48111	-0.0275757	0.138598	0.153998	CD14 Mono
RBD	HALLMARK_ESTROGEN_RESPONSE_LATE	-1.67945	-0.0163192	0.0930858	0.105779	CD14 Mono
RBD	HALLMARK_TGF_BETA_SIGNALING	-2.12507	-0.0344462	0.0335966	0.0390658	CD14 Mono
RBD	HALLMARK_BILE_ACID_METABOLISM	-2.13632	-0.0074455	0.0326694	0.0388921	CD14 Mono
RBD	HALLMARK_PROTEIN_SECRETION	-3.59244	-0.0903666	0.000328643	0.000421337	CD14 Mono
RBD	HALLMARK_INTERFERON_GAMMA_RESPONSE	-4.45895	-0.315918	8.2958e-06	1.12105e-05	CD14 Mono
RBD	HALLMARK_APICAL_JUNCTION	-5.06882	-0.0997946	4.0503e-07	5.78615e-07	CD14 Mono
RBD	HALLMARK_E2F_TARGETS	-5.49499	-0.0402321	3.97056e-08	5.83906e-08	CD14 Mono
RBD	HALLMARK_NOTCH_SIGNALING	-6.81812	-0.0604358	9.57417e-12	1.49596e-11	CD14 Mono
RBD	HALLMARK_EPITHELIAL_MESENCHYMAL_TRANSITION	-6.96527	-0.0606648	3.41343e-12	5.50554e-12	CD14 Mono
RBD	HALLMARK_CHOLESTEROL_HOMEOSTASIS	-7.11682	-0.186082	1.15423e-12	1.92372e-12	CD14 Mono
RBD	HALLMARK_HYPOXIA	-7.94182	-0.188603	2.13235e-15	3.80777e-15	CD14 Mono
RBD	HALLMARK_P53_PATHWAY	-8.12328	-0.188207	4.88691e-16	9.04983e-16	CD14 Mono
RBD	HALLMARK_MYC_TARGETS_V2	-8.14507	-0.0752373	4.08843e-16	8.08352e-16	CD14 Mono
RBD	HALLMARK_INTERFERON_ALPHA_RESPONSE	-8.41158	-0.467365	4.40703e-17	9.1813e-17	CD14 Mono
RBD	HALLMARK_APOPTOSIS	-9.75537	-0.299385	2.03807e-22	4.63199e-22	CD14 Mono
RBD	HALLMARK_PEROXISOME	-10.8782	-0.167228	1.85329e-27	4.87707e-27	CD14 Mono
RBD	HALLMARK_COAGULATION	-11.364	-0.185041	8.35634e-30	2.32121e-29	CD14 Mono
RBD	HALLMARK_COMPLEMENT	-12.6827	-0.505343	1.13563e-36	3.34008e-36	CD14 Mono
RBD	HALLMARK_ALLOGRAFT_REJECTION	-14.0645	-0.696635	1.20516e-44	4.01719e-44	CD14 Mono
RBD	HALLMARK_REACTIVE_OXYGEN_SPECIES_PATHWAY	-14.2648	-0.338572	7.22576e-46	2.58063e-45	CD14 Mono
RBD	HALLMARK_MTORC1_SIGNALING	-16.5368	-0.715389	6.84204e-61	3.11002e-60	CD14 Mono
RBD	HALLMARK_PANCREAS_BETA_CELLS	-16.7689	-0.177577	1.51922e-62	7.59609e-62	CD14 Mono
RBD	HALLMARK_GLYCOLYSIS	-19.9856	-0.354693	1.00886e-87	6.30537e-87	CD14 Mono
RBD	HALLMARK_XENOBIOTIC_METABOLISM	-20.1862	-0.194069	2.16312e-89	1.54508e-88	CD14 Mono
RBD	HALLMARK_FATTY_ACID_METABOLISM	-20.92	-0.523293	8.32519e-96	6.93766e-95	CD14 Mono
RBD	HALLMARK_UNFOLDED_PROTEIN_RESPONSE	-23.0195	-0.709472	2.90071e-115	2.90071e-114	CD14 Mono
RBD	HALLMARK_DNA_REPAIR	-23.275	-0.613574	1.01229e-117	1.26537e-116	CD14 Mono
RBD	HALLMARK_ADIPOGENESIS	-23.9672	-0.828869	1.3374e-124	2.22899e-123	CD14 Mono
RBD	HALLMARK_MYC_TARGETS_V1	-24.4214	-2.96701	3.24181e-129	8.10453e-128	CD14 Mono
RBD	HALLMARK_OXIDATIVE_PHOSPHORYLATION	-29.4148	-3.95536	5.90622e-185	2.95311e-183	CD14 Mono
PD	HALLMARK_ADIPOGENESIS		1.82778	1	1	CD16 Mono
PD	HALLMARK_ALLOGRAFT_REJECTION		-0.0300922	1	1	CD16 Mono
PD	HALLMARK_ANDROGEN_RESPONSE		0.114379	1	1	CD16 Mono
PD	HALLMARK_ANGIOGENESIS		-0.117084	1	1	CD16 Mono
PD	HALLMARK_APICAL_JUNCTION		0.761462	1	1	CD16 Mono
PD	HALLMARK_APICAL_SURFACE		-0.177408	1	1	CD16 Mono
PD	HALLMARK_APOPTOSIS		-0.620941	1	1	CD16 Mono
PD	HALLMARK_BILE_ACID_METABOLISM		0.0213189	1	1	CD16 Mono
PD	HALLMARK_CHOLESTEROL_HOMEOSTASIS		-0.520377	1	1	CD16 Mono
PD	HALLMARK_COAGULATION		-0.683128	1	1	CD16 Mono
PD	HALLMARK_COMPLEMENT		-0.646288	1	1	CD16 Mono
PD	HALLMARK_DNA_REPAIR		1.51144	1	1	CD16 Mono
PD	HALLMARK_E2F_TARGETS		0.362255	1	1	CD16 Mono
PD	HALLMARK_EPITHELIAL_MESENCHYMAL_TRANSITION		-0.118746	1	1	CD16 Mono
PD	HALLMARK_ESTROGEN_RESPONSE_EARLY		-0.241356	1	1	CD16 Mono
PD	HALLMARK_ESTROGEN_RESPONSE_LATE		0.406065	1	1	CD16 Mono
PD	HALLMARK_FATTY_ACID_METABOLISM		2.19651	1	1	CD16 Mono
PD	HALLMARK_G2M_CHECKPOINT		0.294071	1	1	CD16 Mono
PD	HALLMARK_GLYCOLYSIS		-0.0439087	1	1	CD16 Mono
PD	HALLMARK_HEDGEHOG_SIGNALING		-0.133322	1	1	CD16 Mono
PD	HALLMARK_HEME_METABOLISM		1.37283	1	1	CD16 Mono
PD	HALLMARK_HYPOXIA		-0.17107	1	1	CD16 Mono
PD	HALLMARK_IL2_STAT5_SIGNALING		0.856456	1	1	CD16 Mono
PD	HALLMARK_IL6_JAK_STAT3_SIGNALING		1.1793	1	1	CD16 Mono
PD	HALLMARK_INFLAMMATORY_RESPONSE		-0.729534	1	1	CD16 Mono
PD	HALLMARK_INTERFERON_ALPHA_RESPONSE		-2.89575	1	1	CD16 Mono
PD	HALLMARK_INTERFERON_GAMMA_RESPONSE		-7.9757	1	1	CD16 Mono
PD	HALLMARK_KRAS_SIGNALING_DN		-0.00420661	1	1	CD16 Mono
PD	HALLMARK_KRAS_SIGNALING_UP		0.310555	1	1	CD16 Mono
PD	HALLMARK_MITOTIC_SPINDLE		0.0990551	1	1	CD16 Mono
PD	HALLMARK_MTORC1_SIGNALING		5.81738	1	1	CD16 Mono
PD	HALLMARK_MYC_TARGETS_V1		10.5615	1	1	CD16 Mono
PD	HALLMARK_MYC_TARGETS_V2		-0.0397159	1	1	CD16 Mono
PD	HALLMARK_MYOGENESIS		0.479677	1	1	CD16 Mono
PD	HALLMARK_NOTCH_SIGNALING		0.595391	1	1	CD16 Mono
PD	HALLMARK_OXIDATIVE_PHOSPHORYLATION		14.7047	1	1	CD16 Mono
PD	HALLMARK_P53_PATHWAY		-0.548475	1	1	CD16 Mono
PD	HALLMARK_PANCREAS_BETA_CELLS		1.26413	1	1	CD16 Mono
PD	HALLMARK_PEROXISOME		0.0398393	1	1	CD16 Mono
PD	HALLMARK_PI3K_AKT_MTOR_SIGNALING		2.41597	1	1	CD16 Mono
PD	HALLMARK_PROTEIN_SECRETION		1.89308	1	1	CD16 Mono
PD	HALLMARK_REACTIVE_OXYGEN_SPECIES_PATHWAY		1.38831	1	1	CD16 Mono
PD	HALLMARK_SPERMATOGENESIS		-0.0267393	1	1	CD16 Mono
PD	HALLMARK_TGF_BETA_SIGNALING		-0.0393147	1	1	CD16 Mono
PD	HALLMARK_TNFA_SIGNALING_VIA_NFKB		1.04035	1	1	CD16 Mono
PD	HALLMARK_UNFOLDED_PROTEIN_RESPONSE		1.64078	1	1	CD16 Mono
PD	HALLMARK_UV_RESPONSE_DN		0.133897	1	1	CD16 Mono
PD	HALLMARK_UV_RESPONSE_UP		2.7481	1	1	CD16 Mono
PD	HALLMARK_WNT_BETA_CATENIN_SIGNALING		-0.147848	1	1	CD16 Mono
PD	HALLMARK_XENOBIOTIC_METABOLISM		-0.853112	1	1	CD16 Mono
RBD	HALLMARK_G2M_CHECKPOINT	9.38362	0.549235	2.08224e-18	5.20561e-17	CD16 Mono
RBD	HALLMARK_PI3K_AKT_MTOR_SIGNALING	7.64138	1.32509	1.45898e-13	1.82372e-12	CD16 Mono
RBD	HALLMARK_PROTEIN_SECRETION	5.46596	0.720304	8.11819e-08	6.76516e-07	CD16 Mono
RBD	HALLMARK_UV_RESPONSE_UP	4.95529	0.651845	1.11014e-06	6.93837e-06	CD16 Mono
RBD	HALLMARK_UNFOLDED_PROTEIN_RESPONSE	4.28292	0.433624	2.30562e-05	0.00012809	CD16 Mono
RBD	HALLMARK_MYC_TARGETS_V1	4.10387	1.90884	4.88719e-05	0.00024436	CD16 Mono
RBD	HALLMARK_MITOTIC_SPINDLE	3.83688	0.607845	0.000144304	0.000570812	CD16 Mono
RBD	HALLMARK_NOTCH_SIGNALING	3.83463	0.215717	0.000148411	0.000570812	CD16 Mono
RBD	HALLMARK_ANGIOGENESIS	3.74758	0.105165	0.000205037	0.000732276	CD16 Mono
RBD	HALLMARK_COAGULATION	3.68036	0.221006	0.000267863	0.000892875	CD16 Mono
RBD	HALLMARK_MYC_TARGETS_V2	3.45499	0.062389	0.000613463	0.00191707	CD16 Mono
RBD	HALLMARK_TGF_BETA_SIGNALING	3.01351	0.362368	0.00274404	0.00806601	CD16 Mono
RBD	HALLMARK_SPERMATOGENESIS	2.94493	0.0229903	0.0034339	0.00903657	CD16 Mono
RBD	HALLMARK_ALLOGRAFT_REJECTION	2.89762	0.764169	0.00395654	0.00989134	CD16 Mono
RBD	HALLMARK_APICAL_SURFACE	2.55504	0.0770855	0.0109842	0.0261529	CD16 Mono
RBD	HALLMARK_ANDROGEN_RESPONSE	2.3357	0.243207	0.0199789	0.0454066	CD16 Mono
RBD	HALLMARK_TNFA_SIGNALING_VIA_NFKB	2.14601	0.478691	0.0324614	0.0705682	CD16 Mono
RBD	HALLMARK_HEDGEHOG_SIGNALING	1.99872	0.0548426	0.0462804	0.0925609	CD16 Mono
RBD	HALLMARK_P53_PATHWAY	1.79395	0.230897	0.0735394	0.141422	CD16 Mono
RBD	HALLMARK_APOPTOSIS	1.43207	0.210065	0.15289	0.273018	CD16 Mono
RBD	HALLMARK_CHOLESTEROL_HOMEOSTASIS	1.32428	0.0774225	0.186207	0.321046	CD16 Mono
RBD	HALLMARK_PEROXISOME	1.22866	0.0800632	0.219919	0.366531	CD16 Mono
RBD	HALLMARK_IL6_JAK_STAT3_SIGNALING	1.14521	0.143034	0.252772	0.402025	CD16 Mono
RBD	HALLMARK_WNT_BETA_CATENIN_SIGNALING	0.821712	0.0181503	0.411709	0.598913	CD16 Mono
RBD	HALLMARK_PANCREAS_BETA_CELLS	0.818677	0.0553476	0.413468	0.598913	CD16 Mono
RBD	HALLMARK_OXIDATIVE_PHOSPHORYLATION	0.787884	0.406252	0.431217	0.598913	CD16 Mono
RBD	HALLMARK_KRAS_SIGNALING_DN	0.523456	0.0024944	0.600934	0.732846	CD16 Mono
RBD	HALLMARK_KRAS_SIGNALING_UP	0.38056	0.0307002	0.703726	0.781918	CD16 Mono
RBD	HALLMARK_ESTROGEN_RESPONSE_EARLY	0.203688	0.0066632	0.838696	0.843855	CD16 Mono
RBD	HALLMARK_BILE_ACID_METABOLISM	-0.197092	-0.00301762	0.843855	0.843855	CD16 Mono
RBD	HALLMARK_E2F_TARGETS	-0.247356	-0.00739592	0.804754	0.838286	CD16 Mono
RBD	HALLMARK_MYOGENESIS	-0.285721	-0.00850949	0.77524	0.824724	CD16 Mono
RBD	HALLMARK_FATTY_ACID_METABOLISM	-0.289541	-0.0273694	0.772309	0.824724	CD16 Mono
RBD	HALLMARK_EPITHELIAL_MESENCHYMAL_TRANSITION	-0.405565	-0.0143709	0.685268	0.778714	CD16 Mono
RBD	HALLMARK_MTORC1_SIGNALING	-0.429096	-0.0859413	0.668085	0.776843	CD16 Mono
RBD	HALLMARK_HYPOXIA	-0.45979	-0.0763311	0.645916	0.768948	CD16 Mono
RBD	HALLMARK_ESTROGEN_RESPONSE_LATE	-0.530219	-0.033533	0.596247	0.732846	CD16 Mono
RBD	HALLMARK_HEME_METABOLISM	-0.532062	-0.045439	0.594963	0.732846	CD16 Mono
RBD	HALLMARK_IL2_STAT5_SIGNALING	-0.680415	-0.0810647	0.496616	0.653443	CD16 Mono
RBD	HALLMARK_GLYCOLYSIS	-0.753178	-0.0644022	0.45178	0.610513	CD16 Mono
RBD	HALLMARK_UV_RESPONSE_DN	-0.804902	-0.0789176	0.421343	0.598913	CD16 Mono
RBD	HALLMARK_ADIPOGENESIS	-1.13436	-0.189037	0.257296	0.402025	CD16 Mono
RBD	HALLMARK_APICAL_JUNCTION	-1.51288	-0.193358	0.13114	0.242852	CD16 Mono
RBD	HALLMARK_REACTIVE_OXYGEN_SPECIES_PATHWAY	-2.00887	-0.255527	0.045187	0.0925609	CD16 Mono
RBD	HALLMARK_INFLAMMATORY_RESPONSE	-2.9957	-0.434949	0.00290377	0.00806601	CD16 Mono
RBD	HALLMARK_COMPLEMENT	-3.84117	-0.995973	0.000141623	0.000570812	CD16 Mono
RBD	HALLMARK_DNA_REPAIR	-5.18635	-0.535603	3.33619e-07	2.38299e-06	CD16 Mono
RBD	HALLMARK_XENOBIOTIC_METABOLISM	-7.42187	-0.474656	7.14806e-13	7.14806e-12	CD16 Mono
RBD	HALLMARK_INTERFERON_GAMMA_RESPONSE	-8.91214	-4.38096	1.71694e-17	2.86156e-16	CD16 Mono
RBD	HALLMARK_INTERFERON_ALPHA_RESPONSE	-11.1506	-4.20351	3.24828e-25	1.62414e-23	CD16 Mono
PD	HALLMARK_MITOTIC_SPINDLE	21.2109	0.752257	1.66141e-97	8.30703e-96	CSF Mac
PD	HALLMARK_UV_RESPONSE_DN	15.5896	0.218393	4.3132e-54	7.18866e-53	CSF Mac
PD	HALLMARK_HEDGEHOG_SIGNALING	15.2448	0.124755	7.76229e-52	9.70286e-51	CSF Mac
PD	HALLMARK_KRAS_SIGNALING_UP	12.4202	0.263466	3.80035e-35	2.71454e-34	CSF Mac
PD	HALLMARK_INTERFERON_GAMMA_RESPONSE	12.3813	1.08193	6.15753e-35	3.84846e-34	CSF Mac
PD	HALLMARK_INFLAMMATORY_RESPONSE	10.5256	0.506403	9.09682e-26	5.05379e-25	CSF Mac
PD	HALLMARK_INTERFERON_ALPHA_RESPONSE	8.52523	0.479116	1.759e-17	7.99544e-17	CSF Mac
PD	HALLMARK_COMPLEMENT	8.10115	0.516532	6.10538e-16	2.34822e-15	CSF Mac
PD	HALLMARK_APICAL_SURFACE	7.53797	0.0649145	5.20816e-14	1.86006e-13	CSF Mac
PD	HALLMARK_WNT_BETA_CATENIN_SIGNALING	7.40501	0.0406218	1.42265e-13	4.74216e-13	CSF Mac
PD	HALLMARK_APICAL_JUNCTION	7.20165	0.228352	6.39468e-13	1.99834e-12	CSF Mac
PD	HALLMARK_IL6_JAK_STAT3_SIGNALING	6.83051	0.225371	8.97414e-12	2.49282e-11	CSF Mac
PD	HALLMARK_KRAS_SIGNALING_DN	5.75178	0.00943333	9.10709e-09	2.06979e-08	CSF Mac
PD	HALLMARK_ANDROGEN_RESPONSE	5.54313	0.180308	3.04931e-08	6.09862e-08	CSF Mac
PD	HALLMARK_ALLOGRAFT_REJECTION	5.46763	0.409494	4.67477e-08	8.98994e-08	CSF Mac
PD	HALLMARK_G2M_CHECKPOINT	5.16089	0.0846118	2.50675e-07	4.64214e-07	CSF Mac
PD	HALLMARK_TNFA_SIGNALING_VIA_NFKB	4.97404	0.387709	6.67068e-07	1.19119e-06	CSF Mac
PD	HALLMARK_PI3K_AKT_MTOR_SIGNALING	4.67091	0.185287	3.03929e-06	4.90208e-06	CSF Mac
PD	HALLMARK_ESTROGEN_RESPONSE_EARLY	4.38782	0.032115	1.15717e-05	1.75329e-05	CSF Mac
PD	HALLMARK_HEME_METABOLISM	4.36465	0.096594	1.28657e-05	1.89201e-05	CSF Mac
PD	HALLMARK_IL2_STAT5_SIGNALING	3.23561	0.0933967	0.00121795	0.00164588	CSF Mac
PD	HALLMARK_NOTCH_SIGNALING	2.86856	0.0302644	0.0041325	0.00543749	CSF Mac
PD	HALLMARK_PROTEIN_SECRETION	2.45593	0.0908585	0.0140696	0.017587	CSF Mac
PD	HALLMARK_EPITHELIAL_MESENCHYMAL_TRANSITION	2.00096	0.0252843	0.0454248	0.0553961	CSF Mac
PD	HALLMARK_BILE_ACID_METABOLISM	1.2905	0.00807923	0.196908	0.234415	CSF Mac
PD	HALLMARK_COAGULATION	0.480117	0.0139902	0.631155	0.686038	CSF Mac
PD	HALLMARK_TGF_BETA_SIGNALING	0.361519	0.00821626	0.717719	0.763531	CSF Mac
PD	HALLMARK_ANGIOGENESIS	0.134643	0.00134557	0.892897	0.911119	CSF Mac
PD	HALLMARK_HYPOXIA	-0.0127483	-0.000495911	0.989829	0.989829	CSF Mac
PD	HALLMARK_MYOGENESIS	-0.187576	-0.00203002	0.851213	0.88668	CSF Mac
PD	HALLMARK_APOPTOSIS	-0.80148	-0.0367622	0.422874	0.46986	CSF Mac
PD	HALLMARK_ESTROGEN_RESPONSE_LATE	-1.17057	-0.0160607	0.241802	0.274776	CSF Mac
PD	HALLMARK_SPERMATOGENESIS	-1.21343	-0.00353578	0.224997	0.261624	CSF Mac
PD	HALLMARK_P53_PATHWAY	-2.76935	-0.102221	0.00562751	0.00721475	CSF Mac
PD	HALLMARK_PEROXISOME	-3.43456	-0.0713112	0.000596017	0.000827801	CSF Mac
PD	HALLMARK_E2F_TARGETS	-4.29214	-0.0492053	1.78737e-05	2.55338e-05	CSF Mac
PD	HALLMARK_MTORC1_SIGNALING	-4.4213	-0.337233	9.91893e-06	1.54983e-05	CSF Mac
PD	HALLMARK_PANCREAS_BETA_CELLS	-4.7593	-0.0667405	1.97092e-06	3.28487e-06	CSF Mac
PD	HALLMARK_CHOLESTEROL_HOMEOSTASIS	-4.91588	-0.218899	8.98508e-07	1.54915e-06	CSF Mac
PD	HALLMARK_REACTIVE_OXYGEN_SPECIES_PATHWAY	-5.61389	-0.178475	2.03301e-08	4.23545e-08	CSF Mac
PD	HALLMARK_UNFOLDED_PROTEIN_RESPONSE	-5.73653	-0.250326	9.9558e-09	2.1643e-08	CSF Mac
PD	HALLMARK_GLYCOLYSIS	-5.75194	-0.129976	9.09142e-09	2.06979e-08	CSF Mac
PD	HALLMARK_MYC_TARGETS_V2	-6.65136	-0.0782546	3.06336e-11	7.6584e-11	CSF Mac
PD	HALLMARK_UV_RESPONSE_UP	-6.73972	-0.216369	1.67827e-11	4.4165e-11	CSF Mac
PD	HALLMARK_XENOBIOTIC_METABOLISM	-7.01017	-0.13052	2.54049e-12	7.47203e-12	CSF Mac
PD	HALLMARK_MYC_TARGETS_V1	-8.18356	-1.30094	3.10551e-16	1.29396e-15	CSF Mac
PD	HALLMARK_ADIPOGENESIS	-9.72026	-0.503051	3.1276e-22	1.5638e-21	CSF Mac
PD	HALLMARK_OXIDATIVE_PHOSPHORYLATION	-12.9905	-2.27032	2.90281e-38	2.41901e-37	CSF Mac
PD	HALLMARK_FATTY_ACID_METABOLISM	-13.629	-0.466705	6.60459e-42	6.60459e-41	CSF Mac
PD	HALLMARK_DNA_REPAIR	-19.9518	-0.643775	8.21266e-87	2.05317e-85	CSF Mac
PD-RBD	HALLMARK_TNFA_SIGNALING_VIA_NFKB	18.6001	1.35314	3.40556e-76	1.70278e-74	CSF Mac
PD-RBD	HALLMARK_INFLAMMATORY_RESPONSE	14.2478	0.603956	1.03235e-45	2.58088e-44	CSF Mac
PD-RBD	HALLMARK_UV_RESPONSE_UP	12.1271	0.360258	1.15586e-33	1.92643e-32	CSF Mac
PD-RBD	HALLMARK_IL6_JAK_STAT3_SIGNALING	11.4218	0.329626	4.53828e-30	5.67285e-29	CSF Mac
PD-RBD	HALLMARK_MYOGENESIS	11.0968	0.111052	1.75144e-28	1.75144e-27	CSF Mac
PD-RBD	HALLMARK_APOPTOSIS	10.3694	0.430346	4.28299e-25	3.56916e-24	CSF Mac
PD-RBD	HALLMARK_TGF_BETA_SIGNALING	10.1579	0.201363	3.76507e-24	2.68934e-23	CSF Mac
PD-RBD	HALLMARK_IL2_STAT5_SIGNALING	9.87335	0.25143	6.5477e-23	4.09231e-22	CSF Mac
PD-RBD	HALLMARK_ANDROGEN_RESPONSE	9.69631	0.280801	3.72e-22	2.06666e-21	CSF Mac
PD-RBD	HALLMARK_ESTROGEN_RESPONSE_LATE	9.55105	0.119618	1.5132e-21	7.56601e-21	CSF Mac
PD-RBD	HALLMARK_APICAL_SURFACE	9.39686	0.0693668	6.55809e-21	2.98095e-20	CSF Mac
PD-RBD	HALLMARK_MITOTIC_SPINDLE	9.17224	0.246209	5.32363e-20	2.21818e-19	CSF Mac
PD-RBD	HALLMARK_MTORC1_SIGNALING	9.05827	0.635291	1.51358e-19	5.82145e-19	CSF Mac
PD-RBD	HALLMARK_APICAL_JUNCTION	8.93046	0.241333	4.80758e-19	1.71699e-18	CSF Mac
PD-RBD	HALLMARK_ESTROGEN_RESPONSE_EARLY	8.56217	0.0548419	1.23256e-17	3.85175e-17	CSF Mac
PD-RBD	HALLMARK_HEDGEHOG_SIGNALING	8.20749	0.0518693	2.4713e-16	7.26854e-16	CSF Mac
PD-RBD	HALLMARK_HYPOXIA	8.14937	0.278662	3.9921e-16	1.10892e-15	CSF Mac
PD-RBD	HALLMARK_G2M_CHECKPOINT	7.65195	0.109283	2.11928e-14	5.57705e-14	CSF Mac
PD-RBD	HALLMARK_WNT_BETA_CATENIN_SIGNALING	7.59587	0.0357122	3.26831e-14	8.17076e-14	CSF Mac
PD-RBD	HALLMARK_P53_PATHWAY	7.19495	0.241839	6.59255e-13	1.56965e-12	CSF Mac
PD-RBD	HALLMARK_EPITHELIAL_MESENCHYMAL_TRANSITION	6.69307	0.0721938	2.2753e-11	5.17115e-11	CSF Mac
PD-RBD	HALLMARK_CHOLESTEROL_HOMEOSTASIS	6.68244	0.290674	2.44822e-11	5.32221e-11	CSF Mac
PD-RBD	HALLMARK_ALLOGRAFT_REJECTION	6.64051	0.429346	3.25055e-11	6.77199e-11	CSF Mac
PD-RBD	HALLMARK_PI3K_AKT_MTOR_SIGNALING	6.15356	0.208175	7.79928e-10	1.55986e-09	CSF Mac
PD-RBD	HALLMARK_MYC_TARGETS_V1	5.14662	0.718018	2.69095e-07	4.98324e-07	CSF Mac
PD-RBD	HALLMARK_UV_RESPONSE_DN	4.48502	0.0468123	7.35319e-06	1.31307e-05	CSF Mac
PD-RBD	HALLMARK_INTERFERON_GAMMA_RESPONSE	4.32919	0.309551	1.50781e-05	2.59967e-05	CSF Mac
PD-RBD	HALLMARK_ANGIOGENESIS	3.26439	0.0285186	0.00109984	0.0017185	CSF Mac
PD-RBD	HALLMARK_KRAS_SIGNALING_DN	2.96981	0.00401223	0.00298532	0.00452321	CSF Mac
PD-RBD	HALLMARK_HEME_METABOLISM	2.74648	0.0521945	0.0060322	0.00887088	CSF Mac
PD-RBD	HALLMARK_KRAS_SIGNALING_UP	2.52604	0.0436413	0.0115474	0.0164963	CSF Mac
PD-RBD	HALLMARK_COMPLEMENT	2.10395	0.113671	0.0354016	0.0478399	CSF Mac
PD-RBD	HALLMARK_COAGULATION	2.07465	0.052783	0.0380387	0.050051	CSF Mac
PD-RBD	HALLMARK_NOTCH_SIGNALING	2.00421	0.0177121	0.0450681	0.0577796	CSF Mac
PD-RBD	HALLMARK_REACTIVE_OXYGEN_SPECIES_PATHWAY	1.515	0.0411632	0.129796	0.158287	CSF Mac
PD-RBD	HALLMARK_PROTEIN_SECRETION	1.4763	0.0469511	0.139887	0.166189	CSF Mac
PD-RBD	HALLMARK_UNFOLDED_PROTEIN_RESPONSE	1.31458	0.0501781	0.188675	0.209639	CSF Mac
PD-RBD	HALLMARK_E2F_TARGETS	1.1782	0.0122837	0.23874	0.253979	CSF Mac
PD-RBD	HALLMARK_PEROXISOME	-0.459359	-0.00817072	0.645984	0.645984	CSF Mac
PD-RBD	HALLMARK_ADIPOGENESIS	-0.726904	-0.0331907	0.467298	0.476834	CSF Mac
PD-RBD	HALLMARK_MYC_TARGETS_V2	-0.91511	-0.00950593	0.360151	0.375157	CSF Mac
PD-RBD	HALLMARK_BILE_ACID_METABOLISM	-1.27102	-0.00669464	0.203744	0.221461	CSF Mac
PD-RBD	HALLMARK_INTERFERON_ALPHA_RESPONSE	-1.44561	-0.066303	0.148312	0.168536	CSF Mac
PD-RBD	HALLMARK_GLYCOLYSIS	-1.46508	-0.0286151	0.142923	0.166189	CSF Mac
PD-RBD	HALLMARK_FATTY_ACID_METABOLISM	-1.85203	-0.0548503	0.0640437	0.0800546	CSF Mac
PD-RBD	HALLMARK_PANCREAS_BETA_CELLS	-2.47811	-0.0302078	0.0132207	0.0183621	CSF Mac
PD-RBD	HALLMARK_OXIDATIVE_PHOSPHORYLATION	-3.61885	-0.541676	0.000297046	0.000479107	CSF Mac
PD-RBD	HALLMARK_SPERMATOGENESIS	-4.20071	-0.0104241	2.67866e-05	4.46444e-05	CSF Mac
PD-RBD	HALLMARK_XENOBIOTIC_METABOLISM	-5.65668	-0.0912918	1.57593e-08	3.03063e-08	CSF Mac
[truncated: 951 more rows]

## Sheet: S4 Enriched gene set PBMC
group	names	statistic	meanchange	pvals	pvals_adj	celltype
PD	HALLMARK_MITOTIC_SPINDLE	10.0641	0.323822	1.16197e-23	1.45246e-22	B naive
PD	HALLMARK_UV_RESPONSE_DN	8.82345	0.156843	1.38438e-18	8.65237e-18	B naive
PD	HALLMARK_KRAS_SIGNALING_UP	5.36342	0.075219	8.42645e-08	2.47837e-07	B naive
PD	HALLMARK_ESTROGEN_RESPONSE_EARLY	5.10463	0.0332653	3.40274e-07	8.95458e-07	B naive
PD	HALLMARK_BILE_ACID_METABOLISM	4.83746	0.0206667	1.34381e-06	3.19955e-06	B naive
PD	HALLMARK_HEDGEHOG_SIGNALING	4.68149	0.0169174	2.90158e-06	6.59449e-06	B naive
PD	HALLMARK_KRAS_SIGNALING_DN	4.02044	0.00613921	5.87092e-05	0.000122311	B naive
PD	HALLMARK_APICAL_SURFACE	3.79208	0.0358136	0.000150646	0.000301293	B naive
PD	HALLMARK_ANGIOGENESIS	1.82693	0.00471435	0.0677534	0.105865	B naive
PD	HALLMARK_ALLOGRAFT_REJECTION	1.77901	0.0977058	0.0752818	0.114063	B naive
PD	HALLMARK_APICAL_JUNCTION	1.65822	0.0193122	0.0973185	0.139026	B naive
PD	HALLMARK_IL6_JAK_STAT3_SIGNALING	1.33537	0.0230662	0.181797	0.245672	B naive
PD	HALLMARK_NOTCH_SIGNALING	1.26165	0.013931	0.207115	0.27252	B naive
PD	HALLMARK_WNT_BETA_CATENIN_SIGNALING	1.14034	0.00727288	0.254184	0.31773	B naive
PD	HALLMARK_ANDROGEN_RESPONSE	0.888594	0.0207576	0.374251	0.456404	B naive
PD	HALLMARK_SPERMATOGENESIS	0.838945	0.00149785	0.401529	0.468767	B naive
PD	HALLMARK_PROTEIN_SECRETION	0.836078	0.0252864	0.403139	0.468767	B naive
PD	HALLMARK_HEME_METABOLISM	0.642789	0.0124679	0.520382	0.578202	B naive
PD	HALLMARK_MYOGENESIS	0.576918	0.00235026	0.564013	0.613058	B naive
PD	HALLMARK_G2M_CHECKPOINT	0.415704	0.0140929	0.67764	0.691469	B naive
PD	HALLMARK_ESTROGEN_RESPONSE_LATE	0.189877	0.00139806	0.849411	0.849411	B naive
PD	HALLMARK_E2F_TARGETS	-0.50019	-0.0129204	0.616957	0.642664	B naive
PD	HALLMARK_IL2_STAT5_SIGNALING	-0.525272	-0.0106783	0.599411	0.637671	B naive
PD	HALLMARK_COMPLEMENT	-0.648023	-0.0105039	0.516992	0.578202	B naive
PD	HALLMARK_INTERFERON_GAMMA_RESPONSE	-1.24065	-0.0743165	0.214778	0.275357	B naive
PD	HALLMARK_PI3K_AKT_MTOR_SIGNALING	-1.5361	-0.0587211	0.124559	0.172999	B naive
PD	HALLMARK_PEROXISOME	-1.72038	-0.0260801	0.0854081	0.1256	B naive
PD	HALLMARK_TGF_BETA_SIGNALING	-2.23655	-0.044582	0.0253473	0.0408827	B naive
PD	HALLMARK_GLYCOLYSIS	-2.42953	-0.0279737	0.0151432	0.0252387	B naive
PD	HALLMARK_COAGULATION	-2.5852	-0.00375665	0.00975249	0.0168146	B naive
PD	HALLMARK_MYC_TARGETS_V2	-3.20238	-0.0518064	0.00136904	0.00244471	B naive
PD	HALLMARK_INTERFERON_ALPHA_RESPONSE	-3.51888	-0.158748	0.000436132	0.000807652	B naive
PD	HALLMARK_PANCREAS_BETA_CELLS	-3.65354	-0.0374154	0.000260547	0.000501052	B naive
PD	HALLMARK_INFLAMMATORY_RESPONSE	-4.05787	-0.0542147	5.00634e-05	0.000108833	B naive
PD	HALLMARK_XENOBIOTIC_METABOLISM	-4.99769	-0.0290817	5.94442e-07	1.4861e-06	B naive
PD	HALLMARK_UNFOLDED_PROTEIN_RESPONSE	-5.27999	-0.182562	1.33061e-07	3.69615e-07	B naive
PD	HALLMARK_EPITHELIAL_MESENCHYMAL_TRANSITION	-5.49473	-0.0100024	4.05199e-08	1.26625e-07	B naive
PD	HALLMARK_APOPTOSIS	-6.08648	-0.133053	1.21508e-09	4.05027e-09	B naive
PD	HALLMARK_FATTY_ACID_METABOLISM	-7.25592	-0.132205	4.42011e-13	1.57861e-12	B naive
PD	HALLMARK_P53_PATHWAY	-7.56334	-0.188575	4.43017e-14	1.70391e-13	B naive
PD	HALLMARK_CHOLESTEROL_HOMEOSTASIS	-8.2444	-0.0671636	1.97404e-16	8.22518e-16	B naive
PD	HALLMARK_UV_RESPONSE_UP	-8.39114	-0.152357	5.77427e-17	2.62467e-16	B naive
PD	HALLMARK_REACTIVE_OXYGEN_SPECIES_PATHWAY	-8.75526	-0.238966	2.52085e-18	1.26042e-17	B naive
PD	HALLMARK_HYPOXIA	-8.76827	-0.173155	2.25203e-18	1.25113e-17	B naive
PD	HALLMARK_MTORC1_SIGNALING	-9.30193	-0.34868	1.80747e-20	1.29105e-19	B naive
PD	HALLMARK_MYC_TARGETS_V1	-9.74542	-1.34072	2.67165e-22	2.22638e-21	B naive
PD	HALLMARK_DNA_REPAIR	-9.88053	-0.299823	7.1391e-23	7.1391e-22	B naive
PD	HALLMARK_ADIPOGENESIS	-10.2694	-0.263069	1.45143e-24	2.41905e-23	B naive
PD	HALLMARK_TNFA_SIGNALING_VIA_NFKB	-12.5024	-0.352356	1.77678e-35	4.44196e-34	B naive
PD	HALLMARK_OXIDATIVE_PHOSPHORYLATION	-14.4265	-1.46547	1.62178e-46	8.1089e-45	B naive
PD-RBD	HALLMARK_BILE_ACID_METABOLISM	7.59022	0.0272959	3.48947e-14	1.74474e-13	B naive
PD-RBD	HALLMARK_HEDGEHOG_SIGNALING	7.4318	0.0238291	1.16225e-13	4.84272e-13	B naive
PD-RBD	HALLMARK_NOTCH_SIGNALING	4.52202	0.0423406	6.19682e-06	1.47543e-05	B naive
PD-RBD	HALLMARK_ESTROGEN_RESPONSE_EARLY	4.29792	0.0229615	1.74073e-05	3.62651e-05	B naive
PD-RBD	HALLMARK_ESTROGEN_RESPONSE_LATE	2.35773	0.0147808	0.0184066	0.0257457	B naive
PD-RBD	HALLMARK_WNT_BETA_CATENIN_SIGNALING	2.35148	0.0126113	0.0187186	0.0257457	B naive
PD-RBD	HALLMARK_APICAL_JUNCTION	2.3449	0.0226518	0.0190519	0.0257457	B naive
PD-RBD	HALLMARK_ANGIOGENESIS	2.21268	0.005046	0.0269428	0.034542	B naive
PD-RBD	HALLMARK_SPERMATOGENESIS	1.44971	0.00224685	0.147172	0.183965	B naive
PD-RBD	HALLMARK_APICAL_SURFACE	1.3589	0.0106475	0.174209	0.207391	B naive
PD-RBD	HALLMARK_COAGULATION	1.31271	0.00170428	0.189311	0.220129	B naive
PD-RBD	HALLMARK_REACTIVE_OXYGEN_SPECIES_PATHWAY	0.501638	0.0118694	0.615934	0.657731	B naive
PD-RBD	HALLMARK_MYC_TARGETS_V2	0.498324	0.00694084	0.618267	0.657731	B naive
PD-RBD	HALLMARK_MYOGENESIS	0.40615	0.00140563	0.684641	0.694935	B naive
PD-RBD	HALLMARK_UV_RESPONSE_DN	0.392178	0.0055117	0.694935	0.694935	B naive
PD-RBD	HALLMARK_PEROXISOME	-0.428051	-0.00562036	0.668623	0.694935	B naive
PD-RBD	HALLMARK_XENOBIOTIC_METABOLISM	-1.02548	-0.00525703	0.305164	0.339071	B naive
PD-RBD	HALLMARK_E2F_TARGETS	-1.23058	-0.0240626	0.218509	0.248306	B naive
PD-RBD	HALLMARK_GLYCOLYSIS	-1.37803	-0.0131226	0.168225	0.205153	B naive
PD-RBD	HALLMARK_UV_RESPONSE_UP	-2.30472	-0.0363716	0.0212029	0.0278986	B naive
PD-RBD	HALLMARK_KRAS_SIGNALING_UP	-2.60936	-0.02964	0.00908495	0.0133602	B naive
PD-RBD	HALLMARK_TGF_BETA_SIGNALING	-2.65005	-0.0443881	0.00806088	0.0122134	B naive
PD-RBD	HALLMARK_UNFOLDED_PROTEIN_RESPONSE	-2.72462	-0.080395	0.00644896	0.0100765	B naive
PD-RBD	HALLMARK_EPITHELIAL_MESENCHYMAL_TRANSITION	-2.98841	-0.0049108	0.00281126	0.00453429	B naive
PD-RBD	HALLMARK_PANCREAS_BETA_CELLS	-3.00325	-0.0260648	0.00267785	0.00446309	B naive
PD-RBD	HALLMARK_IL6_JAK_STAT3_SIGNALING	-3.09803	-0.0445658	0.00195357	0.00336822	B naive
PD-RBD	HALLMARK_DNA_REPAIR	-3.3151	-0.0872331	0.000919422	0.00164182	B naive
PD-RBD	HALLMARK_PI3K_AKT_MTOR_SIGNALING	-3.54863	-0.115426	0.000389043	0.000720451	B naive
PD-RBD	HALLMARK_MYC_TARGETS_V1	-3.78455	-0.433826	0.000154899	0.000297882	B naive
PD-RBD	HALLMARK_MITOTIC_SPINDLE	-4.15256	-0.102651	3.31545e-05	6.63089e-05	B naive
PD-RBD	HALLMARK_COMPLEMENT	-4.35379	-0.0597367	1.35153e-05	2.9381e-05	B naive
PD-RBD	HALLMARK_PROTEIN_SECRETION	-4.39325	-0.110713	1.12834e-05	2.56442e-05	B naive
PD-RBD	HALLMARK_FATTY_ACID_METABOLISM	-5.40387	-0.0840219	6.67415e-08	1.66854e-07	B naive
PD-RBD	HALLMARK_OXIDATIVE_PHOSPHORYLATION	-5.67043	-0.471007	1.46463e-08	3.85428e-08	B naive
PD-RBD	HALLMARK_G2M_CHECKPOINT	-5.69504	-0.152395	1.26875e-08	3.5243e-08	B naive
PD-RBD	HALLMARK_KRAS_SIGNALING_DN	-5.94846	-0.00674094	2.79989e-09	8.23497e-09	B naive
PD-RBD	HALLMARK_P53_PATHWAY	-6.0678	-0.131133	1.34441e-09	4.20129e-09	B naive
PD-RBD	HALLMARK_IL2_STAT5_SIGNALING	-6.27242	-0.106285	3.70395e-10	1.23465e-09	B naive
PD-RBD	HALLMARK_ALLOGRAFT_REJECTION	-7.1498	-0.337784	9.30682e-13	3.32386e-12	B naive
PD-RBD	HALLMARK_INTERFERON_ALPHA_RESPONSE	-7.36078	-0.277375	1.97521e-13	7.59696e-13	B naive
PD-RBD	HALLMARK_ANDROGEN_RESPONSE	-7.50784	-0.141201	6.5339e-14	2.96995e-13	B naive
PD-RBD	HALLMARK_INFLAMMATORY_RESPONSE	-8.27918	-0.0918192	1.404e-16	7.8e-16	B naive
PD-RBD	HALLMARK_APOPTOSIS	-8.32028	-0.154039	9.93882e-17	6.21176e-16	B naive
PD-RBD	HALLMARK_HYPOXIA	-8.59962	-0.146799	9.21623e-18	6.58302e-17	B naive
PD-RBD	HALLMARK_ADIPOGENESIS	-8.61197	-0.192667	8.28246e-18	6.58302e-17	B naive
PD-RBD	HALLMARK_MTORC1_SIGNALING	-8.72501	-0.266577	3.09611e-18	3.09611e-17	B naive
PD-RBD	HALLMARK_CHOLESTEROL_HOMEOSTASIS	-8.78453	-0.0617536	1.83582e-18	2.29478e-17	B naive
PD-RBD	HALLMARK_HEME_METABOLISM	-9.06048	-0.141395	1.54646e-19	2.57744e-18	B naive
PD-RBD	HALLMARK_INTERFERON_GAMMA_RESPONSE	-10.7208	-0.540472	1.14122e-26	2.85306e-25	B naive
PD-RBD	HALLMARK_TNFA_SIGNALING_VIA_NFKB	-12.0649	-0.288602	2.81855e-33	1.40927e-31	B naive
RBD	HALLMARK_UV_RESPONSE_DN	15.9709	0.143692	3.69961e-57	2.05534e-56	B naive
RBD	HALLMARK_HEDGEHOG_SIGNALING	14.7212	0.028697	7.32633e-49	2.81782e-48	B naive
RBD	HALLMARK_KRAS_SIGNALING_UP	11.657	0.0838456	2.50551e-31	6.26377e-31	B naive
RBD	HALLMARK_MITOTIC_SPINDLE	11.1983	0.17678	4.80913e-29	1.09298e-28	B naive
RBD	HALLMARK_ESTROGEN_RESPONSE_EARLY	8.26083	0.026326	1.51104e-16	2.79823e-16	B naive
RBD	HALLMARK_APICAL_SURFACE	7.88695	0.0377429	3.21083e-15	5.53592e-15	B naive
RBD	HALLMARK_WNT_BETA_CATENIN_SIGNALING	5.62632	0.0183107	1.85881e-08	2.81638e-08	B naive
RBD	HALLMARK_APICAL_JUNCTION	4.5167	0.0260066	6.3072e-06	8.76e-06	B naive
RBD	HALLMARK_KRAS_SIGNALING_DN	4.27136	0.00326774	1.94949e-05	2.63445e-05	B naive
RBD	HALLMARK_ANGIOGENESIS	3.14093	0.00422416	0.00168593	0.00210741	B naive
RBD	HALLMARK_IL6_JAK_STAT3_SIGNALING	2.9829	0.0262741	0.00285783	0.00348516	B naive
RBD	HALLMARK_ESTROGEN_RESPONSE_LATE	2.47587	0.00925466	0.0132971	0.0158298	B naive
RBD	HALLMARK_NOTCH_SIGNALING	2.44046	0.0133182	0.014675	0.0170639	B naive
RBD	HALLMARK_BILE_ACID_METABOLISM	2.38173	0.00491415	0.0172385	0.0191539	B naive
RBD	HALLMARK_G2M_CHECKPOINT	2.05969	0.0336831	0.039438	0.0428674	B naive
RBD	HALLMARK_SPERMATOGENESIS	0.246213	0.000223983	0.805519	0.821958	B naive
RBD	HALLMARK_MYOGENESIS	-0.149188	-0.000304297	0.881406	0.881406	B naive
RBD	HALLMARK_COAGULATION	-0.866239	-0.000675984	0.386366	0.402465	B naive
RBD	HALLMARK_COMPLEMENT	-1.38656	-0.0114781	0.165587	0.176156	B naive
RBD	HALLMARK_PI3K_AKT_MTOR_SIGNALING	-2.40669	-0.0476642	0.0161045	0.0183006	B naive
RBD	HALLMARK_PROTEIN_SECRETION	-3.37698	-0.0510523	0.000733886	0.000940879	B naive
RBD	HALLMARK_E2F_TARGETS	-3.91905	-0.0468767	8.91117e-05	0.000117252	B naive
RBD	HALLMARK_HEME_METABOLISM	-5.01784	-0.0487952	5.25818e-07	7.51168e-07	B naive
RBD	HALLMARK_MYC_TARGETS_V2	-5.376	-0.0430155	7.67788e-08	1.1291e-07	B naive
RBD	HALLMARK_TGF_BETA_SIGNALING	-5.69276	-0.0574487	1.26271e-08	1.97299e-08	B naive
RBD	HALLMARK_ALLOGRAFT_REJECTION	-5.96767	-0.169396	2.43606e-09	3.92913e-09	B naive
RBD	HALLMARK_ANDROGEN_RESPONSE	-6.67141	-0.0780764	2.58158e-11	4.30264e-11	B naive
RBD	HALLMARK_PANCREAS_BETA_CELLS	-8.01259	-0.0416383	1.16741e-15	2.08467e-15	B naive
RBD	HALLMARK_GLYCOLYSIS	-8.26878	-0.0464837	1.41367e-16	2.71859e-16	B naive
RBD	HALLMARK_INFLAMMATORY_RESPONSE	-8.99246	-0.060649	2.57035e-19	5.14069e-19	B naive
RBD	HALLMARK_XENOBIOTIC_METABOLISM	-9.25423	-0.0274827	2.31097e-20	4.81453e-20	B naive
RBD	HALLMARK_UNFOLDED_PROTEIN_RESPONSE	-10.7997	-0.189178	3.91242e-27	8.50525e-27	B naive
RBD	HALLMARK_IL2_STAT5_SIGNALING	-11.3691	-0.114598	6.95486e-30	1.65592e-29	B naive
RBD	HALLMARK_INTERFERON_ALPHA_RESPONSE	-12.338	-0.279166	7.00097e-35	1.84236e-34	B naive
RBD	HALLMARK_INTERFERON_GAMMA_RESPONSE	-12.3738	-0.377703	4.49033e-35	1.24731e-34	B naive
RBD	HALLMARK_PEROXISOME	-12.8233	-0.0970693	1.55627e-37	4.57726e-37	B naive
RBD	HALLMARK_APOPTOSIS	-13.768	-0.151747	5.51958e-43	1.72487e-42	B naive
RBD	HALLMARK_P53_PATHWAY	-14.6404	-0.186143	2.35973e-48	7.86576e-48	B naive
RBD	HALLMARK_CHOLESTEROL_HOMEOSTASIS	-14.6616	-0.0609689	1.74773e-48	6.24189e-48	B naive
RBD	HALLMARK_HYPOXIA	-15.006	-0.15215	1.06579e-50	4.44081e-50	B naive
RBD	HALLMARK_UV_RESPONSE_UP	-15.1564	-0.138983	1.11565e-51	5.07113e-51	B naive
RBD	HALLMARK_EPITHELIAL_MESENCHYMAL_TRANSITION	-15.747	-0.0139082	1.28945e-55	6.44727e-55	B naive
RBD	HALLMARK_REACTIVE_OXYGEN_SPECIES_PATHWAY	-16.3857	-0.228831	4.66211e-60	2.91382e-59	B naive
RBD	HALLMARK_MTORC1_SIGNALING	-16.792	-0.310182	5.77318e-63	4.1237e-62	B naive
RBD	HALLMARK_FATTY_ACID_METABOLISM	-18.2408	-0.165041	6.77311e-74	5.64426e-73	B naive
RBD	HALLMARK_TNFA_SIGNALING_VIA_NFKB	-19.9185	-0.279833	1.24957e-87	1.24957e-86	B naive
RBD	HALLMARK_MYC_TARGETS_V1	-21.9246	-1.49193	1.21385e-105	1.51731e-104	B naive
RBD	HALLMARK_DNA_REPAIR	-22.554	-0.346133	1.27721e-111	2.12869e-110	B naive
RBD	HALLMARK_ADIPOGENESIS	-23.6549	-0.309242	1.80143e-122	4.50357e-121	B naive
RBD	HALLMARK_OXIDATIVE_PHOSPHORYLATION	-35.8395	-1.79652	5.74077e-275	2.87039e-273	B naive
PD	HALLMARK_MITOTIC_SPINDLE	6.23703	0.378185	5.16578e-10	6.45723e-09	B memory
PD	HALLMARK_UV_RESPONSE_DN	4.68093	0.14751	2.99887e-06	1.8743e-05	B memory
PD	HALLMARK_KRAS_SIGNALING_DN	4.06325	0.00728631	4.98572e-05	0.000178061	B memory
PD	HALLMARK_HEDGEHOG_SIGNALING	3.5489	0.0220359	0.0003935	0.00115735	B memory
PD	HALLMARK_PROTEIN_SECRETION	3.12098	0.150986	0.00182145	0.00413967	B memory
PD	HALLMARK_KRAS_SIGNALING_UP	3.09354	0.0630941	0.00199793	0.00434334	B memory
PD	HALLMARK_APICAL_SURFACE	2.92597	0.0437786	0.00346241	0.00692483	B memory
PD	HALLMARK_ALLOGRAFT_REJECTION	2.46754	0.248033	0.0136657	0.0235616	B memory
PD	HALLMARK_NOTCH_SIGNALING	1.30858	0.0242218	0.190789	0.264985	B memory
PD	HALLMARK_HEME_METABOLISM	1.07408	0.0343285	0.282881	0.371557	B memory
PD	HALLMARK_APICAL_JUNCTION	0.999853	0.0222873	0.317471	0.38716	B memory
PD	HALLMARK_MYOGENESIS	0.975039	0.00742561	0.329628	0.392414	B memory
PD	HALLMARK_ANGIOGENESIS	0.113501	0.000568211	0.909642	0.952855	B memory
PD	HALLMARK_G2M_CHECKPOINT	0.0360487	0.00175858	0.971246	0.984871	B memory
PD	HALLMARK_INTERFERON_GAMMA_RESPONSE	-0.018964	-0.00218773	0.984871	0.984871	B memory
PD	HALLMARK_IL2_STAT5_SIGNALING	-0.10707	-0.00382972	0.914741	0.952855	B memory
PD	HALLMARK_COMPLEMENT	-0.201497	-0.00605118	0.840325	0.913397	B memory
PD	HALLMARK_IL6_JAK_STAT3_SIGNALING	-0.508699	-0.0139894	0.611005	0.678894	B memory
PD	HALLMARK_XENOBIOTIC_METABOLISM	-0.681916	-0.00666477	0.49535	0.562898	B memory
PD	HALLMARK_SPERMATOGENESIS	-0.889267	-0.00220637	0.373939	0.434813	B memory
PD	HALLMARK_COAGULATION	-1.02486	-0.00344651	0.30552	0.3819	B memory
PD	HALLMARK_ANDROGEN_RESPONSE	-1.05873	-0.0413859	0.289815	0.371557	B memory
PD	HALLMARK_INTERFERON_ALPHA_RESPONSE	-1.06037	-0.0898414	0.289074	0.371557	B memory
PD	HALLMARK_PANCREAS_BETA_CELLS	-1.39237	-0.0215726	0.163924	0.234177	B memory
PD	HALLMARK_BILE_ACID_METABOLISM	-1.64395	-0.0102272	0.100303	0.147505	B memory
PD	HALLMARK_ESTROGEN_RESPONSE_EARLY	-2.02577	-0.022495	0.0428861	0.0649789	B memory
PD	HALLMARK_WNT_BETA_CATENIN_SIGNALING	-2.08802	-0.0231544	0.0368884	0.0576381	B memory
PD	HALLMARK_GLYCOLYSIS	-2.14301	-0.0445537	0.0322015	0.0519379	B memory
PD	HALLMARK_MYC_TARGETS_V2	-2.33063	-0.0601137	0.0198457	0.0330762	B memory
PD	HALLMARK_PEROXISOME	-2.56981	-0.0617658	0.0102282	0.0182646	B memory
PD	HALLMARK_E2F_TARGETS	-2.73913	-0.0872408	0.00620071	0.0114828	B memory
PD	HALLMARK_INFLAMMATORY_RESPONSE	-2.74098	-0.0652268	0.00616565	0.0114828	B memory
PD	HALLMARK_PI3K_AKT_MTOR_SIGNALING	-2.97309	-0.188406	0.00297408	0.00619599	B memory
PD	HALLMARK_TGF_BETA_SIGNALING	-3.15237	-0.111511	0.00163719	0.00389807	B memory
PD	HALLMARK_ESTROGEN_RESPONSE_LATE	-3.18106	-0.0354891	0.00148402	0.00371006	B memory
PD	HALLMARK_FATTY_ACID_METABOLISM	-3.20609	-0.105238	0.00136111	0.00358186	B memory
PD	HALLMARK_ADIPOGENESIS	-3.52611	-0.181719	0.000428674	0.00119076	B memory
PD	HALLMARK_APOPTOSIS	-3.58317	-0.136373	0.000345418	0.00107943	B memory
PD	HALLMARK_EPITHELIAL_MESENCHYMAL_TRANSITION	-3.78886	-0.0175736	0.000154697	0.000515656	B memory
PD	HALLMARK_P53_PATHWAY	-4.20814	-0.202541	2.65831e-05	0.000102243	B memory
PD	HALLMARK_MTORC1_SIGNALING	-4.30094	-0.285994	1.7609e-05	7.33707e-05	B memory
PD	HALLMARK_UV_RESPONSE_UP	-4.45984	-0.14492	8.53541e-06	3.87973e-05	B memory
PD	HALLMARK_UNFOLDED_PROTEIN_RESPONSE	-4.51314	-0.258271	6.66302e-06	3.33151e-05	B memory
PD	HALLMARK_DNA_REPAIR	-4.5803	-0.22487	4.85209e-06	2.69561e-05	B memory
PD	HALLMARK_CHOLESTEROL_HOMEOSTASIS	-4.89214	-0.0848195	1.05748e-06	7.55345e-06	B memory
PD	HALLMARK_REACTIVE_OXYGEN_SPECIES_PATHWAY	-4.98612	-0.251383	6.54736e-07	5.45614e-06	B memory
PD	HALLMARK_HYPOXIA	-5.96325	-0.224427	2.79604e-09	2.79604e-08	B memory
PD	HALLMARK_OXIDATIVE_PHOSPHORYLATION	-6.25427	-1.32607	4.62712e-10	6.45723e-09	B memory
PD	HALLMARK_MYC_TARGETS_V1	-6.95653	-1.59698	4.35698e-12	1.08925e-10	B memory
PD	HALLMARK_TNFA_SIGNALING_VIA_NFKB	-8.03905	-0.49681	1.34399e-15	6.71996e-14	B memory
PD-RBD	HALLMARK_FATTY_ACID_METABOLISM	2.52828	0.0726434	0.0115034	0.0410835	B memory
PD-RBD	HALLMARK_REACTIVE_OXYGEN_SPECIES_PATHWAY	2.37135	0.103749	0.0177743	0.0543465	B memory
PD-RBD	HALLMARK_PROTEIN_SECRETION	2.15282	0.0881975	0.0313975	0.0809749	B memory
PD-RBD	HALLMARK_APICAL_SURFACE	1.98358	0.0247678	0.0473759	0.109957	B memory
PD-RBD	HALLMARK_XENOBIOTIC_METABOLISM	1.54064	0.0131454	0.123491	0.237482	B memory
PD-RBD	HALLMARK_KRAS_SIGNALING_DN	1.46243	0.00209672	0.14371	0.246694	B memory
PD-RBD	HALLMARK_MYC_TARGETS_V2	1.33388	0.0304591	0.182325	0.284883	B memory
PD-RBD	HALLMARK_DNA_REPAIR	1.0851	0.045213	0.277948	0.408747	B memory
PD-RBD	HALLMARK_COAGULATION	1.02103	0.00295515	0.307309	0.439013	B memory
PD-RBD	HALLMARK_HEDGEHOG_SIGNALING	0.945937	0.00469507	0.344243	0.478115	B memory
PD-RBD	HALLMARK_PEROXISOME	0.807972	0.0174503	0.419158	0.56643	B memory
PD-RBD	HALLMARK_NOTCH_SIGNALING	0.70096	0.0107267	0.483372	0.619708	B memory
PD-RBD	HALLMARK_MYOGENESIS	0.569714	0.00372905	0.568906	0.693788	B memory
PD-RBD	HALLMARK_BILE_ACID_METABOLISM	0.478083	0.00274687	0.63262	0.713019	B memory
PD-RBD	HALLMARK_COMPLEMENT	0.469737	0.0122224	0.63857	0.713019	B memory
PD-RBD	HALLMARK_SPERMATOGENESIS	0.403803	0.000884738	0.686381	0.735861	B memory
PD-RBD	HALLMARK_ANGIOGENESIS	0.396568	0.00174065	0.691709	0.735861	B memory
PD-RBD	HALLMARK_APICAL_JUNCTION	-0.122177	-0.00224084	0.902765	0.902765	B memory
PD-RBD	HALLMARK_PANCREAS_BETA_CELLS	-0.26867	-0.00366321	0.788198	0.804284	B memory
PD-RBD	HALLMARK_GLYCOLYSIS	-0.339273	-0.00627941	0.734423	0.765024	B memory
PD-RBD	HALLMARK_ALLOGRAFT_REJECTION	-0.465338	-0.0389872	0.641717	0.713019	B memory
PD-RBD	HALLMARK_OXIDATIVE_PHOSPHORYLATION	-0.516564	-0.0880022	0.605492	0.713019	B memory
PD-RBD	HALLMARK_INTERFERON_ALPHA_RESPONSE	-0.585384	-0.0433059	0.558326	0.693788	B memory
PD-RBD	HALLMARK_IL2_STAT5_SIGNALING	-0.776861	-0.0241815	0.43729	0.575382	B memory
PD-RBD	HALLMARK_ADIPOGENESIS	-1.21609	-0.0528257	0.224026	0.339434	B memory
PD-RBD	HALLMARK_INTERFERON_GAMMA_RESPONSE	-1.39904	-0.140985	0.161886	0.261107	B memory
PD-RBD	HALLMARK_E2F_TARGETS	-1.44688	-0.0399317	0.148016	0.246694	B memory
PD-RBD	HALLMARK_WNT_BETA_CATENIN_SIGNALING	-1.46837	-0.0137678	0.14209	0.246694	B memory
PD-RBD	HALLMARK_ESTROGEN_RESPONSE_LATE	-1.51087	-0.0151831	0.130908	0.242422	B memory
PD-RBD	HALLMARK_APOPTOSIS	-1.5817	-0.0537653	0.113804	0.227608	B memory
PD-RBD	HALLMARK_UV_RESPONSE_DN	-1.67366	-0.0391567	0.0942839	0.196425	B memory
PD-RBD	HALLMARK_HEME_METABOLISM	-1.91089	-0.051778	0.056096	0.121948	B memory
PD-RBD	HALLMARK_PI3K_AKT_MTOR_SIGNALING	-1.97466	-0.108207	0.0483812	0.109957	B memory
PD-RBD	HALLMARK_INFLAMMATORY_RESPONSE	-2.14037	-0.0433061	0.03239	0.0809749	B memory
PD-RBD	HALLMARK_EPITHELIAL_MESENCHYMAL_TRANSITION	-2.29233	-0.00980163	0.0219423	0.0609509	B memory
PD-RBD	HALLMARK_ESTROGEN_RESPONSE_EARLY	-2.35694	-0.0228307	0.0184778	0.0543465	B memory
PD-RBD	HALLMARK_IL6_JAK_STAT3_SIGNALING	-2.49632	-0.0586188	0.0125921	0.0419735	B memory
PD-RBD	HALLMARK_MYC_TARGETS_V1	-2.67479	-0.52981	0.00751048	0.0288865	B memory
PD-RBD	HALLMARK_G2M_CHECKPOINT	-2.68116	-0.108924	0.00736924	0.0288865	B memory
PD-RBD	HALLMARK_TGF_BETA_SIGNALING	-3.0672	-0.0950816	0.00217633	0.00989241	B memory
PD-RBD	HALLMARK_MTORC1_SIGNALING	-3.08269	-0.173714	0.00206656	0.00989241	B memory
PD-RBD	HALLMARK_UV_RESPONSE_UP	-3.11597	-0.0884149	0.00184742	0.00989241	B memory
PD-RBD	HALLMARK_MITOTIC_SPINDLE	-3.11958	-0.148634	0.00182502	0.00989241	B memory
PD-RBD	HALLMARK_KRAS_SIGNALING_UP	-3.24438	-0.0552093	0.00118754	0.00848246	B memory
PD-RBD	HALLMARK_UNFOLDED_PROTEIN_RESPONSE	-3.29946	-0.166243	0.000977897	0.00814914	B memory
PD-RBD	HALLMARK_HYPOXIA	-3.46353	-0.117503	0.000539179	0.00539179	B memory
PD-RBD	HALLMARK_ANDROGEN_RESPONSE	-3.54722	-0.116387	0.00039415	0.00492688	B memory
PD-RBD	HALLMARK_CHOLESTEROL_HOMEOSTASIS	-3.996	-0.0611581	6.56898e-05	0.00109483	B memory
PD-RBD	HALLMARK_TNFA_SIGNALING_VIA_NFKB	-4.03775	-0.231279	5.50601e-05	0.00109483	B memory
PD-RBD	HALLMARK_P53_PATHWAY	-4.44746	-0.181367	8.94474e-06	0.000447237	B memory
RBD	HALLMARK_HEDGEHOG_SIGNALING	6.69292	0.0216446	2.30389e-11	6.39971e-11	B memory
RBD	HALLMARK_KRAS_SIGNALING_UP	5.69614	0.0618978	1.2593e-08	2.73761e-08	B memory
RBD	HALLMARK_UV_RESPONSE_DN	5.59174	0.0866993	2.30559e-08	4.80331e-08	B memory
RBD	HALLMARK_ANGIOGENESIS	5.16211	0.0143639	2.48887e-07	4.60901e-07	B memory
RBD	HALLMARK_KRAS_SIGNALING_DN	3.37853	0.00284419	0.000731476	0.0011083	B memory
RBD	HALLMARK_MITOTIC_SPINDLE	3.14688	0.0943768	0.00165494	0.0023642	B memory
RBD	HALLMARK_APICAL_SURFACE	2.71159	0.0202168	0.00670713	0.00906369	B memory
RBD	HALLMARK_SPERMATOGENESIS	1.18146	0.00156472	0.237448	0.276102	B memory
RBD	HALLMARK_ESTROGEN_RESPONSE_EARLY	0.80301	0.00482032	0.421988	0.448923	B memory
RBD	HALLMARK_PROTEIN_SECRETION	0.560575	0.0137081	0.5751	0.599062	B memory
RBD	HALLMARK_NOTCH_SIGNALING	0.269591	0.00241673	0.78748	0.803551	B memory
RBD	HALLMARK_APICAL_JUNCTION	0.218988	0.0024668	0.826664	0.826664	B memory
RBD	HALLMARK_WNT_BETA_CATENIN_SIGNALING	-0.807362	-0.00458392	0.419476	0.448923	B memory
RBD	HALLMARK_G2M_CHECKPOINT	-1.01379	-0.0256009	0.310707	0.34523	B memory
RBD	HALLMARK_XENOBIOTIC_METABOLISM	-1.14098	-0.00565155	0.253903	0.288526	B memory
RBD	HALLMARK_COMPLEMENT	-1.30661	-0.020084	0.191376	0.227828	B memory
RBD	HALLMARK_BILE_ACID_METABOLISM	-1.96884	-0.00646424	0.0489979	0.0597535	B memory
RBD	HALLMARK_ESTROGEN_RESPONSE_LATE	-1.98168	-0.0117497	0.047541	0.0594263	B memory
RBD	HALLMARK_MYC_TARGETS_V2	-2.24764	-0.0301238	0.0246201	0.0315642	B memory
RBD	HALLMARK_MYOGENESIS	-2.40547	-0.00920927	0.0161691	0.0212752	B memory
RBD	HALLMARK_COAGULATION	-3.11968	-0.00514563	0.00181553	0.00252157	B memory
RBD	HALLMARK_E2F_TARGETS	-3.24406	-0.0545933	0.00118214	0.00173845	B memory
RBD	HALLMARK_PANCREAS_BETA_CELLS	-3.54477	-0.0285966	0.000394688	0.0006167	B memory
RBD	HALLMARK_IL6_JAK_STAT3_SIGNALING	-3.80031	-0.0538803	0.000145347	0.00023443	B memory
RBD	HALLMARK_HEME_METABOLISM	-3.90883	-0.0634971	9.33386e-05	0.000155564	B memory
RBD	HALLMARK_ANDROGEN_RESPONSE	-4.09227	-0.0822741	4.30426e-05	7.42115e-05	B memory
RBD	HALLMARK_PEROXISOME	-5.05089	-0.0636264	4.47262e-07	7.98682e-07	B memory
RBD	HALLMARK_FATTY_ACID_METABOLISM	-5.22982	-0.0886998	1.72991e-07	3.32675e-07	B memory
RBD	HALLMARK_ALLOGRAFT_REJECTION	-5.25533	-0.27347	1.50713e-07	3.01426e-07	B memory
RBD	HALLMARK_GLYCOLYSIS	-6.07962	-0.0664446	1.24727e-09	2.8347e-09	B memory
RBD	HALLMARK_TGF_BETA_SIGNALING	-6.37358	-0.117343	1.9255e-10	4.58452e-10	B memory
RBD	HALLMARK_CHOLESTEROL_HOMEOSTASIS	-6.37415	-0.0581732	1.91952e-10	4.58452e-10	B memory
RBD	HALLMARK_INTERFERON_ALPHA_RESPONSE	-6.52138	-0.286903	7.29546e-11	1.91986e-10	B memory
RBD	HALLMARK_INTERFERON_GAMMA_RESPONSE	-7.41181	-0.441751	1.34427e-13	3.95374e-13	B memory
RBD	HALLMARK_EPITHELIAL_MESENCHYMAL_TRANSITION	-7.60658	-0.0185421	3.06202e-14	9.56882e-14	B memory
RBD	HALLMARK_PI3K_AKT_MTOR_SIGNALING	-8.18385	-0.268155	3.0729e-16	1.0243e-15	B memory
RBD	HALLMARK_APOPTOSIS	-8.23934	-0.163793	1.94143e-16	6.93368e-16	B memory
RBD	HALLMARK_INFLAMMATORY_RESPONSE	-8.31158	-0.0994616	1.0637e-16	4.09114e-16	B memory
RBD	HALLMARK_IL2_STAT5_SIGNALING	-8.36534	-0.150485	6.76931e-17	2.82055e-16	B memory
RBD	HALLMARK_UNFOLDED_PROTEIN_RESPONSE	-9.02663	-0.277136	2.08568e-19	9.48037e-19	B memory
RBD	HALLMARK_DNA_REPAIR	-10.0271	-0.252287	1.48447e-23	7.42237e-23	B memory
RBD	HALLMARK_MTORC1_SIGNALING	-10.107	-0.346144	6.64544e-24	3.69191e-23	B memory
RBD	HALLMARK_REACTIVE_OXYGEN_SPECIES_PATHWAY	-10.3093	-0.263639	8.43651e-25	5.27282e-24	B memory
RBD	HALLMARK_UV_RESPONSE_UP	-10.3743	-0.173547	4.31309e-25	3.08078e-24	B memory
RBD	HALLMARK_ADIPOGENESIS	-10.6068	-0.281233	3.77628e-26	3.1469e-25	B memory
RBD	HALLMARK_P53_PATHWAY	-11.006	-0.271503	5.11839e-28	5.11839e-27	B memory
RBD	HALLMARK_HYPOXIA	-14.4557	-0.277245	6.70688e-47	8.3836e-46	B memory
RBD	HALLMARK_MYC_TARGETS_V1	-14.8887	-1.90146	1.28597e-49	2.14328e-48	B memory
RBD	HALLMARK_TNFA_SIGNALING_VIA_NFKB	-16.2091	-0.50186	2.39557e-58	5.98892e-57	B memory
RBD	HALLMARK_OXIDATIVE_PHOSPHORYLATION	-16.2542	-1.7412	1.11685e-58	5.58424e-57	B memory
PD	HALLMARK_OXIDATIVE_PHOSPHORYLATION	12.3913	2.64661	5.79976e-34	1.44994e-32	ABC
PD	HALLMARK_FATTY_ACID_METABOLISM	9.7892	0.404898	4.26607e-22	5.33259e-21	ABC
PD	HALLMARK_MYC_TARGETS_V1	8.42547	2.29999	7.01044e-17	3.43956e-16	ABC
PD	HALLMARK_MYC_TARGETS_V2	8.23547	0.254077	3.46403e-16	1.44335e-15	ABC
PD	HALLMARK_DNA_REPAIR	7.49417	0.456177	1.0259e-13	3.94576e-13	ABC
PD	HALLMARK_GLYCOLYSIS	6.91017	0.152547	6.65192e-12	2.21731e-11	ABC
PD	HALLMARK_ADIPOGENESIS	6.8309	0.385257	1.13546e-11	3.54832e-11	ABC
PD	HALLMARK_PEROXISOME	6.72423	0.223536	2.33328e-11	6.86259e-11	ABC
PD	HALLMARK_XENOBIOTIC_METABOLISM	5.19798	0.062074	2.23992e-07	4.86939e-07	ABC
PD	HALLMARK_NOTCH_SIGNALING	4.10587	0.0891887	4.20078e-05	8.40156e-05	ABC
PD	HALLMARK_ALLOGRAFT_REJECTION	3.47579	0.388343	0.00052083	0.000930054	ABC
PD	HALLMARK_INTERFERON_ALPHA_RESPONSE	3.04841	0.233966	0.00233252	0.00376213	ABC
PD	HALLMARK_APICAL_JUNCTION	2.87592	0.0762978	0.00407355	0.00636493	ABC
PD	HALLMARK_BILE_ACID_METABOLISM	2.82672	0.0211212	0.00475698	0.00720755	ABC
PD	HALLMARK_REACTIVE_OXYGEN_SPECIES_PATHWAY	2.75751	0.154669	0.00588042	0.00864768	ABC
PD	HALLMARK_COAGULATION	2.59907	0.0095614	0.00942245	0.0134606	ABC
PD	HALLMARK_P53_PATHWAY	2.39153	0.140657	0.0168751	0.0234376	ABC
PD	HALLMARK_ANGIOGENESIS	2.34504	0.0203601	0.0191281	0.0251685	ABC
PD	HALLMARK_UNFOLDED_PROTEIN_RESPONSE	2.13986	0.145362	0.0324935	0.0416583	ABC
PD	HALLMARK_E2F_TARGETS	1.92889	0.0698388	0.0538943	0.0657247	ABC
PD	HALLMARK_PROTEIN_SECRETION	1.51642	0.0866532	0.12958	0.154262	ABC
PD	HALLMARK_MTORC1_SIGNALING	1.41119	0.105489	0.158354	0.184132	ABC
PD	HALLMARK_CHOLESTEROL_HOMEOSTASIS	0.988966	0.0213572	0.322806	0.358673	ABC
PD	HALLMARK_SPERMATOGENESIS	0.388395	0.000984881	0.697767	0.714988	ABC
PD	HALLMARK_WNT_BETA_CATENIN_SIGNALING	0.38445	0.00424194	0.700688	0.714988	ABC
PD	HALLMARK_PI3K_AKT_MTOR_SIGNALING	0.0068752	0.000540733	0.994515	0.994515	ABC
PD	HALLMARK_PANCREAS_BETA_CELLS	-0.514078	-0.008542	0.607258	0.646019	ABC
PD	HALLMARK_COMPLEMENT	-0.552667	-0.0183716	0.580557	0.63104	ABC
PD	HALLMARK_INTERFERON_GAMMA_RESPONSE	-1.29784	-0.140996	0.1945	0.221022	ABC
PD	HALLMARK_ESTROGEN_RESPONSE_EARLY	-2.10262	-0.0241839	0.0356307	0.0445384	ABC
PD	HALLMARK_MYOGENESIS	-2.36043	-0.0246971	0.0183549	0.024804	ABC
PD	HALLMARK_HEDGEHOG_SIGNALING	-3.15019	-0.0181641	0.0016571	0.00276183	ABC
PD	HALLMARK_G2M_CHECKPOINT	-3.194	-0.165128	0.00142621	0.00245899	ABC
PD	HALLMARK_UV_RESPONSE_UP	-3.88404	-0.160605	0.000106259	0.000196776	ABC
PD	HALLMARK_KRAS_SIGNALING_DN	-3.97337	-0.0123958	7.35984e-05	0.000141535	ABC
PD	HALLMARK_EPITHELIAL_MESENCHYMAL_TRANSITION	-4.92338	-0.0353528	9.2625e-07	1.92969e-06	ABC
PD	HALLMARK_HYPOXIA	-5.58194	-0.236424	2.72311e-08	6.1889e-08	ABC
PD	HALLMARK_ANDROGEN_RESPONSE	-5.73591	-0.266318	1.12916e-08	2.68848e-08	ABC
PD	HALLMARK_ESTROGEN_RESPONSE_LATE	-5.95197	-0.0758272	3.17559e-09	7.93899e-09	ABC
PD	HALLMARK_IL2_STAT5_SIGNALING	-6.04942	-0.237657	1.7485e-09	4.60131e-09	ABC
PD	HALLMARK_KRAS_SIGNALING_UP	-6.55482	-0.154961	7.16515e-11	1.99032e-10	ABC
PD	HALLMARK_HEME_METABOLISM	-7.33722	-0.281206	3.22141e-13	1.15051e-12	ABC
PD	HALLMARK_APICAL_SURFACE	-8.41851	-0.172542	7.56704e-17	3.43956e-16	ABC
PD	HALLMARK_IL6_JAK_STAT3_SIGNALING	-8.44309	-0.244557	6.06756e-17	3.37087e-16	ABC
PD	HALLMARK_APOPTOSIS	-8.58756	-0.386524	1.88503e-17	1.17814e-16	ABC
PD	HALLMARK_INFLAMMATORY_RESPONSE	-8.61753	-0.202564	1.44393e-17	1.03138e-16	ABC
PD	HALLMARK_MITOTIC_SPINDLE	-9.21943	-0.583013	7.89913e-20	6.5826e-19	ABC
PD	HALLMARK_TGF_BETA_SIGNALING	-9.53272	-0.361035	4.60552e-21	4.60552e-20	ABC
PD	HALLMARK_UV_RESPONSE_DN	-10.9625	-0.378167	4.55128e-27	7.58547e-26	ABC
PD	HALLMARK_TNFA_SIGNALING_VIA_NFKB	-24.3132	-1.90155	3.72281e-110	1.86141e-108	ABC
PD-RBD	HALLMARK_MYC_TARGETS_V2	4.78606	0.121008	1.80368e-06	6.4417e-06	ABC
PD-RBD	HALLMARK_GLYCOLYSIS	4.08242	0.0763173	4.59864e-05	0.000143708	ABC
PD-RBD	HALLMARK_OXIDATIVE_PHOSPHORYLATION	3.43342	0.613884	0.000605686	0.00137656	ABC
PD-RBD	HALLMARK_DNA_REPAIR	3.132	0.157431	0.00175621	0.00381784	ABC
PD-RBD	HALLMARK_MYC_TARGETS_V1	2.95654	0.674263	0.00314008	0.00654184	ABC
PD-RBD	HALLMARK_FATTY_ACID_METABOLISM	2.49772	0.0823352	0.0125628	0.02166	ABC
PD-RBD	HALLMARK_SPERMATOGENESIS	2.3039	0.00555925	0.0213131	0.0355219	ABC
PD-RBD	HALLMARK_ADIPOGENESIS	1.55087	0.0736164	0.121058	0.183421	ABC
PD-RBD	HALLMARK_COMPLEMENT	1.53294	0.0447882	0.125417	0.184437	ABC
PD-RBD	HALLMARK_PEROXISOME	1.46637	0.0397505	0.142674	0.20382	ABC
PD-RBD	HALLMARK_REACTIVE_OXYGEN_SPECIES_PATHWAY	1.32841	0.061981	0.184164	0.255783	ABC
PD-RBD	HALLMARK_NOTCH_SIGNALING	1.17335	0.0209666	0.240767	0.316799	ABC
PD-RBD	HALLMARK_BILE_ACID_METABOLISM	0.965329	0.00552274	0.334474	0.409748	ABC
PD-RBD	HALLMARK_WNT_BETA_CATENIN_SIGNALING	0.962319	0.00976506	0.335983	0.409748	ABC
PD-RBD	HALLMARK_INTERFERON_ALPHA_RESPONSE	0.962296	0.0675428	0.335993	0.409748	ABC
PD-RBD	HALLMARK_E2F_TARGETS	0.713639	0.0224415	0.475516	0.552926	ABC
PD-RBD	HALLMARK_COAGULATION	0.654128	0.00199411	0.513089	0.583056	ABC
PD-RBD	HALLMARK_XENOBIOTIC_METABOLISM	0.291323	0.00277473	0.770828	0.82003	ABC
PD-RBD	HALLMARK_PROTEIN_SECRETION	0.140821	0.00727439	0.888022	0.906145	ABC
PD-RBD	HALLMARK_PANCREAS_BETA_CELLS	0.0612726	0.000924885	0.951147	0.951147	ABC
PD-RBD	HALLMARK_ESTROGEN_RESPONSE_EARLY	-0.262633	-0.00277162	0.792855	0.825891	ABC
PD-RBD	HALLMARK_ALLOGRAFT_REJECTION	-0.33676	-0.0320396	0.736326	0.800354	ABC
PD-RBD	HALLMARK_ESTROGEN_RESPONSE_LATE	-0.43897	-0.00526997	0.660721	0.734134	ABC
PD-RBD	HALLMARK_UNFOLDED_PROTEIN_RESPONSE	-0.839139	-0.0496061	0.401471	0.477942	ABC
PD-RBD	HALLMARK_INTERFERON_GAMMA_RESPONSE	-1.30624	-0.130193	0.191589	0.258904	ABC
PD-RBD	HALLMARK_G2M_CHECKPOINT	-1.57815	-0.0721168	0.114657	0.179152	ABC
PD-RBD	HALLMARK_TGF_BETA_SIGNALING	-1.85917	-0.0630673	0.0631205	0.101807	ABC
PD-RBD	HALLMARK_PI3K_AKT_MTOR_SIGNALING	-2.729	-0.182605	0.00639695	0.0114231	ABC
PD-RBD	HALLMARK_KRAS_SIGNALING_UP	-2.8033	-0.061102	0.00509722	0.0094393	ABC
PD-RBD	HALLMARK_MYOGENESIS	-2.81882	-0.0256092	0.00485802	0.00934235	ABC
PD-RBD	HALLMARK_APICAL_JUNCTION	-2.87294	-0.0647345	0.00410089	0.00820177	ABC
PD-RBD	HALLMARK_KRAS_SIGNALING_DN	-3.5894	-0.010147	0.000337814	0.000804319	ABC
PD-RBD	HALLMARK_UV_RESPONSE_DN	-3.87259	-0.12684	0.000110468	0.000276169	ABC
PD-RBD	HALLMARK_CHOLESTEROL_HOMEOSTASIS	-3.92015	-0.0696752	9.09148e-05	0.00023925	ABC
PD-RBD	HALLMARK_APICAL_SURFACE	-3.95767	-0.0733439	7.77979e-05	0.000216105	ABC
PD-RBD	HALLMARK_HYPOXIA	-3.99517	-0.150517	6.65038e-05	0.000195599	ABC
PD-RBD	HALLMARK_HEDGEHOG_SIGNALING	-4.73899	-0.0228238	2.26856e-06	7.56187e-06	ABC
PD-RBD	HALLMARK_IL6_JAK_STAT3_SIGNALING	-5.09982	-0.130168	3.65312e-07	1.40505e-06	ABC
PD-RBD	HALLMARK_ANGIOGENESIS	-5.4191	-0.0352098	6.6021e-08	2.75088e-07	ABC
PD-RBD	HALLMARK_ANDROGEN_RESPONSE	-5.46313	-0.226929	5.13905e-08	2.33593e-07	ABC
PD-RBD	HALLMARK_P53_PATHWAY	-6.08021	-0.296523	1.38462e-09	6.92308e-09	ABC
PD-RBD	HALLMARK_MTORC1_SIGNALING	-6.25295	-0.39535	4.71709e-10	2.62061e-09	ABC
PD-RBD	HALLMARK_UV_RESPONSE_UP	-6.42491	-0.21796	1.57866e-10	9.86661e-10	ABC
PD-RBD	HALLMARK_APOPTOSIS	-6.94569	-0.276979	4.81074e-12	3.43624e-11	ABC
PD-RBD	HALLMARK_INFLAMMATORY_RESPONSE	-7.455	-0.158637	1.23123e-13	1.02602e-12	ABC
PD-RBD	HALLMARK_IL2_STAT5_SIGNALING	-7.99385	-0.275494	1.97535e-15	1.97535e-14	ABC
PD-RBD	HALLMARK_EPITHELIAL_MESENCHYMAL_TRANSITION	-8.43934	-0.0514631	5.42823e-17	6.78529e-16	ABC
PD-RBD	HALLMARK_MITOTIC_SPINDLE	-9.04959	-0.498873	2.84538e-19	4.7423e-18	ABC
PD-RBD	HALLMARK_HEME_METABOLISM	-9.37497	-0.308858	1.49681e-20	3.74202e-19	ABC
PD-RBD	HALLMARK_TNFA_SIGNALING_VIA_NFKB	-17.6744	-1.23632	2.69758e-65	1.34879e-63	ABC
RBD	HALLMARK_HEDGEHOG_SIGNALING	2.8812	0.030515	0.00407717	0.0227332	ABC
RBD	HALLMARK_PROTEIN_SECRETION	1.70046	0.158294	0.0894379	0.203268	ABC
RBD	HALLMARK_INTERFERON_ALPHA_RESPONSE	1.43011	0.18635	0.153083	0.306166	ABC
RBD	HALLMARK_KRAS_SIGNALING_UP	1.38576	0.0544736	0.166212	0.319639	ABC
RBD	HALLMARK_APICAL_JUNCTION	1.00029	0.0431306	0.317478	0.54365	ABC
RBD	HALLMARK_ESTROGEN_RESPONSE_EARLY	0.982433	0.0189796	0.32619	0.54365	ABC
RBD	HALLMARK_MYC_TARGETS_V2	0.926922	0.0384333	0.35425	0.571371	ABC
RBD	HALLMARK_INTERFERON_GAMMA_RESPONSE	0.865169	0.160668	0.387211	0.605018	ABC
RBD	HALLMARK_NOTCH_SIGNALING	0.644837	0.0214637	0.519221	0.744409	ABC
RBD	HALLMARK_BILE_ACID_METABOLISM	0.62181	0.00638017	0.534249	0.744409	ABC
RBD	HALLMARK_SPERMATOGENESIS	0.465936	0.00189982	0.641391	0.805788	ABC
RBD	HALLMARK_PANCREAS_BETA_CELLS	0.461086	0.012135	0.644863	0.805788	ABC
RBD	HALLMARK_COAGULATION	0.433455	0.00229167	0.664802	0.805788	ABC
RBD	HALLMARK_G2M_CHECKPOINT	0.274932	0.02248	0.78344	0.858592	ABC
RBD	HALLMARK_ALLOGRAFT_REJECTION	0.270364	0.0466375	0.78695	0.858592	ABC
RBD	HALLMARK_GLYCOLYSIS	0.266524	0.00846541	0.789905	0.858592	ABC
RBD	HALLMARK_E2F_TARGETS	0.0739124	0.00420022	0.941099	0.941099	ABC
RBD	HALLMARK_PI3K_AKT_MTOR_SIGNALING	-0.0763927	-0.00907564	0.939126	0.941099	ABC
RBD	HALLMARK_XENOBIOTIC_METABOLISM	-0.131794	-0.00216724	0.895181	0.93248	ABC
RBD	HALLMARK_UV_RESPONSE_DN	-0.171356	-0.0106807	0.863987	0.919135	ABC
RBD	HALLMARK_ANGIOGENESIS	-0.312876	-0.00401324	0.754457	0.858592	ABC
RBD	HALLMARK_COMPLEMENT	-0.416903	-0.0209583	0.676862	0.805788	ABC
RBD	HALLMARK_MITOTIC_SPINDLE	-0.420733	-0.0441217	0.674064	0.805788	ABC
RBD	HALLMARK_MYOGENESIS	-0.596723	-0.0100378	0.550863	0.744409	ABC
RBD	HALLMARK_WNT_BETA_CATENIN_SIGNALING	-0.598129	-0.00973517	0.549926	0.744409	ABC
RBD	HALLMARK_IL6_JAK_STAT3_SIGNALING	-0.68987	-0.0336714	0.49048	0.743151	ABC
RBD	HALLMARK_UNFOLDED_PROTEIN_RESPONSE	-1.05594	-0.113916	0.291316	0.520207	ABC
RBD	HALLMARK_ANDROGEN_RESPONSE	-1.32753	-0.101626	0.184716	0.342067	ABC
RBD	HALLMARK_ESTROGEN_RESPONSE_LATE	-1.57252	-0.0313406	0.116244	0.242175	ABC
RBD	HALLMARK_ADIPOGENESIS	-1.58355	-0.129048	0.113696	0.242175	ABC
RBD	HALLMARK_REACTIVE_OXYGEN_SPECIES_PATHWAY	-1.70814	-0.136239	0.0880063	0.203268	ABC
RBD	HALLMARK_FATTY_ACID_METABOLISM	-1.72466	-0.0984743	0.0849799	0.203268	ABC
RBD	HALLMARK_PEROXISOME	-1.79555	-0.0813	0.0729589	0.191997	ABC
RBD	HALLMARK_OXIDATIVE_PHOSPHORYLATION	-1.83318	-0.588488	0.0671509	0.18653	ABC
RBD	HALLMARK_TGF_BETA_SIGNALING	-1.83443	-0.115044	0.0669646	0.18653	ABC
RBD	HALLMARK_MYC_TARGETS_V1	-1.95537	-0.811932	0.05089	0.159031	ABC
RBD	HALLMARK_DNA_REPAIR	-2.02415	-0.175575	0.0432896	0.144299	ABC
RBD	HALLMARK_MTORC1_SIGNALING	-2.08494	-0.242682	0.0373959	0.133557	ABC
RBD	HALLMARK_KRAS_SIGNALING_DN	-2.10648	-0.010102	0.0354866	0.133557	ABC
RBD	HALLMARK_HYPOXIA	-2.29319	-0.156864	0.0220974	0.0920726	ABC
RBD	HALLMARK_APICAL_SURFACE	-2.51572	-0.0810968	0.0120788	0.0549039	ABC
RBD	HALLMARK_P53_PATHWAY	-2.79003	-0.250414	0.00539677	0.0269838	ABC
RBD	HALLMARK_INFLAMMATORY_RESPONSE	-2.87937	-0.111028	0.00409198	0.0227332	ABC
RBD	HALLMARK_CHOLESTEROL_HOMEOSTASIS	-2.93175	-0.08835	0.00347457	0.0227332	ABC
RBD	HALLMARK_UV_RESPONSE_UP	-3.70591	-0.227051	0.000225437	0.00187864	ABC
RBD	HALLMARK_APOPTOSIS	-3.72356	-0.281388	0.000210332	0.00187864	ABC
RBD	HALLMARK_HEME_METABOLISM	-3.79026	-0.2326	0.000161888	0.00187864	ABC
RBD	HALLMARK_IL2_STAT5_SIGNALING	-3.89495	-0.253812	0.000106535	0.00177558	ABC
RBD	HALLMARK_EPITHELIAL_MESENCHYMAL_TRANSITION	-4.77275	-0.0509104	2.18706e-06	5.46766e-05	ABC
RBD	HALLMARK_TNFA_SIGNALING_VIA_NFKB	-8.04915	-1.06931	3.30648e-15	1.65324e-13	ABC
PD	HALLMARK_PANCREAS_BETA_CELLS	3.09634	0.178188	0.00212731	0.0212731	ASC
PD	HALLMARK_DNA_REPAIR	2.84158	0.725357	0.00477206	0.0397671	ASC
PD	HALLMARK_PROTEIN_SECRETION	2.49008	0.67272	0.0132802	0.0737791	ASC
PD	HALLMARK_OXIDATIVE_PHOSPHORYLATION	2.31768	4.19074	0.021085	0.0999608	ASC
PD	HALLMARK_REACTIVE_OXYGEN_SPECIES_PATHWAY	1.84244	0.410204	0.066305	0.236804	ASC
PD	HALLMARK_APICAL_JUNCTION	1.79737	0.0852484	0.0731858	0.243953	ASC
PD	HALLMARK_APICAL_SURFACE	1.76767	0.0416616	0.0780952	0.244047	ASC
PD	HALLMARK_UNFOLDED_PROTEIN_RESPONSE	1.23622	0.527373	0.217254	0.543135	ASC
PD	HALLMARK_BILE_ACID_METABOLISM	1.14774	0.0194048	0.251935	0.575059	ASC
PD	HALLMARK_HEDGEHOG_SIGNALING	1.14503	0.0185275	0.253026	0.575059	ASC
PD	HALLMARK_ADIPOGENESIS	1.0493	0.295517	0.294809	0.614184	ASC
PD	HALLMARK_GLYCOLYSIS	0.981711	0.184467	0.32697	0.629584	ASC
PD	HALLMARK_MYC_TARGETS_V1	0.912594	2.4898	0.362118	0.668428	ASC
PD	HALLMARK_ANDROGEN_RESPONSE	0.840817	0.13963	0.401057	0.668428	ASC
PD	HALLMARK_SPERMATOGENESIS	0.774837	0.0137129	0.43899	0.697672	ASC
PD	HALLMARK_MTORC1_SIGNALING	0.685831	0.386172	0.493298	0.747422	ASC
PD	HALLMARK_ALLOGRAFT_REJECTION	0.611047	0.157187	0.54159	0.796456	ASC
PD	HALLMARK_COMPLEMENT	0.435584	0.0484307	0.663421	0.872923	ASC
PD	HALLMARK_FATTY_ACID_METABOLISM	0.179934	0.0321038	0.857315	0.937234	ASC
PD	HALLMARK_MYC_TARGETS_V2	0.173639	0.0276575	0.862255	0.937234	ASC
PD	HALLMARK_KRAS_SIGNALING_DN	0.0851822	0.000141148	0.932168	0.971009	ASC
PD	HALLMARK_E2F_TARGETS	0.0595643	0.0696673	0.952539	0.971978	ASC
PD	HALLMARK_G2M_CHECKPOINT	-0.00609433	-0.00580549	0.995141	0.995141	ASC
PD	HALLMARK_INTERFERON_GAMMA_RESPONSE	-0.113133	-0.0420551	0.909994	0.968079	ASC
PD	HALLMARK_PEROXISOME	-0.198546	-0.0182577	0.84274	0.937234	ASC
PD	HALLMARK_XENOBIOTIC_METABOLISM	-0.218434	-0.00728509	0.827226	0.937234	ASC
PD	HALLMARK_INTERFERON_ALPHA_RESPONSE	-0.251029	-0.0681171	0.801947	0.937234	ASC
PD	HALLMARK_PI3K_AKT_MTOR_SIGNALING	-0.25844	-0.0481987	0.796227	0.937234	ASC
PD	HALLMARK_MITOTIC_SPINDLE	-0.267925	-0.0720541	0.788924	0.937234	ASC
PD	HALLMARK_COAGULATION	-0.324507	-0.00419766	0.74576	0.937234	ASC
PD	HALLMARK_KRAS_SIGNALING_UP	-0.445632	-0.0167333	0.656161	0.872923	ASC
PD	HALLMARK_IL6_JAK_STAT3_SIGNALING	-0.449477	-0.0328755	0.653381	0.872923	ASC
PD	HALLMARK_NOTCH_SIGNALING	-0.461285	-0.0148148	0.644909	0.872923	ASC
PD	HALLMARK_UV_RESPONSE_UP	-0.762153	-0.103736	0.44651	0.697672	ASC
PD	HALLMARK_HYPOXIA	-0.841092	-0.101658	0.400903	0.668428	ASC
PD	HALLMARK_MYOGENESIS	-0.871902	-0.0100621	0.383899	0.668428	ASC
PD	HALLMARK_ESTROGEN_RESPONSE_LATE	-0.980871	-0.0388256	0.327384	0.629584	ASC
PD	HALLMARK_TNFA_SIGNALING_VIA_NFKB	-1.07444	-0.0925768	0.283412	0.614184	ASC
PD	HALLMARK_UV_RESPONSE_DN	-1.27417	-0.0722882	0.203572	0.535715	ASC
PD	HALLMARK_INFLAMMATORY_RESPONSE	-1.3738	-0.0604469	0.17044	0.473444	ASC
PD	HALLMARK_TGF_BETA_SIGNALING	-1.59074	-0.111173	0.11262	0.331235	ASC
PD	HALLMARK_EPITHELIAL_MESENCHYMAL_TRANSITION	-1.95191	-0.0407767	0.0517921	0.199201	ASC
PD	HALLMARK_P53_PATHWAY	-2.13047	-0.287759	0.0338682	0.141117	ASC
PD	HALLMARK_ANGIOGENESIS	-2.30155	-0.0331767	0.0219914	0.0999608	ASC
PD	HALLMARK_HEME_METABOLISM	-2.51966	-0.244256	0.0122236	0.0737791	ASC
PD	HALLMARK_WNT_BETA_CATENIN_SIGNALING	-2.64443	-0.0531113	0.00869057	0.0620755	ASC
PD	HALLMARK_APOPTOSIS	-3.29476	-0.408614	0.00109237	0.0136546	ASC
PD	HALLMARK_ESTROGEN_RESPONSE_EARLY	-3.46767	-0.0728329	0.000608879	0.010148	ASC
PD	HALLMARK_CHOLESTEROL_HOMEOSTASIS	-3.99516	-0.278223	7.98687e-05	0.00199672	ASC
PD	HALLMARK_IL2_STAT5_SIGNALING	-5.28492	-0.330868	2.3868e-07	1.1934e-05	ASC
PD-RBD	HALLMARK_OXIDATIVE_PHOSPHORYLATION	2.29253	4.65888	0.022795	0.274472	ASC
PD-RBD	HALLMARK_DNA_REPAIR	2.25793	0.74746	0.0249657	0.274472	ASC
PD-RBD	HALLMARK_ADIPOGENESIS	1.92453	0.642817	0.0555473	0.342321	ASC
PD-RBD	HALLMARK_COAGULATION	1.79317	0.0320438	0.0743263	0.342321	ASC
PD-RBD	HALLMARK_ALLOGRAFT_REJECTION	1.51773	0.492064	0.130517	0.435058	ASC
PD-RBD	HALLMARK_BILE_ACID_METABOLISM	1.29795	0.0242867	0.19563	0.512661	ASC
PD-RBD	HALLMARK_GLYCOLYSIS	1.29487	0.282177	0.196692	0.512661	ASC
PD-RBD	HALLMARK_MYC_TARGETS_V2	1.25514	0.278205	0.210775	0.512661	ASC
PD-RBD	HALLMARK_MYC_TARGETS_V1	1.22241	4.2312	0.222834	0.512661	ASC
PD-RBD	HALLMARK_PEROXISOME	1.08505	0.130139	0.279062	0.558125	ASC
PD-RBD	HALLMARK_NOTCH_SIGNALING	0.721994	0.0288171	0.47106	0.766062	ASC
PD-RBD	HALLMARK_REACTIVE_OXYGEN_SPECIES_PATHWAY	0.645259	0.165983	0.519415	0.766062	ASC
PD-RBD	HALLMARK_UNFOLDED_PROTEIN_RESPONSE	0.637794	0.337856	0.52426	0.766062	ASC
PD-RBD	HALLMARK_PANCREAS_BETA_CELLS	0.619454	0.0426294	0.536244	0.766062	ASC
PD-RBD	HALLMARK_MTORC1_SIGNALING	0.562714	0.405707	0.574194	0.770361	ASC
PD-RBD	HALLMARK_HYPOXIA	0.528819	0.0783575	0.597451	0.770361	ASC
PD-RBD	HALLMARK_FATTY_ACID_METABOLISM	0.523877	0.114448	0.600882	0.770361	ASC
PD-RBD	HALLMARK_MYOGENESIS	0.49822	0.00799716	0.618827	0.773533	ASC
PD-RBD	HALLMARK_ANGIOGENESIS	0.314523	0.00617927	0.753417	0.876066	ASC
PD-RBD	HALLMARK_ESTROGEN_RESPONSE_LATE	0.279767	0.0135132	0.779916	0.881051	ASC
PD-RBD	HALLMARK_XENOBIOTIC_METABOLISM	0.247759	0.0111908	0.80455	0.881051	ASC
PD-RBD	HALLMARK_E2F_TARGETS	0.116771	0.160611	0.907145	0.944943	ASC
PD-RBD	HALLMARK_CHOLESTEROL_HOMEOSTASIS	0.0271505	0.00256908	0.978364	0.99708	ASC
PD-RBD	HALLMARK_HEDGEHOG_SIGNALING	0.00366398	7.49454e-05	0.99708	0.99708	ASC
PD-RBD	HALLMARK_ANDROGEN_RESPONSE	-0.215727	-0.0428905	0.829395	0.882335	ASC
PD-RBD	HALLMARK_COMPLEMENT	-0.239977	-0.0338751	0.810567	0.881051	ASC
PD-RBD	HALLMARK_G2M_CHECKPOINT	-0.354309	-0.38271	0.723442	0.86124	ASC
PD-RBD	HALLMARK_PROTEIN_SECRETION	-0.358223	-0.111028	0.720515	0.86124	ASC
PD-RBD	HALLMARK_INTERFERON_GAMMA_RESPONSE	-0.584931	-0.257978	0.55918	0.770361	ASC
PD-RBD	HALLMARK_ESTROGEN_RESPONSE_EARLY	-0.649681	-0.0189999	0.516564	0.766062	ASC
PD-RBD	HALLMARK_INFLAMMATORY_RESPONSE	-0.667339	-0.038038	0.505238	0.766062	ASC
PD-RBD	HALLMARK_UV_RESPONSE_UP	-0.726029	-0.123119	0.468576	0.766062	ASC
PD-RBD	HALLMARK_PI3K_AKT_MTOR_SIGNALING	-0.902874	-0.207656	0.367556	0.656349	ASC
PD-RBD	HALLMARK_SPERMATOGENESIS	-0.986717	-0.0179418	0.324922	0.601707	ASC
PD-RBD	HALLMARK_APICAL_JUNCTION	-1.03537	-0.0586119	0.301608	0.580015	ASC
PD-RBD	HALLMARK_KRAS_SIGNALING_UP	-1.14124	-0.0521794	0.255001	0.531253	ASC
PD-RBD	HALLMARK_IL6_JAK_STAT3_SIGNALING	-1.16485	-0.106827	0.245311	0.531253	ASC
PD-RBD	HALLMARK_P53_PATHWAY	-1.21519	-0.193504	0.225571	0.512661	ASC
PD-RBD	HALLMARK_APICAL_SURFACE	-1.26536	-0.0281474	0.207107	0.512661	ASC
PD-RBD	HALLMARK_KRAS_SIGNALING_DN	-1.31098	-0.00218621	0.19131	0.512661	ASC
PD-RBD	HALLMARK_WNT_BETA_CATENIN_SIGNALING	-1.5815	-0.0405039	0.115381	0.412077	ASC
PD-RBD	HALLMARK_INTERFERON_ALPHA_RESPONSE	-1.59032	-0.514364	0.113161	0.412077	ASC
PD-RBD	HALLMARK_APOPTOSIS	-1.74611	-0.265637	0.082157	0.342321	ASC
PD-RBD	HALLMARK_TNFA_SIGNALING_VIA_NFKB	-1.75239	-0.164062	0.0812181	0.342321	ASC
PD-RBD	HALLMARK_TGF_BETA_SIGNALING	-1.83637	-0.150054	0.0676263	0.342321	ASC
PD-RBD	HALLMARK_EPITHELIAL_MESENCHYMAL_TRANSITION	-1.95399	-0.0462054	0.0519907	0.342321	ASC
PD-RBD	HALLMARK_IL2_STAT5_SIGNALING	-1.97904	-0.170515	0.049026	0.342321	ASC
PD-RBD	HALLMARK_HEME_METABOLISM	-2.21988	-0.25642	0.0274472	0.274472	ASC
PD-RBD	HALLMARK_MITOTIC_SPINDLE	-2.40078	-0.664051	0.0173266	0.274472	ASC
PD-RBD	HALLMARK_UV_RESPONSE_DN	-2.50537	-0.158367	0.0131347	0.274472	ASC
RBD	HALLMARK_MITOTIC_SPINDLE	2.94034	0.553395	0.00336886	0.0561477	ASC
RBD	HALLMARK_G2M_CHECKPOINT	2.82728	1.82196	0.00480671	0.0600839	ASC
RBD	HALLMARK_MYC_TARGETS_V1	2.57751	4.51629	0.0101169	0.0771478	ASC
RBD	HALLMARK_MYC_TARGETS_V2	2.55465	0.268998	0.0108007	0.0771478	ASC
RBD	HALLMARK_HEDGEHOG_SIGNALING	2.25596	0.0233659	0.0243225	0.137372	ASC
RBD	HALLMARK_E2F_TARGETS	2.22024	1.66582	0.0266637	0.137372	ASC
RBD	HALLMARK_MTORC1_SIGNALING	2.20846	0.787374	0.0274744	0.137372	ASC
RBD	HALLMARK_APICAL_JUNCTION	1.93061	0.0574709	0.0538587	0.207149	ASC
RBD	HALLMARK_DNA_REPAIR	1.79063	0.275916	0.0737063	0.263237	ASC
RBD	HALLMARK_UNFOLDED_PROTEIN_RESPONSE	1.73512	0.450364	0.0830764	0.271505	ASC
RBD	HALLMARK_ALLOGRAFT_REJECTION	1.63821	0.248923	0.101742	0.299241	ASC
RBD	HALLMARK_COAGULATION	1.55948	0.0124483	0.119252	0.319637	ASC
RBD	HALLMARK_PROTEIN_SECRETION	1.34635	0.209099	0.178544	0.38309	ASC
RBD	HALLMARK_ANGIOGENESIS	1.23889	0.0126724	0.215727	0.431453	ASC
RBD	HALLMARK_BILE_ACID_METABOLISM	0.929942	0.00916641	0.352663	0.607109	ASC
RBD	HALLMARK_SPERMATOGENESIS	0.901613	0.0110583	0.36753	0.607109	ASC
RBD	HALLMARK_OXIDATIVE_PHOSPHORYLATION	0.884991	0.932495	0.376408	0.607109	ASC
RBD	HALLMARK_PI3K_AKT_MTOR_SIGNALING	0.776998	0.0895257	0.437372	0.657449	ASC
RBD	HALLMARK_ESTROGEN_RESPONSE_LATE	0.760665	0.019706	0.447065	0.657449	ASC
RBD	HALLMARK_HYPOXIA	0.726639	0.0527573	0.467644	0.668063	ASC
RBD	HALLMARK_PANCREAS_BETA_CELLS	0.59161	0.0204099	0.554267	0.723957	ASC
RBD	HALLMARK_UV_RESPONSE_DN	0.576116	0.0227188	0.564687	0.723957	ASC
RBD	HALLMARK_ANDROGEN_RESPONSE	0.525692	0.0540679	0.599238	0.749047	ASC
RBD	HALLMARK_FATTY_ACID_METABOLISM	0.137521	0.0148492	0.890651	0.921782	ASC
RBD	HALLMARK_MYOGENESIS	0.0982181	0.000803292	0.921782	0.921782	ASC
RBD	HALLMARK_COMPLEMENT	-0.113564	-0.00763786	0.90961	0.921782	ASC
RBD	HALLMARK_GLYCOLYSIS	-0.137622	-0.0141122	0.890572	0.921782	ASC
RBD	HALLMARK_KRAS_SIGNALING_DN	-0.235869	-0.000285643	0.813597	0.884345	ASC
RBD	HALLMARK_NOTCH_SIGNALING	-0.35927	-0.00753996	0.719482	0.799424	ASC
RBD	HALLMARK_ADIPOGENESIS	-0.363708	-0.0603156	0.716165	0.799424	ASC
RBD	HALLMARK_TGF_BETA_SIGNALING	-0.409803	-0.018342	0.682052	0.793084	ASC
RBD	HALLMARK_APICAL_SURFACE	-0.415277	-0.00529115	0.678042	0.793084	ASC
RBD	HALLMARK_IL6_JAK_STAT3_SIGNALING	-0.448947	-0.0203848	0.653582	0.793084	ASC
RBD	HALLMARK_PEROXISOME	-0.635801	-0.0361874	0.525076	0.709562	ASC
RBD	HALLMARK_UV_RESPONSE_UP	-0.692525	-0.0583153	0.488794	0.67888	ASC
RBD	HALLMARK_REACTIVE_OXYGEN_SPECIES_PATHWAY	-0.786174	-0.100716	0.431983	0.657449	ASC
RBD	HALLMARK_INFLAMMATORY_RESPONSE	-1.03917	-0.029429	0.299015	0.533955	ASC
RBD	HALLMARK_EPITHELIAL_MESENCHYMAL_TRANSITION	-1.17224	-0.0149573	0.241427	0.447086	ASC
RBD	HALLMARK_XENOBIOTIC_METABOLISM	-1.17344	-0.0249898	0.240941	0.447086	ASC
RBD	HALLMARK_KRAS_SIGNALING_UP	-1.32999	-0.0307196	0.183883	0.38309	ASC
RBD	HALLMARK_APOPTOSIS	-1.47086	-0.119113	0.141692	0.322028	ASC
RBD	HALLMARK_TNFA_SIGNALING_VIA_NFKB	-1.49898	-0.0801305	0.134247	0.319637	ASC
RBD	HALLMARK_CHOLESTEROL_HOMEOSTASIS	-1.51522	-0.0707676	0.130084	0.319637	ASC
RBD	HALLMARK_IL2_STAT5_SIGNALING	-1.53089	-0.0658143	0.126163	0.319637	ASC
RBD	HALLMARK_P53_PATHWAY	-1.71403	-0.143422	0.0868815	0.271505	ASC
RBD	HALLMARK_WNT_BETA_CATENIN_SIGNALING	-1.95076	-0.0267363	0.0514346	0.207149	ASC
RBD	HALLMARK_ESTROGEN_RESPONSE_EARLY	-2.16171	-0.0297586	0.0309402	0.140637	ASC
RBD	HALLMARK_HEME_METABOLISM	-2.6329	-0.163385	0.00861779	0.0771478	ASC
RBD	HALLMARK_INTERFERON_GAMMA_RESPONSE	-4.67141	-0.938309	3.484e-06	8.70999e-05	ASC
RBD	HALLMARK_INTERFERON_ALPHA_RESPONSE	-6.08276	-0.918319	1.80699e-09	9.03496e-08	ASC
PD	HALLMARK_UV_RESPONSE_DN	21.0698	0.231949	9.74766e-98	4.87383e-96	CD4 Tnaive
PD	HALLMARK_MITOTIC_SPINDLE	19.3044	0.304076	1.7725e-82	4.43126e-81	CD4 Tnaive
PD	HALLMARK_ALLOGRAFT_REJECTION	14.6071	0.410107	3.80863e-48	3.17386e-47	CD4 Tnaive
PD	HALLMARK_ANDROGEN_RESPONSE	14.168	0.170985	2.0809e-45	1.30056e-44	CD4 Tnaive
PD	HALLMARK_HEDGEHOG_SIGNALING	11.8826	0.0218344	1.74838e-32	7.94716e-32	CD4 Tnaive
PD	HALLMARK_KRAS_SIGNALING_UP	11.2466	0.0708603	2.78423e-29	9.28077e-29	CD4 Tnaive
PD	HALLMARK_INTERFERON_GAMMA_RESPONSE	10.954	0.282649	7.24715e-28	2.26473e-27	CD4 Tnaive
PD	HALLMARK_KRAS_SIGNALING_DN	10.6803	0.00263287	1.43883e-26	3.99674e-26	CD4 Tnaive
PD	HALLMARK_NOTCH_SIGNALING	9.99187	0.0575352	1.81206e-23	4.53015e-23	CD4 Tnaive
PD	HALLMARK_INTERFERON_ALPHA_RESPONSE	8.51975	0.191628	1.67828e-17	3.64844e-17	CD4 Tnaive
PD	HALLMARK_IL2_STAT5_SIGNALING	8.34631	0.0857602	7.36657e-17	1.5347e-16	CD4 Tnaive
PD	HALLMARK_ESTROGEN_RESPONSE_EARLY	4.70014	0.0213813	2.61228e-06	3.958e-06	CD4 Tnaive
PD	HALLMARK_INFLAMMATORY_RESPONSE	4.66043	0.0345694	3.17008e-06	4.66188e-06	CD4 Tnaive
PD	HALLMARK_APICAL_JUNCTION	3.85122	0.0276973	0.000117793	0.00015918	CD4 Tnaive
PD	HALLMARK_ANGIOGENESIS	3.65382	0.00859667	0.000258844	0.000340585	CD4 Tnaive
PD	HALLMARK_COMPLEMENT	2.69252	0.0257292	0.00709556	0.00865312	CD4 Tnaive
PD	HALLMARK_APOPTOSIS	2.2121	0.0327632	0.0269676	0.0321043	CD4 Tnaive
PD	HALLMARK_EPITHELIAL_MESENCHYMAL_TRANSITION	0.634226	0.000614923	0.525938	0.550391	CD4 Tnaive
PD	HALLMARK_BILE_ACID_METABOLISM	0.432143	0.00147209	0.665641	0.679225	CD4 Tnaive
PD	HALLMARK_APICAL_SURFACE	-0.408835	-0.0020659	0.682664	0.682664	CD4 Tnaive
PD	HALLMARK_IL6_JAK_STAT3_SIGNALING	-0.630496	-0.00504529	0.528375	0.550391	CD4 Tnaive
PD	HALLMARK_PANCREAS_BETA_CELLS	-1.38418	-0.00832546	0.166313	0.180775	CD4 Tnaive
PD	HALLMARK_G2M_CHECKPOINT	-1.45488	-0.0207794	0.145713	0.161903	CD4 Tnaive
PD	HALLMARK_WNT_BETA_CATENIN_SIGNALING	-1.61658	-0.00918966	0.105981	0.120432	CD4 Tnaive
PD	HALLMARK_HYPOXIA	-1.96951	-0.0226705	0.0489047	0.0568659	CD4 Tnaive
PD	HALLMARK_PROTEIN_SECRETION	-3.21103	-0.0419095	0.00132409	0.00165511	CD4 Tnaive
PD	HALLMARK_HEME_METABOLISM	-3.36955	-0.0314437	0.00075394	0.00096659	CD4 Tnaive
PD	HALLMARK_MYOGENESIS	-4.24737	-0.00638673	2.16999e-05	3.01388e-05	CD4 Tnaive
PD	HALLMARK_PEROXISOME	-4.25062	-0.0355712	2.13874e-05	3.01388e-05	CD4 Tnaive
PD	HALLMARK_COAGULATION	-5.24362	-0.00609213	1.58605e-07	2.4782e-07	CD4 Tnaive
PD	HALLMARK_CHOLESTEROL_HOMEOSTASIS	-5.47608	-0.0198998	4.38619e-08	7.0745e-08	CD4 Tnaive
PD	HALLMARK_XENOBIOTIC_METABOLISM	-6.27533	-0.0172202	3.5401e-10	5.90016e-10	CD4 Tnaive
PD	HALLMARK_TGF_BETA_SIGNALING	-6.71471	-0.0601735	1.92049e-11	3.31118e-11	CD4 Tnaive
PD	HALLMARK_ESTROGEN_RESPONSE_LATE	-7.53942	-0.0247587	4.86478e-14	8.6871e-14	CD4 Tnaive
PD	HALLMARK_GLYCOLYSIS	-7.81713	-0.0598235	5.59377e-15	1.03588e-14	CD4 Tnaive
PD	HALLMARK_SPERMATOGENESIS	-7.89117	-0.00881265	3.10459e-15	5.97036e-15	CD4 Tnaive
PD	HALLMARK_PI3K_AKT_MTOR_SIGNALING	-8.27471	-0.16415	1.34443e-16	2.68886e-16	CD4 Tnaive
PD	HALLMARK_MYC_TARGETS_V2	-9.37388	-0.0874417	7.50336e-21	1.70531e-20	CD4 Tnaive
PD	HALLMARK_E2F_TARGETS	-9.49971	-0.0956132	2.26726e-21	5.39824e-21	CD4 Tnaive
PD	HALLMARK_TNFA_SIGNALING_VIA_NFKB	-10.545	-0.0865434	5.99546e-26	1.57775e-25	CD4 Tnaive
PD	HALLMARK_P53_PATHWAY	-10.8819	-0.156425	1.59667e-27	4.69608e-27	CD4 Tnaive
PD	HALLMARK_FATTY_ACID_METABOLISM	-11.3509	-0.118366	8.53289e-30	3.04746e-29	CD4 Tnaive
PD	HALLMARK_UV_RESPONSE_UP	-11.4538	-0.130023	2.63343e-30	1.01286e-29	CD4 Tnaive
PD	HALLMARK_ADIPOGENESIS	-11.7083	-0.157223	1.37288e-31	5.72035e-31	CD4 Tnaive
PD	HALLMARK_REACTIVE_OXYGEN_SPECIES_PATHWAY	-13.871	-0.204066	1.3259e-43	6.62951e-43	CD4 Tnaive
PD	HALLMARK_UNFOLDED_PROTEIN_RESPONSE	-13.9881	-0.252122	2.60565e-44	1.44759e-43	CD4 Tnaive
PD	HALLMARK_DNA_REPAIR	-14.3651	-0.228761	1.25682e-46	8.97731e-46	CD4 Tnaive
PD	HALLMARK_MTORC1_SIGNALING	-17.6838	-0.308037	1.3443e-69	1.3443e-68	CD4 Tnaive
PD	HALLMARK_MYC_TARGETS_V1	-19.026	-1.26179	3.36631e-80	4.20789e-79	CD4 Tnaive
PD	HALLMARK_OXIDATIVE_PHOSPHORYLATION	-19.1182	-1.14528	5.89026e-81	9.8171e-80	CD4 Tnaive
PD-RBD	HALLMARK_OXIDATIVE_PHOSPHORYLATION	12.3112	0.687371	9.5141e-35	1.58568e-33	CD4 Tnaive
PD-RBD	HALLMARK_REACTIVE_OXYGEN_SPECIES_PATHWAY	7.94811	0.113692	1.9571e-15	8.89593e-15	CD4 Tnaive
PD-RBD	HALLMARK_EPITHELIAL_MESENCHYMAL_TRANSITION	7.40357	0.00715295	1.35946e-13	5.6644e-13	CD4 Tnaive
PD-RBD	HALLMARK_BILE_ACID_METABOLISM	6.44507	0.0211613	1.17237e-10	4.50913e-10	CD4 Tnaive
PD-RBD	HALLMARK_FATTY_ACID_METABOLISM	5.5597	0.0563147	2.72437e-08	8.51366e-08	CD4 Tnaive
PD-RBD	HALLMARK_DNA_REPAIR	5.54613	0.0853186	2.94425e-08	8.65956e-08	CD4 Tnaive
PD-RBD	HALLMARK_XENOBIOTIC_METABOLISM	4.92608	0.0133011	8.43245e-07	1.83314e-06	CD4 Tnaive
PD-RBD	HALLMARK_ADIPOGENESIS	4.81534	0.0635324	1.47638e-06	2.88241e-06	CD4 Tnaive
PD-RBD	HALLMARK_APICAL_JUNCTION	4.29509	0.0293152	1.75151e-05	3.1277e-05	CD4 Tnaive
PD-RBD	HALLMARK_MYOGENESIS	3.78798	0.00567471	0.000152161	0.000262346	CD4 Tnaive
PD-RBD	HALLMARK_HEDGEHOG_SIGNALING	3.31527	0.00549451	0.000916576	0.00127302	CD4 Tnaive
PD-RBD	HALLMARK_PEROXISOME	1.98566	0.0162234	0.0470799	0.0603589	CD4 Tnaive
PD-RBD	HALLMARK_GLYCOLYSIS	1.60057	0.0117345	0.109482	0.133515	CD4 Tnaive
PD-RBD	HALLMARK_MYC_TARGETS_V2	1.38656	0.0123895	0.165585	0.192541	CD4 Tnaive
PD-RBD	HALLMARK_INTERFERON_ALPHA_RESPONSE	1.27522	0.026464	0.20224	0.229818	CD4 Tnaive
PD-RBD	HALLMARK_NOTCH_SIGNALING	0.76262	0.00403714	0.445696	0.460021	CD4 Tnaive
PD-RBD	HALLMARK_ANGIOGENESIS	-0.277057	-0.000610277	0.781738	0.781738	CD4 Tnaive
PD-RBD	HALLMARK_ALLOGRAFT_REJECTION	-0.754057	-0.0200214	0.450821	0.460021	CD4 Tnaive
PD-RBD	HALLMARK_COAGULATION	-0.785488	-0.000888675	0.432173	0.459759	CD4 Tnaive
PD-RBD	HALLMARK_MTORC1_SIGNALING	-0.845561	-0.0141377	0.397804	0.432396	CD4 Tnaive
PD-RBD	HALLMARK_KRAS_SIGNALING_DN	-1.04194	-0.00019739	0.297447	0.330496	CD4 Tnaive
PD-RBD	HALLMARK_MYC_TARGETS_V1	-1.57847	-0.0996056	0.114469	0.136272	CD4 Tnaive
PD-RBD	HALLMARK_CHOLESTEROL_HOMEOSTASIS	-1.92125	-0.00677732	0.0547087	0.0683859	CD4 Tnaive
PD-RBD	HALLMARK_APICAL_SURFACE	-2.76766	-0.0130159	0.00564929	0.00743327	CD4 Tnaive
PD-RBD	HALLMARK_KRAS_SIGNALING_UP	-3.04605	-0.0171908	0.00232059	0.00313593	CD4 Tnaive
PD-RBD	HALLMARK_HYPOXIA	-3.37474	-0.0370288	0.000739754	0.00105679	CD4 Tnaive
PD-RBD	HALLMARK_UV_RESPONSE_UP	-3.37658	-0.037424	0.000734818	0.00105679	CD4 Tnaive
PD-RBD	HALLMARK_UNFOLDED_PROTEIN_RESPONSE	-3.44649	-0.0607774	0.00056867	0.000861622	CD4 Tnaive
PD-RBD	HALLMARK_SPERMATOGENESIS	-3.48258	-0.00380387	0.00049729	0.000777015	CD4 Tnaive
PD-RBD	HALLMARK_TGF_BETA_SIGNALING	-3.58908	-0.0306061	0.000332356	0.000536058	CD4 Tnaive
PD-RBD	HALLMARK_INTERFERON_GAMMA_RESPONSE	-3.67531	-0.0861087	0.000237961	0.000396601	CD4 Tnaive
PD-RBD	HALLMARK_WNT_BETA_CATENIN_SIGNALING	-4.32416	-0.0231774	1.53586e-05	2.84418e-05	CD4 Tnaive
PD-RBD	HALLMARK_PI3K_AKT_MTOR_SIGNALING	-4.81232	-0.0911794	1.49886e-06	2.88241e-06	CD4 Tnaive
PD-RBD	HALLMARK_IL6_JAK_STAT3_SIGNALING	-4.89635	-0.0365984	9.81197e-07	2.04416e-06	CD4 Tnaive
PD-RBD	HALLMARK_P53_PATHWAY	-5.05084	-0.0698273	4.42353e-07	1.00535e-06	CD4 Tnaive
PD-RBD	HALLMARK_PROTEIN_SECRETION	-5.16807	-0.0641867	2.37978e-07	5.66615e-07	CD4 Tnaive
PD-RBD	HALLMARK_ANDROGEN_RESPONSE	-5.17736	-0.056471	2.2644e-07	5.661e-07	CD4 Tnaive
PD-RBD	HALLMARK_PANCREAS_BETA_CELLS	-5.44207	-0.0305435	5.30591e-08	1.39629e-07	CD4 Tnaive
PD-RBD	HALLMARK_E2F_TARGETS	-5.49698	-0.0527835	3.89373e-08	1.08159e-07	CD4 Tnaive
PD-RBD	HALLMARK_INFLAMMATORY_RESPONSE	-6.1868	-0.0417061	6.21607e-10	2.07202e-09	CD4 Tnaive
PD-RBD	HALLMARK_ESTROGEN_RESPONSE_LATE	-6.21312	-0.0198004	5.25969e-10	1.87846e-09	CD4 Tnaive
PD-RBD	HALLMARK_APOPTOSIS	-8.39398	-0.116232	4.89542e-17	2.44771e-16	CD4 Tnaive
PD-RBD	HALLMARK_COMPLEMENT	-9.12238	-0.0795861	7.77786e-20	4.32103e-19	CD4 Tnaive
PD-RBD	HALLMARK_ESTROGEN_RESPONSE_EARLY	-9.57177	-0.039394	1.12548e-21	7.03426e-21	CD4 Tnaive
PD-RBD	HALLMARK_TNFA_SIGNALING_VIA_NFKB	-9.6254	-0.074132	6.69989e-22	4.78564e-21	CD4 Tnaive
PD-RBD	HALLMARK_G2M_CHECKPOINT	-9.66479	-0.127908	4.56876e-22	3.8073e-21	CD4 Tnaive
PD-RBD	HALLMARK_HEME_METABOLISM	-11.5895	-0.100412	5.39494e-31	5.39494e-30	CD4 Tnaive
PD-RBD	HALLMARK_MITOTIC_SPINDLE	-12.2375	-0.160585	2.34931e-34	2.93663e-33	CD4 Tnaive
PD-RBD	HALLMARK_IL2_STAT5_SIGNALING	-12.3488	-0.111531	5.96708e-35	1.49177e-33	CD4 Tnaive
PD-RBD	HALLMARK_UV_RESPONSE_DN	-13.428	-0.114366	5.40416e-41	2.70208e-39	CD4 Tnaive
RBD	HALLMARK_HEDGEHOG_SIGNALING	19.749	0.0217489	1.31571e-86	3.28928e-85	CD4 Tnaive
RBD	HALLMARK_KRAS_SIGNALING_UP	12.3552	0.0446361	4.90718e-35	2.45359e-34	CD4 Tnaive
RBD	HALLMARK_MITOTIC_SPINDLE	8.89764	0.0782232	5.81915e-19	1.32253e-18	CD4 Tnaive
RBD	HALLMARK_APICAL_JUNCTION	6.3953	0.027182	1.611e-10	2.77758e-10	CD4 Tnaive
RBD	HALLMARK_NOTCH_SIGNALING	5.86889	0.0193959	4.40421e-09	6.88158e-09	CD4 Tnaive
RBD	HALLMARK_KRAS_SIGNALING_DN	5.02729	0.00061421	4.98527e-07	7.12181e-07	CD4 Tnaive
RBD	HALLMARK_WNT_BETA_CATENIN_SIGNALING	4.99821	0.0168862	5.79839e-07	8.05332e-07	CD4 Tnaive
RBD	HALLMARK_MYOGENESIS	4.83197	0.00444227	1.35433e-06	1.83018e-06	CD4 Tnaive
RBD	HALLMARK_ANGIOGENESIS	4.58371	0.00634833	4.57464e-06	6.01927e-06	CD4 Tnaive
RBD	HALLMARK_UV_RESPONSE_DN	4.02889	0.0231094	5.60907e-05	6.84033e-05	CD4 Tnaive
RBD	HALLMARK_ESTROGEN_RESPONSE_EARLY	3.76417	0.0100239	0.000167223	0.000199075	CD4 Tnaive
RBD	HALLMARK_EPITHELIAL_MESENCHYMAL_TRANSITION	3.75089	0.00215959	0.00017633	0.000205034	CD4 Tnaive
RBD	HALLMARK_COAGULATION	0.247769	0.000173755	0.804314	0.804314	CD4 Tnaive
RBD	HALLMARK_ALLOGRAFT_REJECTION	-0.387217	-0.00652838	0.698597	0.712854	CD4 Tnaive
RBD	HALLMARK_IL6_JAK_STAT3_SIGNALING	-1.79801	-0.00840402	0.0721792	0.0751867	CD4 Tnaive
RBD	HALLMARK_APICAL_SURFACE	-2.35863	-0.00693119	0.0183447	0.0195156	CD4 Tnaive
RBD	HALLMARK_XENOBIOTIC_METABOLISM	-2.7701	-0.00451009	0.00560518	0.00609258	CD4 Tnaive
RBD	HALLMARK_ESTROGEN_RESPONSE_LATE	-3.4914	-0.00691155	0.000480754	0.000534171	CD4 Tnaive
RBD	HALLMARK_HYPOXIA	-3.62141	-0.0244877	0.000293183	0.000333163	CD4 Tnaive
RBD	HALLMARK_G2M_CHECKPOINT	-4.30108	-0.0358689	1.70163e-05	2.12704e-05	CD4 Tnaive
RBD	HALLMARK_INFLAMMATORY_RESPONSE	-4.5628	-0.0194051	5.05504e-06	6.48082e-06	CD4 Tnaive
RBD	HALLMARK_ANDROGEN_RESPONSE	-5.15365	-0.0354801	2.56053e-07	3.76548e-07	CD4 Tnaive
RBD	HALLMARK_CHOLESTEROL_HOMEOSTASIS	-5.72541	-0.0123057	1.03548e-08	1.56891e-08	CD4 Tnaive
RBD	HALLMARK_TGF_BETA_SIGNALING	-5.93836	-0.0314477	2.89041e-09	4.66195e-09	CD4 Tnaive
RBD	HALLMARK_COMPLEMENT	-6.02154	-0.0332725	1.735e-09	2.89167e-09	CD4 Tnaive
RBD	HALLMARK_BILE_ACID_METABOLISM	-6.68356	-0.0129863	2.34706e-11	4.19118e-11	CD4 Tnaive
RBD	HALLMARK_TNFA_SIGNALING_VIA_NFKB	-7.45469	-0.0365255	9.09674e-14	1.68458e-13	CD4 Tnaive
RBD	HALLMARK_P53_PATHWAY	-8.35087	-0.0722032	6.88048e-17	1.32317e-16	CD4 Tnaive
RBD	HALLMARK_UV_RESPONSE_UP	-8.57385	-0.0587952	1.01799e-17	2.03597e-17	CD4 Tnaive
RBD	HALLMARK_MYC_TARGETS_V2	-8.68418	-0.047614	3.88358e-18	8.09078e-18	CD4 Tnaive
RBD	HALLMARK_FATTY_ACID_METABOLISM	-8.71611	-0.054181	2.932e-18	6.37391e-18	CD4 Tnaive
RBD	HALLMARK_PI3K_AKT_MTOR_SIGNALING	-9.12903	-0.108345	7.06342e-20	1.68177e-19	CD4 Tnaive
RBD	HALLMARK_APOPTOSIS	-9.1454	-0.0798237	6.07279e-20	1.5182e-19	CD4 Tnaive
RBD	HALLMARK_INTERFERON_GAMMA_RESPONSE	-9.42837	-0.138824	4.26943e-21	1.12353e-20	CD4 Tnaive
RBD	HALLMARK_IL2_STAT5_SIGNALING	-9.5225	-0.0554196	1.73474e-21	4.81873e-21	CD4 Tnaive
RBD	HALLMARK_GLYCOLYSIS	-9.94891	-0.0448706	2.62879e-23	7.73172e-23	CD4 Tnaive
RBD	HALLMARK_PROTEIN_SECRETION	-10.0913	-0.0770024	6.23537e-24	1.94855e-23	CD4 Tnaive
RBD	HALLMARK_PANCREAS_BETA_CELLS	-10.4813	-0.0366474	1.09351e-25	3.64503e-25	CD4 Tnaive
RBD	HALLMARK_REACTIVE_OXYGEN_SPECIES_PATHWAY	-10.5184	-0.0924678	7.38364e-26	2.63701e-25	CD4 Tnaive
RBD	HALLMARK_ADIPOGENESIS	-10.8976	-0.089023	1.2364e-27	4.75537e-27	CD4 Tnaive
RBD	HALLMARK_INTERFERON_ALPHA_RESPONSE	-11.404	-0.144076	4.20908e-30	1.75378e-29	CD4 Tnaive
RBD	HALLMARK_MTORC1_SIGNALING	-11.9505	-0.124432	6.87309e-33	3.12413e-32	CD4 Tnaive
RBD	HALLMARK_UNFOLDED_PROTEIN_RESPONSE	-12.8906	-0.140871	5.53591e-38	3.07551e-37	CD4 Tnaive
RBD	HALLMARK_SPERMATOGENESIS	-13.9284	-0.00910458	4.79453e-44	2.99658e-43	CD4 Tnaive
RBD	HALLMARK_PEROXISOME	-14.0564	-0.069849	7.94084e-45	5.67203e-44	CD4 Tnaive
RBD	HALLMARK_HEME_METABOLISM	-14.3145	-0.0780149	2.02253e-46	1.68544e-45	CD4 Tnaive
RBD	HALLMARK_E2F_TARGETS	-14.5424	-0.0863265	7.49075e-48	7.49075e-47	CD4 Tnaive
RBD	HALLMARK_DNA_REPAIR	-15.2761	-0.145879	1.30481e-52	1.63101e-51	CD4 Tnaive
RBD	HALLMARK_OXIDATIVE_PHOSPHORYLATION	-19.6205	-0.715693	1.62819e-85	2.71365e-84	CD4 Tnaive
RBD	HALLMARK_MYC_TARGETS_V1	-25.743	-1.04064	1.47773e-145	7.38864e-144	CD4 Tnaive
PD	HALLMARK_UV_RESPONSE_DN	19.3822	0.333994	8.24862e-83	2.06216e-81	CD4 Tcm
PD	HALLMARK_MITOTIC_SPINDLE	14.9801	0.364649	1.98265e-50	1.98265e-49	CD4 Tcm
PD	HALLMARK_HEDGEHOG_SIGNALING	13.1774	0.0305744	1.80228e-39	1.12643e-38	CD4 Tcm
PD	HALLMARK_KRAS_SIGNALING_UP	11.3958	0.109173	5.5313e-30	2.12742e-29	CD4 Tcm
PD	HALLMARK_ANDROGEN_RESPONSE	10.517	0.180537	8.54096e-26	2.84699e-25	CD4 Tcm
PD	HALLMARK_NOTCH_SIGNALING	9.2944	0.0617824	1.64261e-20	5.13317e-20	CD4 Tcm
PD	HALLMARK_ALLOGRAFT_REJECTION	9.04734	0.384889	1.60752e-19	4.23032e-19	CD4 Tcm
PD	HALLMARK_INTERFERON_GAMMA_RESPONSE	8.58441	0.347976	9.84786e-18	2.46197e-17	CD4 Tcm
PD	HALLMARK_INFLAMMATORY_RESPONSE	7.20762	0.0933961	5.91433e-13	1.28572e-12	CD4 Tcm
PD	HALLMARK_KRAS_SIGNALING_DN	6.10473	0.00211509	1.05081e-09	1.81174e-09	CD4 Tcm
PD	HALLMARK_INTERFERON_ALPHA_RESPONSE	5.2843	0.171099	1.27627e-07	2.12711e-07	CD4 Tcm
PD	HALLMARK_IL2_STAT5_SIGNALING	5.1264	0.0900929	2.9833e-07	4.6614e-07	CD4 Tcm
PD	HALLMARK_APICAL_SURFACE	4.03887	0.0255819	5.39273e-05	7.7039e-05	CD4 Tcm
PD	HALLMARK_ESTROGEN_RESPONSE_EARLY	3.51543	0.0205144	0.000440098	0.000579077	CD4 Tcm
PD	HALLMARK_APICAL_JUNCTION	3.43726	0.0354172	0.000588937	0.000755048	CD4 Tcm
PD	HALLMARK_COMPLEMENT	1.58682	0.0245082	0.11257	0.12792	CD4 Tcm
PD	HALLMARK_PROTEIN_SECRETION	1.10818	0.0198531	0.267798	0.291085	CD4 Tcm
PD	HALLMARK_WNT_BETA_CATENIN_SIGNALING	1.03697	0.00675815	0.299761	0.318895	CD4 Tcm
PD	HALLMARK_BILE_ACID_METABOLISM	0.0995266	0.000398546	0.920721	0.939511	CD4 Tcm
PD	HALLMARK_ANGIOGENESIS	0.074462	0.000268936	0.940644	0.940644	CD4 Tcm
PD	HALLMARK_CHOLESTEROL_HOMEOSTASIS	-0.984763	-0.00569826	0.324754	0.338285	CD4 Tcm
PD	HALLMARK_PANCREAS_BETA_CELLS	-1.40205	-0.0104023	0.160916	0.178796	CD4 Tcm
PD	HALLMARK_EPITHELIAL_MESENCHYMAL_TRANSITION	-1.75415	-0.00484268	0.0794206	0.0923496	CD4 Tcm
PD	HALLMARK_APOPTOSIS	-2.05258	-0.0472808	0.0401279	0.0477714	CD4 Tcm
PD	HALLMARK_G2M_CHECKPOINT	-2.59515	-0.0493913	0.00946246	0.0115396	CD4 Tcm
PD	HALLMARK_MYOGENESIS	-3.24335	-0.00747314	0.00118344	0.0014793	CD4 Tcm
PD	HALLMARK_SPERMATOGENESIS	-3.83025	-0.00473909	0.000128443	0.000173571	CD4 Tcm
PD	HALLMARK_PEROXISOME	-3.83781	-0.0410845	0.000124553	0.00017299	CD4 Tcm
PD	HALLMARK_IL6_JAK_STAT3_SIGNALING	-4.18204	-0.046864	2.90245e-05	4.26831e-05	CD4 Tcm
PD	HALLMARK_ESTROGEN_RESPONSE_LATE	-4.18678	-0.0189609	2.84258e-05	4.26831e-05	CD4 Tcm
PD	HALLMARK_XENOBIOTIC_METABOLISM	-5.14878	-0.0167148	2.64899e-07	4.27256e-07	CD4 Tcm
PD	HALLMARK_E2F_TARGETS	-6.10472	-0.0807596	1.05054e-09	1.81174e-09	CD4 Tcm
PD	HALLMARK_HEME_METABOLISM	-6.25171	-0.0855429	4.14938e-10	7.68403e-10	CD4 Tcm
PD	HALLMARK_HYPOXIA	-6.30541	-0.123286	2.94009e-10	5.65401e-10	CD4 Tcm
PD	HALLMARK_FATTY_ACID_METABOLISM	-6.87651	-0.0902834	6.33024e-12	1.26605e-11	CD4 Tcm
PD	HALLMARK_TGF_BETA_SIGNALING	-7.11779	-0.0821863	1.13702e-12	2.3688e-12	CD4 Tcm
PD	HALLMARK_COAGULATION	-7.27623	-0.0132003	3.57275e-13	8.11989e-13	CD4 Tcm
PD	HALLMARK_MYC_TARGETS_V2	-8.36916	-0.0816966	6.21295e-17	1.47927e-16	CD4 Tcm
PD	HALLMARK_PI3K_AKT_MTOR_SIGNALING	-9.09831	-0.246721	1.00885e-19	2.80235e-19	CD4 Tcm
PD	HALLMARK_GLYCOLYSIS	-9.1989	-0.0936261	3.99527e-20	1.17508e-19	CD4 Tcm
PD	HALLMARK_P53_PATHWAY	-10.9844	-0.210833	5.54822e-28	1.98151e-27	CD4 Tcm
PD	HALLMARK_UV_RESPONSE_UP	-11.4298	-0.173396	3.75082e-30	1.56284e-29	CD4 Tcm
PD	HALLMARK_TNFA_SIGNALING_VIA_NFKB	-11.7987	-0.200385	5.17739e-32	2.35336e-31	CD4 Tcm
PD	HALLMARK_ADIPOGENESIS	-12.5934	-0.220025	3.24345e-36	1.62172e-35	CD4 Tcm
PD	HALLMARK_REACTIVE_OXYGEN_SPECIES_PATHWAY	-12.6485	-0.243383	1.61888e-36	8.99378e-36	CD4 Tcm
PD	HALLMARK_UNFOLDED_PROTEIN_RESPONSE	-13.5518	-0.311527	1.22625e-41	8.75892e-41	CD4 Tcm
PD	HALLMARK_DNA_REPAIR	-13.7092	-0.255106	1.44746e-42	1.20622e-41	CD4 Tcm
PD	HALLMARK_MTORC1_SIGNALING	-16.6633	-0.401361	6.89635e-62	8.62044e-61	CD4 Tcm
PD	HALLMARK_MYC_TARGETS_V1	-17.3945	-1.52271	3.13028e-67	5.21713e-66	CD4 Tcm
PD	HALLMARK_OXIDATIVE_PHOSPHORYLATION	-19.5123	-1.48437	6.06968e-84	3.03484e-82	CD4 Tcm
PD-RBD	HALLMARK_OXIDATIVE_PHOSPHORYLATION	11.1046	0.730373	1.39719e-28	6.98593e-28	CD4 Tcm
PD-RBD	HALLMARK_FATTY_ACID_METABOLISM	10.1742	0.121356	2.89322e-24	1.3151e-23	CD4 Tcm
PD-RBD	HALLMARK_XENOBIOTIC_METABOLISM	8.22163	0.0249172	2.10768e-16	7.52742e-16	CD4 Tcm
PD-RBD	HALLMARK_DNA_REPAIR	7.22267	0.120931	5.24838e-13	1.54364e-12	CD4 Tcm
PD-RBD	HALLMARK_BILE_ACID_METABOLISM	5.783	0.0208359	7.42871e-09	1.37569e-08	CD4 Tcm
PD-RBD	HALLMARK_ADIPOGENESIS	5.07813	0.0810509	3.83987e-07	6.39978e-07	CD4 Tcm
PD-RBD	HALLMARK_HEDGEHOG_SIGNALING	4.7571	0.00922545	1.97534e-06	3.08647e-06	CD4 Tcm
PD-RBD	HALLMARK_APICAL_SURFACE	4.43467	0.024251	9.26216e-06	1.36208e-05	CD4 Tcm
PD-RBD	HALLMARK_REACTIVE_OXYGEN_SPECIES_PATHWAY	3.85265	0.066139	0.000117147	0.000162705	CD4 Tcm
PD-RBD	HALLMARK_PEROXISOME	3.77383	0.0363885	0.000161147	0.000217766	CD4 Tcm
PD-RBD	HALLMARK_NOTCH_SIGNALING	2.80028	0.0156682	0.00510992	0.0063874	CD4 Tcm
PD-RBD	HALLMARK_MYC_TARGETS_V2	2.57493	0.0225762	0.010032	0.0122341	CD4 Tcm
PD-RBD	HALLMARK_MYOGENESIS	2.43188	0.00512809	0.0150279	0.0178903	CD4 Tcm
PD-RBD	HALLMARK_COAGULATION	-0.115022	-0.000193074	0.908428	0.908428	CD4 Tcm
PD-RBD	HALLMARK_APICAL_JUNCTION	-0.473025	-0.0041604	0.6362	0.649183	CD4 Tcm
PD-RBD	HALLMARK_SPERMATOGENESIS	-0.482339	-0.00055033	0.62957	0.649183	CD4 Tcm
PD-RBD	HALLMARK_MYC_TARGETS_V1	-1.04998	-0.0815811	0.293739	0.312488	CD4 Tcm
PD-RBD	HALLMARK_INTERFERON_ALPHA_RESPONSE	-1.19159	-0.0321817	0.233435	0.253733	CD4 Tcm
PD-RBD	HALLMARK_WNT_BETA_CATENIN_SIGNALING	-1.38085	-0.00780696	0.167338	0.185931	CD4 Tcm
PD-RBD	HALLMARK_CHOLESTEROL_HOMEOSTASIS	-1.55114	-0.00787798	0.120881	0.137364	CD4 Tcm
PD-RBD	HALLMARK_GLYCOLYSIS	-1.81708	-0.0166333	0.0692176	0.0804856	CD4 Tcm
PD-RBD	HALLMARK_PROTEIN_SECRETION	-2.86723	-0.0447174	0.00414442	0.00531335	CD4 Tcm
PD-RBD	HALLMARK_UNFOLDED_PROTEIN_RESPONSE	-3.22162	-0.066797	0.00127637	0.00167943	CD4 Tcm
PD-RBD	HALLMARK_EPITHELIAL_MESENCHYMAL_TRANSITION	-4.17366	-0.0101406	3.00796e-05	4.29708e-05	CD4 Tcm
PD-RBD	HALLMARK_MTORC1_SIGNALING	-4.58596	-0.0986903	4.54173e-06	6.88141e-06	CD4 Tcm
PD-RBD	HALLMARK_E2F_TARGETS	-4.76733	-0.0553733	1.87774e-06	3.02861e-06	CD4 Tcm
PD-RBD	HALLMARK_KRAS_SIGNALING_UP	-5.62475	-0.0444676	1.87835e-08	3.23853e-08	CD4 Tcm
PD-RBD	HALLMARK_ESTROGEN_RESPONSE_LATE	-5.67026	-0.0224384	1.44206e-08	2.57511e-08	CD4 Tcm
PD-RBD	HALLMARK_KRAS_SIGNALING_DN	-5.8266	-0.00144993	5.73303e-09	1.10251e-08	CD4 Tcm
PD-RBD	HALLMARK_P53_PATHWAY	-6.07953	-0.103972	1.22341e-09	2.44681e-09	CD4 Tcm
PD-RBD	HALLMARK_ANGIOGENESIS	-6.48285	-0.0201654	9.17425e-11	1.9113e-10	CD4 Tcm
PD-RBD	HALLMARK_INTERFERON_GAMMA_RESPONSE	-6.65957	-0.223978	2.80523e-11	6.09832e-11	CD4 Tcm
PD-RBD	HALLMARK_ANDROGEN_RESPONSE	-6.79112	-0.0976211	1.13844e-11	2.58737e-11	CD4 Tcm
PD-RBD	HALLMARK_PANCREAS_BETA_CELLS	-6.79527	-0.0431301	1.10622e-11	2.58737e-11	CD4 Tcm
PD-RBD	HALLMARK_ALLOGRAFT_REJECTION	-6.9573	-0.254026	3.55682e-12	8.89205e-12	CD4 Tcm
PD-RBD	HALLMARK_IL6_JAK_STAT3_SIGNALING	-7.01817	-0.0677227	2.30728e-12	6.07178e-12	CD4 Tcm
PD-RBD	HALLMARK_UV_RESPONSE_UP	-7.17029	-0.0963378	7.69891e-13	2.13858e-12	CD4 Tcm
PD-RBD	HALLMARK_TGF_BETA_SIGNALING	-7.46521	-0.0745144	8.5973e-14	2.68666e-13	CD4 Tcm
PD-RBD	HALLMARK_INFLAMMATORY_RESPONSE	-7.61908	-0.0817412	2.64874e-14	8.82914e-14	CD4 Tcm
PD-RBD	HALLMARK_PI3K_AKT_MTOR_SIGNALING	-8.78572	-0.208963	1.6546e-18	6.36384e-18	CD4 Tcm
PD-RBD	HALLMARK_ESTROGEN_RESPONSE_EARLY	-9.94277	-0.0476059	3.00647e-23	1.25269e-22	CD4 Tcm
PD-RBD	HALLMARK_G2M_CHECKPOINT	-11.3591	-0.187363	7.9536e-30	4.41866e-29	CD4 Tcm
PD-RBD	HALLMARK_COMPLEMENT	-12.0552	-0.153802	2.27181e-33	1.41988e-32	CD4 Tcm
PD-RBD	HALLMARK_HYPOXIA	-12.0801	-0.206564	1.6812e-33	1.20086e-32	CD4 Tcm
PD-RBD	HALLMARK_APOPTOSIS	-13.081	-0.261851	5.73868e-39	4.78224e-38	CD4 Tcm
PD-RBD	HALLMARK_IL2_STAT5_SIGNALING	-13.1716	-0.193082	1.75143e-39	1.75143e-38	CD4 Tcm
PD-RBD	HALLMARK_HEME_METABOLISM	-14.989	-0.177319	1.46531e-50	1.83164e-49	CD4 Tcm
PD-RBD	HALLMARK_UV_RESPONSE_DN	-15.1237	-0.18531	1.95649e-51	3.26081e-50	CD4 Tcm
PD-RBD	HALLMARK_MITOTIC_SPINDLE	-17.6304	-0.336074	3.92292e-69	9.8073e-68	CD4 Tcm
PD-RBD	HALLMARK_TNFA_SIGNALING_VIA_NFKB	-20.8345	-0.297309	1.54268e-95	7.7134e-94	CD4 Tcm
RBD	HALLMARK_HEDGEHOG_SIGNALING	19.7737	0.0247844	9.30652e-87	5.81657e-86	CD4 Tcm
RBD	HALLMARK_UV_RESPONSE_DN	8.74296	0.0738279	2.32572e-18	4.00987e-18	CD4 Tcm
RBD	HALLMARK_KRAS_SIGNALING_UP	7.0763	0.0361278	1.49588e-12	2.19982e-12	CD4 Tcm
RBD	HALLMARK_NOTCH_SIGNALING	6.73958	0.0234883	1.60202e-11	2.1649e-11	CD4 Tcm
RBD	HALLMARK_ESTROGEN_RESPONSE_EARLY	2.58704	0.00804469	0.00968252	0.0112587	CD4 Tcm
RBD	HALLMARK_KRAS_SIGNALING_DN	0.610148	0.000104774	0.541766	0.564339	CD4 Tcm
RBD	HALLMARK_ESTROGEN_RESPONSE_LATE	-0.0281475	-7.02739e-05	0.977545	0.977545	CD4 Tcm
RBD	HALLMARK_WNT_BETA_CATENIN_SIGNALING	-0.339738	-0.00118858	0.734055	0.749036	CD4 Tcm
RBD	HALLMARK_APICAL_SURFACE	-0.896247	-0.00298399	0.370124	0.393749	CD4 Tcm
RBD	HALLMARK_APICAL_JUNCTION	-1.16023	-0.00645065	0.245958	0.267346	CD4 Tcm
RBD	HALLMARK_MITOTIC_SPINDLE	-1.26181	-0.0162337	0.207022	0.230024	CD4 Tcm
RBD	HALLMARK_XENOBIOTIC_METABOLISM	-2.23863	-0.00401176	0.0251832	0.0286173	CD4 Tcm
RBD	HALLMARK_ANDROGEN_RESPONSE	-3.82971	-0.0354617	0.000128418	0.000152879	CD4 Tcm
RBD	HALLMARK_MYOGENESIS	-4.27965	-0.00542796	1.87458e-05	2.28607e-05	CD4 Tcm
RBD	HALLMARK_CHOLESTEROL_HOMEOSTASIS	-4.44098	-0.0138299	8.97023e-06	1.12128e-05	CD4 Tcm
RBD	HALLMARK_ANGIOGENESIS	-5.28053	-0.0102554	1.29238e-07	1.6569e-07	CD4 Tcm
RBD	HALLMARK_BILE_ACID_METABOLISM	-5.99075	-0.0127995	2.09999e-09	2.76314e-09	CD4 Tcm
RBD	HALLMARK_SPERMATOGENESIS	-6.84116	-0.00461805	7.92719e-12	1.101e-11	CD4 Tcm
RBD	HALLMARK_COAGULATION	-7.02819	-0.00704214	2.11349e-12	3.01927e-12	CD4 Tcm
RBD	HALLMARK_IL6_JAK_STAT3_SIGNALING	-7.94189	-0.0481669	2.02379e-15	3.06636e-15	CD4 Tcm
RBD	HALLMARK_INFLAMMATORY_RESPONSE	-8.24859	-0.0568291	1.63317e-16	2.55182e-16	CD4 Tcm
RBD	HALLMARK_EPITHELIAL_MESENCHYMAL_TRANSITION	-8.52452	-0.0128294	1.56772e-17	2.52857e-17	CD4 Tcm
RBD	HALLMARK_PROTEIN_SECRETION	-8.6838	-0.0835731	3.91689e-18	6.52815e-18	CD4 Tcm
RBD	HALLMARK_COMPLEMENT	-9.04695	-0.0748353	1.51055e-19	2.69741e-19	CD4 Tcm
RBD	HALLMARK_IL2_STAT5_SIGNALING	-10.5748	-0.09997	4.09891e-26	7.59058e-26	CD4 Tcm
RBD	HALLMARK_FATTY_ACID_METABOLISM	-10.6414	-0.0763388	2.01392e-26	3.87292e-26	CD4 Tcm
RBD	HALLMARK_MYC_TARGETS_V2	-10.7758	-0.0570182	4.72919e-27	9.45837e-27	CD4 Tcm
RBD	HALLMARK_PANCREAS_BETA_CELLS	-11.1242	-0.044319	1.01723e-28	2.11923e-28	CD4 Tcm
RBD	HALLMARK_TGF_BETA_SIGNALING	-13.3117	-0.0831438	2.2442e-40	4.87869e-40	CD4 Tcm
RBD	HALLMARK_ALLOGRAFT_REJECTION	-13.4775	-0.321294	2.42179e-41	5.50406e-41	CD4 Tcm
RBD	HALLMARK_G2M_CHECKPOINT	-15.0012	-0.153581	8.82253e-51	2.1006e-50	CD4 Tcm
RBD	HALLMARK_INTERFERON_GAMMA_RESPONSE	-15.299	-0.328109	9.65246e-53	2.41312e-52	CD4 Tcm
RBD	HALLMARK_PEROXISOME	-15.7546	-0.0919528	8.15399e-56	2.14579e-55	CD4 Tcm
RBD	HALLMARK_HYPOXIA	-16.6738	-0.178332	2.76349e-62	7.67636e-62	CD4 Tcm
RBD	HALLMARK_E2F_TARGETS	-16.7853	-0.119362	4.28787e-63	1.26114e-62	CD4 Tcm
RBD	HALLMARK_GLYCOLYSIS	-16.9546	-0.0948895	2.46828e-64	7.71337e-64	CD4 Tcm
RBD	HALLMARK_APOPTOSIS	-17.4107	-0.223138	9.85082e-68	3.28361e-67	CD4 Tcm
RBD	HALLMARK_UV_RESPONSE_UP	-17.9596	-0.150012	6.09523e-72	2.17687e-71	CD4 Tcm
RBD	HALLMARK_INTERFERON_ALPHA_RESPONSE	-17.9927	-0.304527	3.36502e-72	1.29424e-71	CD4 Tcm
RBD	HALLMARK_P53_PATHWAY	-18.6032	-0.19942	4.86577e-77	2.0274e-76	CD4 Tcm
RBD	HALLMARK_ADIPOGENESIS	-18.7603	-0.1833	2.60337e-78	1.18335e-77	CD4 Tcm
RBD	HALLMARK_MTORC1_SIGNALING	-19.4252	-0.259894	8.29479e-84	4.14739e-83	CD4 Tcm
RBD	HALLMARK_REACTIVE_OXYGEN_SPECIES_PATHWAY	-19.4456	-0.204946	5.58997e-84	3.10554e-83	CD4 Tcm
RBD	HALLMARK_UNFOLDED_PROTEIN_RESPONSE	-20.7432	-0.267973	2.93171e-95	2.09408e-94	CD4 Tcm
RBD	HALLMARK_DNA_REPAIR	-21.1371	-0.216326	7.97397e-99	6.64497e-98	CD4 Tcm
RBD	HALLMARK_PI3K_AKT_MTOR_SIGNALING	-21.3974	-0.322394	3.23439e-101	3.23439e-100	CD4 Tcm
RBD	HALLMARK_HEME_METABOLISM	-23.2337	-0.172375	6.56697e-119	8.20871e-118	CD4 Tcm
RBD	HALLMARK_TNFA_SIGNALING_VIA_NFKB	-24.4069	-0.222239	5.93669e-131	9.89448e-130	CD4 Tcm
RBD	HALLMARK_OXIDATIVE_PHOSPHORYLATION	-26.2829	-1.11822	1.98088e-151	4.95221e-150	CD4 Tcm
RBD	HALLMARK_MYC_TARGETS_V1	-32.3466	-1.63126	1.1729e-227	5.86451e-226	CD4 Tcm
PD	HALLMARK_BILE_ACID_METABOLISM	3.6792	0.0186682	0.000234977	0.000489535	CD4 Tem
PD	HALLMARK_UV_RESPONSE_DN	3.19276	0.0516925	0.00141279	0.00282558	CD4 Tem
PD	HALLMARK_HEDGEHOG_SIGNALING	2.4363	0.00659046	0.0148526	0.0244308	CD4 Tem
PD	HALLMARK_NOTCH_SIGNALING	2.13899	0.0156098	0.0324564	0.0507131	CD4 Tem
PD	HALLMARK_ANDROGEN_RESPONSE	2.05455	0.0431337	0.0399441	0.0605213	CD4 Tem
PD	HALLMARK_ALLOGRAFT_REJECTION	1.47393	0.0765886	0.140527	0.184904	CD4 Tem
PD	HALLMARK_INTERFERON_ALPHA_RESPONSE	1.36807	0.0653486	0.171314	0.214877	CD4 Tem
PD	HALLMARK_PEROXISOME	1.3662	0.0190386	0.171902	0.214877	CD4 Tem
PD	HALLMARK_MITOTIC_SPINDLE	1.19604	0.0340164	0.231703	0.269423	CD4 Tem
PD	HALLMARK_SPERMATOGENESIS	0.791733	0.00110202	0.428532	0.465795	CD4 Tem
PD	HALLMARK_XENOBIOTIC_METABOLISM	0.000866976	4.02331e-06	0.999308	0.999308	CD4 Tem
PD	HALLMARK_KRAS_SIGNALING_UP	-0.102315	-0.00120699	0.918508	0.937253	CD4 Tem
PD	HALLMARK_FATTY_ACID_METABOLISM	-0.206763	-0.00389171	0.836199	0.87104	CD4 Tem
PD	HALLMARK_CHOLESTEROL_HOMEOSTASIS	-0.271363	-0.00247574	0.786116	0.836294	CD4 Tem
PD	HALLMARK_E2F_TARGETS	-0.985799	-0.0151762	0.324251	0.360279	CD4 Tem
PD	HALLMARK_INTERFERON_GAMMA_RESPONSE	-1.13471	-0.0667405	0.256521	0.291501	CD4 Tem
PD	HALLMARK_DNA_REPAIR	-1.20242	-0.0299153	0.229223	0.269423	CD4 Tem
PD	HALLMARK_MYC_TARGETS_V2	-1.31072	-0.0166916	0.189976	0.231678	CD4 Tem
PD	HALLMARK_KRAS_SIGNALING_DN	-1.74216	-0.000534783	0.081507	0.110145	CD4 Tem
PD	HALLMARK_PROTEIN_SECRETION	-1.81152	-0.0424402	0.0700849	0.0973402	CD4 Tem
PD	HALLMARK_APICAL_SURFACE	-1.86419	-0.0136898	0.0623186	0.0890265	CD4 Tem
PD	HALLMARK_WNT_BETA_CATENIN_SIGNALING	-1.96834	-0.0148767	0.0490519	0.0721351	CD4 Tem
PD	HALLMARK_INFLAMMATORY_RESPONSE	-2.42919	-0.0388819	0.0151471	0.0244308	CD4 Tem
PD	HALLMARK_APICAL_JUNCTION	-2.75515	-0.0360791	0.00587515	0.0101296	CD4 Tem
PD	HALLMARK_PANCREAS_BETA_CELLS	-2.79174	-0.0254049	0.00525073	0.00937631	CD4 Tem
PD	HALLMARK_ESTROGEN_RESPONSE_EARLY	-3.1031	-0.0208813	0.00191942	0.00355449	CD4 Tem
PD	HALLMARK_G2M_CHECKPOINT	-3.15561	-0.0691578	0.00160552	0.00308753	CD4 Tem
PD	HALLMARK_ANGIOGENESIS	-3.99787	-0.0181727	6.42899e-05	0.000139761	CD4 Tem
PD	HALLMARK_GLYCOLYSIS	-4.47921	-0.0636984	7.5601e-06	1.7182e-05	CD4 Tem
PD	HALLMARK_MYOGENESIS	-4.68968	-0.0159423	2.76608e-06	6.58591e-06	CD4 Tem
PD	HALLMARK_OXIDATIVE_PHOSPHORYLATION	-4.74981	-0.462154	2.05922e-06	5.14806e-06	CD4 Tem
PD	HALLMARK_COMPLEMENT	-5.13337	-0.111025	2.8898e-07	7.60473e-07	CD4 Tem
PD	HALLMARK_IL2_STAT5_SIGNALING	-5.36674	-0.118814	8.16358e-08	2.26766e-07	CD4 Tem
PD	HALLMARK_REACTIVE_OXYGEN_SPECIES_PATHWAY	-5.5534	-0.138885	2.86024e-08	8.41246e-08	CD4 Tem
PD	HALLMARK_COAGULATION	-5.5832	-0.016307	2.41187e-08	7.53709e-08	CD4 Tem
PD	HALLMARK_PI3K_AKT_MTOR_SIGNALING	-6.2023	-0.202365	5.7442e-10	1.91473e-09	CD4 Tem
PD	HALLMARK_IL6_JAK_STAT3_SIGNALING	-6.2977	-0.0873897	3.12464e-10	1.11594e-09	CD4 Tem
PD	HALLMARK_UNFOLDED_PROTEIN_RESPONSE	-6.4632	-0.200799	1.06408e-10	4.0926e-10	CD4 Tem
PD	HALLMARK_MYC_TARGETS_V1	-6.93536	-0.723431	4.25618e-12	1.77341e-11	CD4 Tem
PD	HALLMARK_TGF_BETA_SIGNALING	-7.46864	-0.107912	8.65337e-14	3.93335e-13	CD4 Tem
PD	HALLMARK_ADIPOGENESIS	-7.69051	-0.187274	1.57819e-14	7.89097e-14	CD4 Tem
PD	HALLMARK_ESTROGEN_RESPONSE_LATE	-7.85377	-0.0484105	4.37585e-15	2.43103e-14	CD4 Tem
PD	HALLMARK_EPITHELIAL_MESENCHYMAL_TRANSITION	-7.89167	-0.0361509	3.23724e-15	2.02328e-14	CD4 Tem
PD	HALLMARK_MTORC1_SIGNALING	-7.9964	-0.266972	1.39629e-15	9.97351e-15	CD4 Tem
PD	HALLMARK_P53_PATHWAY	-8.08296	-0.199898	6.91495e-16	5.76246e-15	CD4 Tem
PD	HALLMARK_UV_RESPONSE_UP	-8.67574	-0.166708	4.62758e-18	4.62758e-17	CD4 Tem
PD	HALLMARK_APOPTOSIS	-9.58982	-0.281735	1.05263e-21	1.31579e-20	CD4 Tem
PD	HALLMARK_HEME_METABOLISM	-9.85871	-0.163421	7.65481e-23	1.2758e-21	CD4 Tem
PD	HALLMARK_HYPOXIA	-13.9147	-0.345221	1.1159e-43	2.78975e-42	CD4 Tem
PD	HALLMARK_TNFA_SIGNALING_VIA_NFKB	-18.5822	-0.447585	5.16157e-76	2.58078e-74	CD4 Tem
PD-RBD	HALLMARK_XENOBIOTIC_METABOLISM	5.19744	0.0194573	2.04057e-07	3.77884e-07	CD4 Tem
PD-RBD	HALLMARK_DNA_REPAIR	4.54534	0.0886371	5.51704e-06	9.19506e-06	CD4 Tem
PD-RBD	HALLMARK_BILE_ACID_METABOLISM	4.04371	0.0160111	5.28121e-05	8.00183e-05	CD4 Tem
PD-RBD	HALLMARK_FATTY_ACID_METABOLISM	3.79769	0.055725	0.000146486	0.000215421	CD4 Tem
PD-RBD	HALLMARK_PEROXISOME	3.14169	0.0349272	0.00168223	0.00233644	CD4 Tem
PD-RBD	HALLMARK_OXIDATIVE_PHOSPHORYLATION	2.66158	0.199281	0.00778384	0.0105187	CD4 Tem
PD-RBD	HALLMARK_SPERMATOGENESIS	2.38753	0.00271924	0.0169715	0.0217583	CD4 Tem
PD-RBD	HALLMARK_NOTCH_SIGNALING	1.12599	0.00637266	0.260183	0.294538	CD4 Tem
PD-RBD	HALLMARK_REACTIVE_OXYGEN_SPECIES_PATHWAY	1.11449	0.0222354	0.265084	0.294538	CD4 Tem
PD-RBD	HALLMARK_MYC_TARGETS_V2	0.827111	0.00816327	0.408184	0.434238	CD4 Tem
PD-RBD	HALLMARK_HEDGEHOG_SIGNALING	0.720257	0.00149609	0.471375	0.491016	CD4 Tem
PD-RBD	HALLMARK_APICAL_SURFACE	0.178245	0.00102854	0.858532	0.858532	CD4 Tem
PD-RBD	HALLMARK_ADIPOGENESIS	-0.658917	-0.0129616	0.509957	0.520364	CD4 Tem
PD-RBD	HALLMARK_UNFOLDED_PROTEIN_RESPONSE	-0.984726	-0.0242326	0.324771	0.353012	CD4 Tem
PD-RBD	HALLMARK_WNT_BETA_CATENIN_SIGNALING	-1.12016	-0.00679308	0.262661	0.294538	CD4 Tem
PD-RBD	HALLMARK_PROTEIN_SECRETION	-1.14237	-0.020834	0.253313	0.294538	CD4 Tem
PD-RBD	HALLMARK_MYOGENESIS	-1.54987	-0.00422311	0.121189	0.147792	CD4 Tem
PD-RBD	HALLMARK_E2F_TARGETS	-2.21059	-0.0268905	0.0270759	0.0338449	CD4 Tem
PD-RBD	HALLMARK_MYC_TARGETS_V1	-2.64669	-0.215097	0.00813482	0.0107037	CD4 Tem
PD-RBD	HALLMARK_GLYCOLYSIS	-3.47893	-0.0392363	0.000504504	0.00072072	CD4 Tem
PD-RBD	HALLMARK_APICAL_JUNCTION	-4.4413	-0.044898	8.99026e-06	1.40473e-05	CD4 Tem
PD-RBD	HALLMARK_KRAS_SIGNALING_DN	-4.49277	-0.00107055	7.07213e-06	1.14067e-05	CD4 Tem
PD-RBD	HALLMARK_INTERFERON_ALPHA_RESPONSE	-4.68614	-0.164318	2.80269e-06	4.83222e-06	CD4 Tem
PD-RBD	HALLMARK_ANDROGEN_RESPONSE	-4.86023	-0.0774403	1.18147e-06	2.10977e-06	CD4 Tem
PD-RBD	HALLMARK_COAGULATION	-5.23253	-0.011991	1.68917e-07	3.24841e-07	CD4 Tem
PD-RBD	HALLMARK_CHOLESTEROL_HOMEOSTASIS	-5.4448	-0.0376503	5.24801e-08	1.0496e-07	CD4 Tem
PD-RBD	HALLMARK_MTORC1_SIGNALING	-5.53876	-0.146623	3.08485e-08	6.42677e-08	CD4 Tem
PD-RBD	HALLMARK_G2M_CHECKPOINT	-5.56115	-0.0944965	2.71462e-08	5.90136e-08	CD4 Tem
PD-RBD	HALLMARK_PANCREAS_BETA_CELLS	-5.78144	-0.0408748	7.51763e-09	1.70855e-08	CD4 Tem
PD-RBD	HALLMARK_IL6_JAK_STAT3_SIGNALING	-6.3155	-0.0680507	2.75028e-10	6.54828e-10	CD4 Tem
PD-RBD	HALLMARK_PI3K_AKT_MTOR_SIGNALING	-6.59787	-0.170892	4.27653e-11	1.06913e-10	CD4 Tem
PD-RBD	HALLMARK_KRAS_SIGNALING_UP	-7.57228	-0.0690593	3.82795e-14	1.00736e-13	CD4 Tem
PD-RBD	HALLMARK_ANGIOGENESIS	-7.75823	-0.0271888	9.02925e-15	2.50812e-14	CD4 Tem
PD-RBD	HALLMARK_TGF_BETA_SIGNALING	-7.87654	-0.0888425	3.53856e-15	1.04075e-14	CD4 Tem
PD-RBD	HALLMARK_INFLAMMATORY_RESPONSE	-7.9152	-0.0967398	2.5978e-15	8.11811e-15	CD4 Tem
PD-RBD	HALLMARK_P53_PATHWAY	-8.12225	-0.159712	4.84193e-16	1.61398e-15	CD4 Tem
PD-RBD	HALLMARK_ESTROGEN_RESPONSE_LATE	-8.29353	-0.0405388	1.16907e-16	4.17525e-16	CD4 Tem
PD-RBD	HALLMARK_EPITHELIAL_MESENCHYMAL_TRANSITION	-8.41724	-0.0308909	4.1137e-17	1.58219e-16	CD4 Tem
PD-RBD	HALLMARK_UV_RESPONSE_UP	-8.53527	-0.12972	1.4977e-17	6.2404e-17	CD4 Tem
PD-RBD	HALLMARK_UV_RESPONSE_DN	-9.27939	-0.106326	1.87789e-20	8.53585e-20	CD4 Tem
PD-RBD	HALLMARK_ALLOGRAFT_REJECTION	-9.30759	-0.377142	1.44027e-20	7.20136e-20	CD4 Tem
PD-RBD	HALLMARK_ESTROGEN_RESPONSE_EARLY	-9.6907	-0.0492991	3.70075e-22	2.05597e-21	CD4 Tem
PD-RBD	HALLMARK_INTERFERON_GAMMA_RESPONSE	-12.2171	-0.528342	3.35047e-34	2.09404e-33	CD4 Tem
PD-RBD	HALLMARK_HEME_METABOLISM	-12.3959	-0.161941	3.71673e-35	2.65481e-34	CD4 Tem
PD-RBD	HALLMARK_COMPLEMENT	-13.2535	-0.218345	6.3792e-40	5.316e-39	CD4 Tem
PD-RBD	HALLMARK_MITOTIC_SPINDLE	-13.2588	-0.26964	5.96719e-40	5.316e-39	CD4 Tem
PD-RBD	HALLMARK_IL2_STAT5_SIGNALING	-13.5188	-0.232212	1.85067e-41	2.31333e-40	CD4 Tem
PD-RBD	HALLMARK_HYPOXIA	-16.1931	-0.323454	1.34202e-58	2.2367e-57	CD4 Tem
PD-RBD	HALLMARK_APOPTOSIS	-18.1036	-0.415867	1.15557e-72	2.88892e-71	CD4 Tem
PD-RBD	HALLMARK_TNFA_SIGNALING_VIA_NFKB	-20.5857	-0.389029	3.60069e-93	1.80034e-91	CD4 Tem
RBD	HALLMARK_HEDGEHOG_SIGNALING	17.1044	0.0251237	2.17303e-65	9.05428e-65	CD4 Tem
RBD	HALLMARK_UV_RESPONSE_DN	7.09312	0.0566349	1.32913e-12	2.01383e-12	CD4 Tem
RBD	HALLMARK_MITOTIC_SPINDLE	3.43096	0.0490108	0.000601958	0.000752447	CD4 Tem
RBD	HALLMARK_NOTCH_SIGNALING	1.93952	0.00701261	0.0524438	0.0582709	CD4 Tem
RBD	HALLMARK_WNT_BETA_CATENIN_SIGNALING	1.5605	0.00607067	0.118648	0.128965	CD4 Tem
RBD	HALLMARK_KRAS_SIGNALING_UP	1.52837	0.00914586	0.126427	0.134497	CD4 Tem
RBD	HALLMARK_ESTROGEN_RESPONSE_EARLY	1.1538	0.00392893	0.248588	0.253661	CD4 Tem
RBD	HALLMARK_G2M_CHECKPOINT	-0.854098	-0.00940728	0.393055	0.393055	CD4 Tem
RBD	HALLMARK_KRAS_SIGNALING_DN	-1.41425	-0.000228005	0.157294	0.163848	CD4 Tem
RBD	HALLMARK_APICAL_JUNCTION	-2.05801	-0.01362	0.0395949	0.0449942	CD4 Tem
RBD	HALLMARK_SPERMATOGENESIS	-2.85328	-0.00196386	0.00432888	0.00503358	CD4 Tem
RBD	HALLMARK_XENOBIOTIC_METABOLISM	-3.29995	-0.0076527	0.000967731	0.00115206	CD4 Tem
RBD	HALLMARK_BILE_ACID_METABOLISM	-3.30566	-0.00819054	0.000948225	0.00115206	CD4 Tem
RBD	HALLMARK_MYC_TARGETS_V2	-3.51535	-0.0220337	0.000439572	0.000563554	CD4 Tem
RBD	HALLMARK_APICAL_SURFACE	-3.53349	-0.0130122	0.000410492	0.000540121	CD4 Tem
RBD	HALLMARK_IL6_JAK_STAT3_SIGNALING	-5.04411	-0.0355133	4.5727e-07	6.17932e-07	CD4 Tem
RBD	HALLMARK_E2F_TARGETS	-5.27485	-0.0409443	1.33432e-07	1.85322e-07	CD4 Tem
RBD	HALLMARK_PROTEIN_SECRETION	-5.41036	-0.0635953	6.31945e-08	9.02778e-08	CD4 Tem
RBD	HALLMARK_ESTROGEN_RESPONSE_LATE	-6.69779	-0.0210574	2.13899e-11	3.14558e-11	CD4 Tem
RBD	HALLMARK_ANDROGEN_RESPONSE	-7.35433	-0.0765247	1.94909e-13	3.04545e-13	CD4 Tem
RBD	HALLMARK_ANGIOGENESIS	-7.8234	-0.0179828	5.24454e-15	8.45893e-15	CD4 Tem
RBD	HALLMARK_CHOLESTEROL_HOMEOSTASIS	-8.14571	-0.0363569	3.85955e-16	6.43259e-16	CD4 Tem
RBD	HALLMARK_MYOGENESIS	-9.38421	-0.0159667	6.60376e-21	1.13858e-20	CD4 Tem
RBD	HALLMARK_COAGULATION	-10.1325	-0.0147948	4.1896e-24	7.48142e-24	CD4 Tem
RBD	HALLMARK_ALLOGRAFT_REJECTION	-10.6253	-0.283711	2.42995e-26	4.49991e-26	CD4 Tem
RBD	HALLMARK_INFLAMMATORY_RESPONSE	-10.6823	-0.0848953	1.31797e-26	2.53455e-26	CD4 Tem
RBD	HALLMARK_COMPLEMENT	-11.8962	-0.128055	1.3741e-32	2.7482e-32	CD4 Tem
RBD	HALLMARK_TGF_BETA_SIGNALING	-11.9383	-0.0872626	8.31124e-33	1.73151e-32	CD4 Tem
RBD	HALLMARK_PI3K_AKT_MTOR_SIGNALING	-12.1322	-0.205591	7.98032e-34	1.73485e-33	CD4 Tem
RBD	HALLMARK_UNFOLDED_PROTEIN_RESPONSE	-12.1511	-0.191517	6.33591e-34	1.43998e-33	CD4 Tem
RBD	HALLMARK_FATTY_ACID_METABOLISM	-13.0693	-0.122174	5.7346e-39	1.36538e-38	CD4 Tem
RBD	HALLMARK_PEROXISOME	-13.3977	-0.0937582	7.36803e-41	1.84201e-40	CD4 Tem
RBD	HALLMARK_IL2_STAT5_SIGNALING	-13.9559	-0.15605	3.52589e-44	9.27867e-44	CD4 Tem
RBD	HALLMARK_PANCREAS_BETA_CELLS	-13.9855	-0.0633715	2.32986e-44	6.47184e-44	CD4 Tem
RBD	HALLMARK_DNA_REPAIR	-15.5858	-0.193779	1.23405e-54	3.62956e-54	CD4 Tem
RBD	HALLMARK_UV_RESPONSE_UP	-16.1058	-0.157524	3.2856e-58	1.02675e-57	CD4 Tem
RBD	HALLMARK_INTERFERON_ALPHA_RESPONSE	-16.6062	-0.37448	9.31417e-62	3.10472e-61	CD4 Tem
RBD	HALLMARK_EPITHELIAL_MESENCHYMAL_TRANSITION	-16.7262	-0.0388369	1.26567e-62	4.52025e-62	CD4 Tem
RBD	HALLMARK_INTERFERON_GAMMA_RESPONSE	-16.8272	-0.478767	2.33313e-63	8.97358e-63	CD4 Tem
RBD	HALLMARK_MTORC1_SIGNALING	-17.3866	-0.297408	1.66846e-67	7.58391e-67	CD4 Tem
RBD	HALLMARK_P53_PATHWAY	-18.0634	-0.226909	1.07084e-72	5.35419e-72	CD4 Tem
RBD	HALLMARK_GLYCOLYSIS	-19.2036	-0.138076	6.95206e-82	3.86225e-81	CD4 Tem
RBD	HALLMARK_REACTIVE_OXYGEN_SPECIES_PATHWAY	-21.137	-0.268102	1.01253e-98	6.32832e-98	CD4 Tem
RBD	HALLMARK_HYPOXIA	-23.1879	-0.295234	2.65696e-118	1.89783e-117	CD4 Tem
RBD	HALLMARK_HEME_METABOLISM	-23.5973	-0.196913	2.02176e-122	1.6848e-121	CD4 Tem
RBD	HALLMARK_ADIPOGENESIS	-23.8745	-0.29867	2.97791e-125	2.97791e-124	CD4 Tem
RBD	HALLMARK_TNFA_SIGNALING_VIA_NFKB	-24.5334	-0.296431	4.26505e-132	5.33131e-131	CD4 Tem
RBD	HALLMARK_APOPTOSIS	-24.8679	-0.373631	1.1705e-135	1.95083e-134	CD4 Tem
RBD	HALLMARK_MYC_TARGETS_V1	-26.7299	-1.45811	2.92953e-156	7.32383e-155	CD4 Tem
RBD	HALLMARK_OXIDATIVE_PHOSPHORYLATION	-31.4988	-1.6194	1.38909e-215	6.94543e-214	CD4 Tem
PD	HALLMARK_HEDGEHOG_SIGNALING	3.6115	0.0141881	0.000307287	0.00069838	Treg
PD	HALLMARK_UV_RESPONSE_DN	3.00922	0.0734549	0.00263175	0.00469956	Treg
PD	HALLMARK_ESTROGEN_RESPONSE_EARLY	2.8732	0.0254155	0.00407979	0.00679965	Treg
PD	HALLMARK_NOTCH_SIGNALING	2.69484	0.0308603	0.00706463	0.0113946	Treg
PD	HALLMARK_ANDROGEN_RESPONSE	2.23285	0.0677623	0.025601	0.0387894	Treg
PD	HALLMARK_IL2_STAT5_SIGNALING	2.15008	0.0675254	0.0315943	0.0464622	Treg
PD	HALLMARK_KRAS_SIGNALING_UP	1.7548	0.0296786	0.0793522	0.107233	Treg
PD	HALLMARK_BILE_ACID_METABOLISM	1.37536	0.0110776	0.169078	0.216767	Treg
PD	HALLMARK_WNT_BETA_CATENIN_SIGNALING	1.13685	0.0128765	0.255653	0.311771	Treg
PD	HALLMARK_KRAS_SIGNALING_DN	0.980989	0.000660726	0.326645	0.385153	Treg
PD	HALLMARK_ALLOGRAFT_REJECTION	0.971726	0.0837259	0.331231	0.385153	Treg
PD	HALLMARK_MYC_TARGETS_V2	0.933279	0.0179439	0.350719	0.398544	Treg
PD	HALLMARK_INTERFERON_ALPHA_RESPONSE	0.621789	0.0462523	0.534108	0.593453	Treg
PD	HALLMARK_MITOTIC_SPINDLE	0.584547	0.0268316	0.558878	0.607476	Treg
PD	HALLMARK_XENOBIOTIC_METABOLISM	0.476438	0.00340925	0.633782	0.66019	Treg
PD	HALLMARK_ANGIOGENESIS	0.0563479	0.000295803	0.955067	0.955067	Treg
PD	HALLMARK_APICAL_SURFACE	-0.297351	-0.00329223	0.76621	0.781847	Treg
PD	HALLMARK_INTERFERON_GAMMA_RESPONSE	-0.532309	-0.0497847	0.594535	0.632484	Treg
PD	HALLMARK_COMPLEMENT	-1.15006	-0.0356897	0.250173	0.311771	Treg
PD	HALLMARK_INFLAMMATORY_RESPONSE	-1.39825	-0.0274711	0.162096	0.213285	Treg
PD	HALLMARK_PROTEIN_SECRETION	-1.82787	-0.0655727	0.0676259	0.0939248	Treg
PD	HALLMARK_IL6_JAK_STAT3_SIGNALING	-1.85304	-0.0394667	0.0639333	0.0913333	Treg
PD	HALLMARK_DNA_REPAIR	-2.54096	-0.0898063	0.0110832	0.0173176	Treg
PD	HALLMARK_PEROXISOME	-2.93119	-0.062813	0.00339125	0.00584698	Treg
PD	HALLMARK_APICAL_JUNCTION	-3.01649	-0.0620961	0.00256952	0.00469956	Treg
PD	HALLMARK_ESTROGEN_RESPONSE_LATE	-3.01788	-0.0227236	0.00255772	0.00469956	Treg
PD	HALLMARK_COAGULATION	-3.05296	-0.00784069	0.00227736	0.00455472	Treg
PD	HALLMARK_PANCREAS_BETA_CELLS	-3.10469	-0.0398558	0.00191495	0.00398947	Treg
PD	HALLMARK_SPERMATOGENESIS	-3.31367	-0.00853177	0.000927072	0.00201537	Treg
PD	HALLMARK_MYOGENESIS	-3.71166	-0.0147083	0.000208075	0.000495417	Treg
PD	HALLMARK_P53_PATHWAY	-3.87006	-0.142891	0.000110129	0.000275323	Treg
PD	HALLMARK_FATTY_ACID_METABOLISM	-3.88172	-0.104737	0.000105	0.000275323	Treg
PD	HALLMARK_E2F_TARGETS	-3.99546	-0.099367	6.54552e-05	0.00018182	Treg
PD	HALLMARK_HEME_METABOLISM	-4.24686	-0.115646	2.20535e-05	6.48633e-05	Treg
PD	HALLMARK_UNFOLDED_PROTEIN_RESPONSE	-4.59314	-0.18269	4.46826e-06	1.39633e-05	Treg
PD	HALLMARK_CHOLESTEROL_HOMEOSTASIS	-4.62551	-0.0618599	3.82774e-06	1.27591e-05	Treg
PD	HALLMARK_EPITHELIAL_MESENCHYMAL_TRANSITION	-4.65505	-0.0240926	3.31919e-06	1.18542e-05	Treg
PD	HALLMARK_GLYCOLYSIS	-4.72587	-0.0928526	2.35126e-06	9.04333e-06	Treg
PD	HALLMARK_APOPTOSIS	-4.95901	-0.223752	7.30919e-07	3.0455e-06	Treg
PD	HALLMARK_PI3K_AKT_MTOR_SIGNALING	-5.05589	-0.266644	4.42936e-07	2.01334e-06	Treg
PD	HALLMARK_HYPOXIA	-5.63665	-0.184017	1.82461e-08	9.12307e-08	Treg
PD	HALLMARK_REACTIVE_OXYGEN_SPECIES_PATHWAY	-5.84499	-0.220063	5.37214e-09	2.98452e-08	Treg
PD	HALLMARK_TGF_BETA_SIGNALING	-5.96499	-0.123549	2.60705e-09	1.62941e-08	Treg
PD	HALLMARK_G2M_CHECKPOINT	-6.00342	-0.220763	2.06178e-09	1.4727e-08	Treg
PD	HALLMARK_ADIPOGENESIS	-6.1102	-0.200948	1.06716e-09	8.89302e-09	Treg
PD	HALLMARK_UV_RESPONSE_UP	-6.19573	-0.172841	6.24503e-10	6.24503e-09	Treg
PD	HALLMARK_OXIDATIVE_PHOSPHORYLATION	-6.26154	-0.92789	4.11603e-10	5.14504e-09	Treg
PD	HALLMARK_MYC_TARGETS_V1	-6.68832	-1.01025	2.49335e-11	4.15558e-10	Treg
PD	HALLMARK_MTORC1_SIGNALING	-7.17803	-0.326432	8.06249e-13	2.01562e-11	Treg
PD	HALLMARK_TNFA_SIGNALING_VIA_NFKB	-9.09718	-0.227305	1.29606e-19	6.48028e-18	Treg
PD-RBD	HALLMARK_OXIDATIVE_PHOSPHORYLATION	4.04232	0.520735	5.35121e-05	0.000148645	Treg
PD-RBD	HALLMARK_DNA_REPAIR	3.68083	0.117498	0.000234273	0.000581834	Treg
PD-RBD	HALLMARK_MYC_TARGETS_V2	3.67004	0.0608749	0.00024437	0.000581834	Treg
PD-RBD	HALLMARK_XENOBIOTIC_METABOLISM	3.29409	0.0211018	0.000992501	0.00225568	Treg
PD-RBD	HALLMARK_FATTY_ACID_METABOLISM	2.87967	0.0709288	0.00399338	0.00831954	Treg
PD-RBD	HALLMARK_BILE_ACID_METABOLISM	2.41376	0.0171328	0.0158154	0.0272679	Treg
PD-RBD	HALLMARK_APICAL_SURFACE	1.6165	0.0158548	0.106032	0.165675	Treg
PD-RBD	HALLMARK_HEDGEHOG_SIGNALING	1.44744	0.00488012	0.147819	0.217381	Treg
PD-RBD	HALLMARK_NOTCH_SIGNALING	1.41908	0.014342	0.155922	0.222746	Treg
PD-RBD	HALLMARK_UNFOLDED_PROTEIN_RESPONSE	0.689256	0.0246689	0.490686	0.546826	Treg
PD-RBD	HALLMARK_REACTIVE_OXYGEN_SPECIES_PATHWAY	0.426469	0.0144248	0.66978	0.712532	Treg
PD-RBD	HALLMARK_WNT_BETA_CATENIN_SIGNALING	0.172782	0.00173786	0.862828	0.880437	Treg
PD-RBD	HALLMARK_PEROXISOME	0.0713926	0.00137556	0.943087	0.943087	Treg
PD-RBD	HALLMARK_COAGULATION	-0.22722	-0.000536263	0.82026	0.854437	Treg
PD-RBD	HALLMARK_MYC_TARGETS_V1	-0.585487	-0.0780697	0.55824	0.606783	Treg
PD-RBD	HALLMARK_IL6_JAK_STAT3_SIGNALING	-0.68694	-0.0131708	0.492144	0.546826	Treg
PD-RBD	HALLMARK_MYOGENESIS	-0.696857	-0.00251383	0.485916	0.546826	Treg
PD-RBD	HALLMARK_ESTROGEN_RESPONSE_EARLY	-0.719719	-0.00537232	0.471723	0.546826	Treg
PD-RBD	HALLMARK_GLYCOLYSIS	-0.757757	-0.0133995	0.448623	0.546826	Treg
PD-RBD	HALLMARK_ADIPOGENESIS	-0.988141	-0.0291955	0.323119	0.403899	Treg
PD-RBD	HALLMARK_PANCREAS_BETA_CELLS	-1.04882	-0.0119227	0.294297	0.377304	Treg
PD-RBD	HALLMARK_ANDROGEN_RESPONSE	-1.05634	-0.0282423	0.290852	0.377304	Treg
PD-RBD	HALLMARK_SPERMATOGENESIS	-1.08233	-0.00249105	0.279142	0.377219	Treg
PD-RBD	HALLMARK_E2F_TARGETS	-1.3712	-0.0309562	0.170359	0.23661	Treg
PD-RBD	HALLMARK_ESTROGEN_RESPONSE_LATE	-1.59041	-0.0106409	0.111789	0.169377	Treg
PD-RBD	HALLMARK_ANGIOGENESIS	-1.91444	-0.00852869	0.0556066	0.0896881	Treg
PD-RBD	HALLMARK_PROTEIN_SECRETION	-2.02183	-0.0638468	0.0432327	0.0720544	Treg
PD-RBD	HALLMARK_KRAS_SIGNALING_DN	-2.66312	-0.00127704	0.00776108	0.0138591	Treg
PD-RBD	HALLMARK_P53_PATHWAY	-2.72509	-0.0886624	0.00644478	0.0119348	Treg
PD-RBD	HALLMARK_MTORC1_SIGNALING	-2.74341	-0.111307	0.00609652	0.0117241	Treg
PD-RBD	HALLMARK_APICAL_JUNCTION	-2.83371	-0.0509564	0.00461476	0.00922953	Treg
PD-RBD	HALLMARK_INTERFERON_ALPHA_RESPONSE	-3.18487	-0.200715	0.00145481	0.00316264	Treg
PD-RBD	HALLMARK_TGF_BETA_SIGNALING	-4.01619	-0.0740473	5.9783e-05	0.000157324	Treg
PD-RBD	HALLMARK_INFLAMMATORY_RESPONSE	-4.38558	-0.075408	1.17427e-05	3.45373e-05	Treg
PD-RBD	HALLMARK_CHOLESTEROL_HOMEOSTASIS	-4.4529	-0.0535183	8.60769e-06	2.6899e-05	Treg
PD-RBD	HALLMARK_IL2_STAT5_SIGNALING	-4.65318	-0.126641	3.33042e-06	1.11014e-05	Treg
PD-RBD	HALLMARK_INTERFERON_GAMMA_RESPONSE	-4.70618	-0.37752	2.57467e-06	9.19526e-06	Treg
PD-RBD	HALLMARK_ALLOGRAFT_REJECTION	-5.04324	-0.379047	4.69576e-07	1.80606e-06	Treg
PD-RBD	HALLMARK_EPITHELIAL_MESENCHYMAL_TRANSITION	-5.30018	-0.0238791	1.19362e-07	4.97343e-07	Treg
PD-RBD	HALLMARK_UV_RESPONSE_UP	-5.4206	-0.133911	6.14432e-08	2.79287e-07	Treg
PD-RBD	HALLMARK_KRAS_SIGNALING_UP	-5.55297	-0.0796042	2.91496e-08	1.45748e-07	Treg
PD-RBD	HALLMARK_PI3K_AKT_MTOR_SIGNALING	-5.90741	-0.274697	3.64291e-09	2.02384e-08	Treg
PD-RBD	HALLMARK_HYPOXIA	-6.25808	-0.182522	4.1345e-10	2.58406e-09	Treg
PD-RBD	HALLMARK_HEME_METABOLISM	-6.8091	-0.16209	1.06609e-11	7.61496e-11	Treg
PD-RBD	HALLMARK_COMPLEMENT	-7.19295	-0.186488	7.02447e-13	5.85373e-12	Treg
PD-RBD	HALLMARK_G2M_CHECKPOINT	-8.24008	-0.261386	2.04887e-16	2.04887e-15	Treg
PD-RBD	HALLMARK_UV_RESPONSE_DN	-8.57642	-0.16268	1.20428e-17	1.50535e-16	Treg
PD-RBD	HALLMARK_APOPTOSIS	-9.71973	-0.381124	3.47213e-22	5.78688e-21	Treg
PD-RBD	HALLMARK_TNFA_SIGNALING_VIA_NFKB	-10.0734	-0.219769	1.06846e-23	2.67116e-22	Treg
PD-RBD	HALLMARK_MITOTIC_SPINDLE	-11.3317	-0.416116	1.69406e-29	8.47029e-28	Treg
RBD	HALLMARK_WNT_BETA_CATENIN_SIGNALING	5.39112	0.0338108	7.09145e-08	1.47739e-07	Treg
RBD	HALLMARK_HEDGEHOG_SIGNALING	4.31779	0.00930799	1.58457e-05	2.82959e-05	Treg
RBD	HALLMARK_MYC_TARGETS_V2	4.13477	0.0424646	3.56941e-05	5.75711e-05	Treg
RBD	HALLMARK_ESTROGEN_RESPONSE_EARLY	3.58019	0.0169238	0.000344264	0.000491806	Treg
RBD	HALLMARK_NOTCH_SIGNALING	2.6898	0.0168231	0.00715621	0.00917462	Treg
RBD	HALLMARK_ANGIOGENESIS	1.85989	0.00536419	0.0629179	0.0749023	Treg
RBD	HALLMARK_APICAL_SURFACE	1.39459	0.00844318	0.163158	0.181286	Treg
RBD	HALLMARK_KRAS_SIGNALING_DN	-0.0754757	-2.34516e-05	0.939837	0.939837	Treg
RBD	HALLMARK_UNFOLDED_PROTEIN_RESPONSE	-0.500613	-0.0110207	0.61665	0.629235	Treg
RBD	HALLMARK_XENOBIOTIC_METABOLISM	-0.863533	-0.00328617	0.387856	0.404017	Treg
RBD	HALLMARK_BILE_ACID_METABOLISM	-1.15145	-0.00496084	0.249561	0.26549	Treg
RBD	HALLMARK_KRAS_SIGNALING_UP	-1.37689	-0.0125744	0.168563	0.18322	Treg
RBD	HALLMARK_ANDROGEN_RESPONSE	-1.56605	-0.025804	0.117355	0.133358	Treg
RBD	HALLMARK_ESTROGEN_RESPONSE_LATE	-1.76841	-0.00737771	0.0770097	0.0895462	Treg
RBD	HALLMARK_DNA_REPAIR	-1.97366	-0.0385623	0.0484356	0.0590678	Treg
RBD	HALLMARK_UV_RESPONSE_DN	-2.56794	-0.0322428	0.0102386	0.0127982	Treg
RBD	HALLMARK_COAGULATION	-3.01396	-0.00432374	0.00258229	0.00339775	Treg
RBD	HALLMARK_FATTY_ACID_METABOLISM	-3.09104	-0.0462992	0.00199766	0.00269954	Treg
RBD	HALLMARK_MYOGENESIS	-3.31936	-0.0073375	0.000904068	0.00125565	Treg
RBD	HALLMARK_APICAL_JUNCTION	-3.86762	-0.0434619	0.000110296	0.000162201	Treg
RBD	HALLMARK_SPERMATOGENESIS	-4.02163	-0.00569429	5.80365e-05	8.7934e-05	Treg
RBD	HALLMARK_IL6_JAK_STAT3_SIGNALING	-4.11332	-0.0488709	3.91768e-05	6.12137e-05	Treg
RBD	HALLMARK_PANCREAS_BETA_CELLS	-4.18513	-0.0292162	2.86373e-05	4.77289e-05	Treg
RBD	HALLMARK_E2F_TARGETS	-4.26722	-0.0589845	1.98945e-05	3.43009e-05	Treg
RBD	HALLMARK_UV_RESPONSE_UP	-4.71881	-0.0732046	2.39036e-06	4.4266e-06	Treg
RBD	HALLMARK_MITOTIC_SPINDLE	-4.86892	-0.119455	1.13173e-06	2.17641e-06	Treg
RBD	HALLMARK_PROTEIN_SECRETION	-4.90597	-0.0957253	9.37867e-07	1.87573e-06	Treg
RBD	HALLMARK_GLYCOLYSIS	-5.60862	-0.0603064	2.06988e-08	4.49973e-08	Treg
RBD	HALLMARK_INFLAMMATORY_RESPONSE	-5.63222	-0.06082	1.80597e-08	4.10449e-08	Treg
RBD	HALLMARK_P53_PATHWAY	-6.03911	-0.120561	1.58047e-09	3.76302e-09	Treg
RBD	HALLMARK_IL2_STAT5_SIGNALING	-6.48165	-0.108674	9.31131e-11	2.32783e-10	Treg
RBD	HALLMARK_G2M_CHECKPOINT	-6.50782	-0.134436	7.82872e-11	2.06019e-10	Treg
RBD	HALLMARK_TGF_BETA_SIGNALING	-6.55659	-0.075551	5.65662e-11	1.57128e-10	Treg
RBD	HALLMARK_OXIDATIVE_PHOSPHORYLATION	-6.65805	-0.531144	2.85655e-11	8.40163e-11	Treg
RBD	HALLMARK_PEROXISOME	-7.04584	-0.082147	1.91103e-12	5.97196e-12	Treg
RBD	HALLMARK_REACTIVE_OXYGEN_SPECIES_PATHWAY	-7.28717	-0.150866	3.29817e-13	1.09939e-12	Treg
RBD	HALLMARK_MYC_TARGETS_V1	-7.46201	-0.62611	8.91428e-14	3.18367e-13	Treg
RBD	HALLMARK_ADIPOGENESIS	-7.67356	-0.139473	1.75943e-14	6.76702e-14	Treg
RBD	HALLMARK_MTORC1_SIGNALING	-7.69977	-0.192774	1.43464e-14	5.97767e-14	Treg
RBD	HALLMARK_PI3K_AKT_MTOR_SIGNALING	-7.89019	-0.228624	3.19145e-15	1.45066e-14	Treg
RBD	HALLMARK_ALLOGRAFT_REJECTION	-8.50499	-0.398689	1.95835e-17	9.79176e-17	Treg
RBD	HALLMARK_HEME_METABOLISM	-9.40944	-0.137958	5.5816e-21	3.10089e-20	Treg
RBD	HALLMARK_HYPOXIA	-9.41835	-0.168787	5.13035e-21	3.10089e-20	Treg
RBD	HALLMARK_CHOLESTEROL_HOMEOSTASIS	-9.64802	-0.0700227	5.68428e-22	4.0602e-21	Treg
RBD	HALLMARK_EPITHELIAL_MESENCHYMAL_TRANSITION	-9.99109	-0.0277044	1.92636e-23	1.6053e-22	Treg
RBD	HALLMARK_COMPLEMENT	-10.6153	-0.172202	3.03519e-26	3.03519e-25	Treg
RBD	HALLMARK_INTERFERON_ALPHA_RESPONSE	-11.6508	-0.451014	2.96693e-31	3.70866e-30	Treg
RBD	HALLMARK_INTERFERON_GAMMA_RESPONSE	-12.6696	-0.633087	1.26071e-36	2.10119e-35	Treg
RBD	HALLMARK_APOPTOSIS	-12.7805	-0.316306	3.07593e-37	7.68982e-36	Treg
RBD	HALLMARK_TNFA_SIGNALING_VIA_NFKB	-14.472	-0.19969	3.39452e-47	1.69726e-45	Treg
PD	HALLMARK_UV_RESPONSE_DN	8.46624	0.268931	4.05717e-17	6.76194e-16	CD8 Tnaive
PD	HALLMARK_MITOTIC_SPINDLE	7.55266	0.351666	5.73148e-14	4.77623e-13	CD8 Tnaive
PD	HALLMARK_HEDGEHOG_SIGNALING	4.93671	0.0318974	8.39611e-07	2.7987e-06	CD8 Tnaive
PD	HALLMARK_KRAS_SIGNALING_UP	4.59047	0.0918286	4.61086e-06	1.44089e-05	CD8 Tnaive
PD	HALLMARK_ANDROGEN_RESPONSE	4.2618	0.152847	2.09226e-05	6.1537e-05	CD8 Tnaive
PD	HALLMARK_KRAS_SIGNALING_DN	3.4216	0.00226195	0.000631955	0.00150466	CD8 Tnaive
PD	HALLMARK_NOTCH_SIGNALING	3.40122	0.0589705	0.000679877	0.00154518	CD8 Tnaive
PD	HALLMARK_BILE_ACID_METABOLISM	2.69645	0.0276622	0.00704893	0.0140979	CD8 Tnaive
PD	HALLMARK_INTERFERON_GAMMA_RESPONSE	2.30499	0.172826	0.021237	0.0393278	CD8 Tnaive
PD	HALLMARK_WNT_BETA_CATENIN_SIGNALING	2.04858	0.0349934	0.0405928	0.0676547	CD8 Tnaive
PD	HALLMARK_ALLOGRAFT_REJECTION	2.00544	0.182042	0.0450076	0.0725929	CD8 Tnaive
PD	HALLMARK_ANGIOGENESIS	1.79292	0.0117795	0.0730902	0.110077	CD8 Tnaive
PD	HALLMARK_INFLAMMATORY_RESPONSE	1.76865	0.0358509	0.0770566	0.110077	CD8 Tnaive
PD	HALLMARK_IL2_STAT5_SIGNALING	1.75479	0.0493454	0.079401	0.110077	CD8 Tnaive
PD	HALLMARK_ESTROGEN_RESPONSE_EARLY	1.65738	0.0196684	0.0975515	0.128357	CD8 Tnaive
PD	HALLMARK_COMPLEMENT	1.61741	0.046173	0.105898	0.135767	CD8 Tnaive
PD	HALLMARK_INTERFERON_ALPHA_RESPONSE	1.34064	0.0857582	0.180141	0.213746	CD8 Tnaive
PD	HALLMARK_APICAL_JUNCTION	1.3294	0.0305737	0.183821	0.213746	CD8 Tnaive
PD	HALLMARK_APICAL_SURFACE	1.23491	0.016946	0.216964	0.241071	CD8 Tnaive
PD	HALLMARK_PROTEIN_SECRETION	0.823315	0.0322396	0.410396	0.436591	CD8 Tnaive
PD	HALLMARK_IL6_JAK_STAT3_SIGNALING	0.383568	0.00803739	0.701327	0.730549	CD8 Tnaive
PD	HALLMARK_CHOLESTEROL_HOMEOSTASIS	0.359968	0.00396997	0.718898	0.733569	CD8 Tnaive
PD	HALLMARK_COAGULATION	-0.158596	-0.000482976	0.873998	0.873998	CD8 Tnaive
PD	HALLMARK_G2M_CHECKPOINT	-0.951579	-0.0403469	0.341389	0.371075	CD8 Tnaive
PD	HALLMARK_SPERMATOGENESIS	-1.28715	-0.00457853	0.198145	0.225165	CD8 Tnaive
PD	HALLMARK_HEME_METABOLISM	-1.48655	-0.0374246	0.13724	0.167366	CD8 Tnaive
PD	HALLMARK_PANCREAS_BETA_CELLS	-1.59346	-0.0287776	0.111166	0.138957	CD8 Tnaive
PD	HALLMARK_MYC_TARGETS_V2	-1.7429	-0.0540981	0.0814566	0.110077	CD8 Tnaive
PD	HALLMARK_TGF_BETA_SIGNALING	-1.74908	-0.0460494	0.0803815	0.110077	CD8 Tnaive
PD	HALLMARK_XENOBIOTIC_METABOLISM	-1.91126	-0.0169886	0.0560686	0.0876072	CD8 Tnaive
PD	HALLMARK_EPITHELIAL_MESENCHYMAL_TRANSITION	-2.11808	-0.00625677	0.0342524	0.0590559	CD8 Tnaive
PD	HALLMARK_PEROXISOME	-2.23385	-0.0572236	0.0255685	0.045658	CD8 Tnaive
PD	HALLMARK_APOPTOSIS	-2.39151	-0.100461	0.0168422	0.0323888	CD8 Tnaive
PD	HALLMARK_E2F_TARGETS	-2.84518	-0.0841823	0.00446955	0.00931156	CD8 Tnaive
PD	HALLMARK_PI3K_AKT_MTOR_SIGNALING	-3.09533	-0.183585	0.00198451	0.00431416	CD8 Tnaive
PD	HALLMARK_HYPOXIA	-3.9094	-0.136269	9.46275e-05	0.000236569	CD8 Tnaive
PD	HALLMARK_MYOGENESIS	-4.18611	-0.0182407	2.92249e-05	7.69076e-05	CD8 Tnaive
PD	HALLMARK_TNFA_SIGNALING_VIA_NFKB	-4.2078	-0.0997732	2.65627e-05	7.37853e-05	CD8 Tnaive
PD	HALLMARK_FATTY_ACID_METABOLISM	-5.15266	-0.167928	2.73864e-07	9.78087e-07	CD8 Tnaive
PD	HALLMARK_UV_RESPONSE_UP	-5.42616	-0.179038	6.22781e-08	2.39531e-07	CD8 Tnaive
PD	HALLMARK_GLYCOLYSIS	-5.75491	-0.138404	9.57188e-09	3.98828e-08	CD8 Tnaive
PD	HALLMARK_ESTROGEN_RESPONSE_LATE	-5.93267	-0.0604665	3.33686e-09	1.51675e-08	CD8 Tnaive
PD	HALLMARK_REACTIVE_OXYGEN_SPECIES_PATHWAY	-6.23158	-0.274504	5.28204e-10	2.64102e-09	CD8 Tnaive
PD	HALLMARK_P53_PATHWAY	-6.4736	-0.275011	1.11807e-10	6.2115e-10	CD8 Tnaive
PD	HALLMARK_DNA_REPAIR	-6.54284	-0.329117	7.10018e-11	4.43761e-10	CD8 Tnaive
PD	HALLMARK_MTORC1_SIGNALING	-7.09277	-0.374351	1.64189e-12	1.17278e-11	CD8 Tnaive
PD	HALLMARK_ADIPOGENESIS	-8.15727	-0.338384	5.03196e-16	5.03196e-15	CD8 Tnaive
PD	HALLMARK_UNFOLDED_PROTEIN_RESPONSE	-8.31376	-0.448811	1.40514e-16	1.75642e-15	CD8 Tnaive
PD	HALLMARK_MYC_TARGETS_V1	-10.3955	-2.04462	7.01857e-25	1.75464e-23	CD8 Tnaive
PD	HALLMARK_OXIDATIVE_PHOSPHORYLATION	-14.7573	-2.6463	1.35861e-47	6.79306e-46	CD8 Tnaive
PD-RBD	HALLMARK_APICAL_JUNCTION	3.6246	0.0620688	0.00029214	0.00182587	CD8 Tnaive
PD-RBD	HALLMARK_MYC_TARGETS_V2	2.35121	0.0548788	0.0187492	0.0551447	CD8 Tnaive
PD-RBD	HALLMARK_XENOBIOTIC_METABOLISM	2.18021	0.014574	0.0292856	0.0770673	CD8 Tnaive
PD-RBD	HALLMARK_BILE_ACID_METABOLISM	2.09886	0.0151955	0.0358764	0.0896909	CD8 Tnaive
PD-RBD	HALLMARK_CHOLESTEROL_HOMEOSTASIS	1.84488	0.0145859	0.0651111	0.141546	CD8 Tnaive
PD-RBD	HALLMARK_TGF_BETA_SIGNALING	1.73169	0.0342625	0.0833864	0.173722	CD8 Tnaive
PD-RBD	HALLMARK_FATTY_ACID_METABOLISM	1.69283	0.0425358	0.0905463	0.181093	CD8 Tnaive
PD-RBD	HALLMARK_EPITHELIAL_MESENCHYMAL_TRANSITION	1.58161	0.00363791	0.113798	0.218842	CD8 Tnaive
PD-RBD	HALLMARK_REACTIVE_OXYGEN_SPECIES_PATHWAY	1.41737	0.0483072	0.156433	0.289691	CD8 Tnaive
PD-RBD	HALLMARK_HEDGEHOG_SIGNALING	1.18726	0.00540777	0.235179	0.391965	CD8 Tnaive
PD-RBD	HALLMARK_PROTEIN_SECRETION	1.12553	0.0325483	0.260414	0.406897	CD8 Tnaive
PD-RBD	HALLMARK_INTERFERON_ALPHA_RESPONSE	0.953978	0.0458326	0.340138	0.485912	CD8 Tnaive
PD-RBD	HALLMARK_ANGIOGENESIS	0.765896	0.00356504	0.443772	0.599692	CD8 Tnaive
PD-RBD	HALLMARK_IL6_JAK_STAT3_SIGNALING	0.702806	0.0110586	0.482208	0.618215	CD8 Tnaive
PD-RBD	HALLMARK_NOTCH_SIGNALING	0.628695	0.00790119	0.529576	0.637975	CD8 Tnaive
PD-RBD	HALLMARK_KRAS_SIGNALING_DN	0.358501	0.000155838	0.719983	0.8128	CD8 Tnaive
PD-RBD	HALLMARK_MYOGENESIS	0.343122	0.00119376	0.73152	0.8128	CD8 Tnaive
PD-RBD	HALLMARK_APICAL_SURFACE	0.135772	0.00138429	0.892007	0.930766	CD8 Tnaive
PD-RBD	HALLMARK_KRAS_SIGNALING_UP	0.114883	0.00164634	0.908543	0.930766	CD8 Tnaive
PD-RBD	HALLMARK_COAGULATION	0.110331	0.000254489	0.912151	0.930766	CD8 Tnaive
PD-RBD	HALLMARK_INTERFERON_GAMMA_RESPONSE	0.0792875	0.00437546	0.936807	0.936807	CD8 Tnaive
PD-RBD	HALLMARK_GLYCOLYSIS	-0.312528	-0.00579631	0.754651	0.820273	CD8 Tnaive
PD-RBD	HALLMARK_WNT_BETA_CATENIN_SIGNALING	-0.563535	-0.00688064	0.573094	0.666389	CD8 Tnaive
PD-RBD	HALLMARK_PI3K_AKT_MTOR_SIGNALING	-0.619067	-0.0279326	0.535899	0.637975	CD8 Tnaive
PD-RBD	HALLMARK_SPERMATOGENESIS	-0.667436	-0.0017776	0.504523	0.630654	CD8 Tnaive
PD-RBD	HALLMARK_PEROXISOME	-0.729133	-0.0138732	0.465952	0.613095	CD8 Tnaive
PD-RBD	HALLMARK_ADIPOGENESIS	-0.898505	-0.0290387	0.368957	0.51244	CD8 Tnaive
PD-RBD	HALLMARK_UV_RESPONSE_UP	-0.985219	-0.0243753	0.324561	0.477296	CD8 Tnaive
PD-RBD	HALLMARK_MTORC1_SIGNALING	-1.00493	-0.0403078	0.314975	0.477235	CD8 Tnaive
PD-RBD	HALLMARK_ANDROGEN_RESPONSE	-1.14305	-0.0294038	0.25307	0.406897	CD8 Tnaive
PD-RBD	HALLMARK_OXIDATIVE_PHOSPHORYLATION	-1.19136	-0.157749	0.233566	0.391965	CD8 Tnaive
PD-RBD	HALLMARK_E2F_TARGETS	-1.32912	-0.0294949	0.183866	0.328331	CD8 Tnaive
PD-RBD	HALLMARK_DNA_REPAIR	-1.87167	-0.0686994	0.0613074	0.139335	CD8 Tnaive
PD-RBD	HALLMARK_P53_PATHWAY	-2.06743	-0.0651596	0.0387419	0.0922427	CD8 Tnaive
PD-RBD	HALLMARK_ALLOGRAFT_REJECTION	-2.31321	-0.156455	0.0207492	0.0576367	CD8 Tnaive
PD-RBD	HALLMARK_PANCREAS_BETA_CELLS	-2.49903	-0.0331839	0.0124835	0.039011	CD8 Tnaive
PD-RBD	HALLMARK_UNFOLDED_PROTEIN_RESPONSE	-2.53784	-0.106609	0.0111824	0.0372747	CD8 Tnaive
PD-RBD	HALLMARK_HEME_METABOLISM	-2.82234	-0.0537744	0.00478522	0.0170901	CD8 Tnaive
PD-RBD	HALLMARK_G2M_CHECKPOINT	-2.88496	-0.0902824	0.00393041	0.015117	CD8 Tnaive
PD-RBD	HALLMARK_INFLAMMATORY_RESPONSE	-2.95047	-0.0421888	0.00318685	0.0132785	CD8 Tnaive
PD-RBD	HALLMARK_HYPOXIA	-3.06212	-0.0813076	0.00220876	0.0100398	CD8 Tnaive
PD-RBD	HALLMARK_MITOTIC_SPINDLE	-3.12563	-0.0964524	0.00178385	0.00891924	CD8 Tnaive
PD-RBD	HALLMARK_COMPLEMENT	-3.47955	-0.0707701	0.000506298	0.00281277	CD8 Tnaive
PD-RBD	HALLMARK_UV_RESPONSE_DN	-3.74223	-0.0729666	0.000184349	0.00131678	CD8 Tnaive
PD-RBD	HALLMARK_TNFA_SIGNALING_VIA_NFKB	-4.4125	-0.077494	1.04217e-05	8.68475e-05	CD8 Tnaive
PD-RBD	HALLMARK_MYC_TARGETS_V1	-4.42563	-0.655374	9.80899e-06	8.68475e-05	CD8 Tnaive
PD-RBD	HALLMARK_ESTROGEN_RESPONSE_EARLY	-5.02382	-0.0406893	5.23261e-07	6.54076e-06	CD8 Tnaive
PD-RBD	HALLMARK_IL2_STAT5_SIGNALING	-5.50971	-0.107303	3.76436e-08	6.27394e-07	CD8 Tnaive
PD-RBD	HALLMARK_APOPTOSIS	-6.58228	-0.203061	5.08087e-11	1.27022e-09	CD8 Tnaive
PD-RBD	HALLMARK_ESTROGEN_RESPONSE_LATE	-6.80073	-0.0513493	1.15834e-11	5.7917e-10	CD8 Tnaive
RBD	HALLMARK_MITOTIC_SPINDLE	7.50411	0.1836	6.7131e-14	6.7131e-13	CD8 Tnaive
RBD	HALLMARK_ANGIOGENESIS	5.60521	0.019715	2.13394e-08	1.06697e-07	CD8 Tnaive
RBD	HALLMARK_APICAL_JUNCTION	5.3369	0.0653393	9.6565e-08	4.38932e-07	CD8 Tnaive
RBD	HALLMARK_KRAS_SIGNALING_UP	5.25222	0.0551409	1.5329e-07	6.35139e-07	CD8 Tnaive
RBD	HALLMARK_HEDGEHOG_SIGNALING	4.81423	0.0161481	1.49878e-06	4.51111e-06	CD8 Tnaive
RBD	HALLMARK_KRAS_SIGNALING_DN	3.13753	0.00109814	0.00170903	0.00356048	CD8 Tnaive
RBD	HALLMARK_WNT_BETA_CATENIN_SIGNALING	3.09074	0.0278296	0.00200195	0.0040039	CD8 Tnaive
RBD	HALLMARK_INFLAMMATORY_RESPONSE	2.622	0.0286464	0.00875452	0.015094	CD8 Tnaive
RBD	HALLMARK_UV_RESPONSE_DN	2.56231	0.0387915	0.0104121	0.0173535	CD8 Tnaive
RBD	HALLMARK_COMPLEMENT	2.31549	0.0351068	0.0206056	0.0312205	CD8 Tnaive
RBD	HALLMARK_COAGULATION	2.04663	0.00355446	0.0407203	0.0598828	CD8 Tnaive
RBD	HALLMARK_TGF_BETA_SIGNALING	1.82595	0.0260088	0.067887	0.0929139	CD8 Tnaive
RBD	HALLMARK_APICAL_SURFACE	1.82343	0.0134677	0.0682673	0.0929139	CD8 Tnaive
RBD	HALLMARK_IL6_JAK_STAT3_SIGNALING	1.53066	0.0170373	0.125884	0.16139	CD8 Tnaive
RBD	HALLMARK_ANDROGEN_RESPONSE	1.37527	0.0259186	0.169077	0.211346	CD8 Tnaive
RBD	HALLMARK_ESTROGEN_RESPONSE_EARLY	0.835687	0.0051946	0.403351	0.480179	CD8 Tnaive
RBD	HALLMARK_CHOLESTEROL_HOMEOSTASIS	0.779811	0.00438723	0.43552	0.506419	CD8 Tnaive
RBD	HALLMARK_NOTCH_SIGNALING	0.562042	0.00503504	0.5741	0.652386	CD8 Tnaive
RBD	HALLMARK_BILE_ACID_METABOLISM	0.50692	0.00265217	0.612222	0.674436	CD8 Tnaive
RBD	HALLMARK_INTERFERON_GAMMA_RESPONSE	0.495184	0.0201378	0.620481	0.674436	CD8 Tnaive
RBD	HALLMARK_EPITHELIAL_MESENCHYMAL_TRANSITION	0.358237	0.000581451	0.720173	0.766142	CD8 Tnaive
RBD	HALLMARK_PROTEIN_SECRETION	0.12842	0.00268042	0.897819	0.935228	CD8 Tnaive
RBD	HALLMARK_XENOBIOTIC_METABOLISM	0.0907029	0.000438616	0.92773	0.946664	CD8 Tnaive
RBD	HALLMARK_ALLOGRAFT_REJECTION	0.0650602	0.00325298	0.948127	0.948127	CD8 Tnaive
RBD	HALLMARK_MYOGENESIS	-1.07914	-0.00265608	0.280552	0.342136	CD8 Tnaive
RBD	HALLMARK_INTERFERON_ALPHA_RESPONSE	-1.55541	-0.0542746	0.119878	0.157734	CD8 Tnaive
RBD	HALLMARK_HEME_METABOLISM	-1.82021	-0.024998	0.0687563	0.0929139	CD8 Tnaive
RBD	HALLMARK_UV_RESPONSE_UP	-2.3347	-0.0414013	0.0195782	0.0305909	CD8 Tnaive
RBD	HALLMARK_PI3K_AKT_MTOR_SIGNALING	-2.51193	-0.081739	0.0120224	0.0193909	CD8 Tnaive
RBD	HALLMARK_MYC_TARGETS_V2	-2.84626	-0.0466378	0.00443236	0.00791493	CD8 Tnaive
RBD	HALLMARK_E2F_TARGETS	-2.85059	-0.046387	0.00437252	0.00791493	CD8 Tnaive
RBD	HALLMARK_IL2_STAT5_SIGNALING	-2.96308	-0.0436618	0.00305277	0.00587071	CD8 Tnaive
RBD	HALLMARK_G2M_CHECKPOINT	-3.3405	-0.0757225	0.000839243	0.00182444	CD8 Tnaive
RBD	HALLMARK_P53_PATHWAY	-3.53325	-0.0809071	0.000412278	0.000936996	CD8 Tnaive
RBD	HALLMARK_SPERMATOGENESIS	-3.64756	-0.00689442	0.000266063	0.000633484	CD8 Tnaive
RBD	HALLMARK_PANCREAS_BETA_CELLS	-3.6775	-0.0349404	0.000236727	0.000591818	CD8 Tnaive
RBD	HALLMARK_FATTY_ACID_METABOLISM	-3.99415	-0.0716809	6.53791e-05	0.00017205	CD8 Tnaive
RBD	HALLMARK_REACTIVE_OXYGEN_SPECIES_PATHWAY	-4.30264	-0.104017	1.70331e-05	4.73141e-05	CD8 Tnaive
RBD	HALLMARK_APOPTOSIS	-4.8096	-0.109423	1.53378e-06	4.51111e-06	CD8 Tnaive
RBD	HALLMARK_HYPOXIA	-5.15316	-0.0962661	2.60883e-07	8.69608e-07	CD8 Tnaive
RBD	HALLMARK_PEROXISOME	-5.15805	-0.0701424	2.54176e-07	8.69608e-07	CD8 Tnaive
RBD	HALLMARK_MTORC1_SIGNALING	-5.23844	-0.148094	1.65136e-07	6.35139e-07	CD8 Tnaive
RBD	HALLMARK_TNFA_SIGNALING_VIA_NFKB	-5.63662	-0.0712105	1.77985e-08	9.88807e-08	CD8 Tnaive
RBD	HALLMARK_ESTROGEN_RESPONSE_LATE	-5.76568	-0.0325284	8.36747e-09	5.22967e-08	CD8 Tnaive
RBD	HALLMARK_GLYCOLYSIS	-5.80844	-0.0753304	6.49294e-09	4.63781e-08	CD8 Tnaive
RBD	HALLMARK_ADIPOGENESIS	-6.78559	-0.157326	1.21979e-11	1.0165e-10	CD8 Tnaive
RBD	HALLMARK_DNA_REPAIR	-8.41324	-0.223053	4.51679e-17	5.64598e-16	CD8 Tnaive
RBD	HALLMARK_UNFOLDED_PROTEIN_RESPONSE	-9.1729	-0.273381	5.48446e-20	9.14076e-19	CD8 Tnaive
RBD	HALLMARK_OXIDATIVE_PHOSPHORYLATION	-12.7332	-1.28294	7.35884e-37	1.83971e-35	CD8 Tnaive
RBD	HALLMARK_MYC_TARGETS_V1	-13.2958	-1.4686	5.23391e-40	2.61696e-38	CD8 Tnaive
PD	HALLMARK_MYC_TARGETS_V2	2.34552	0.0361073	0.019026	0.0421643	CD8 Tem
PD	HALLMARK_SPERMATOGENESIS	2.26725	0.0042458	0.0234028	0.0468056	CD8 Tem
PD	HALLMARK_KRAS_SIGNALING_UP	2.1063	0.0323794	0.0352108	0.0677131	CD8 Tem
PD	HALLMARK_HEDGEHOG_SIGNALING	1.70992	0.00669545	0.0873214	0.145536	CD8 Tem
PD	HALLMARK_KRAS_SIGNALING_DN	1.6281	0.000837279	0.103545	0.167007	CD8 Tem
PD	HALLMARK_UV_RESPONSE_DN	1.19347	0.0246031	0.232723	0.332462	CD8 Tem
PD	HALLMARK_WNT_BETA_CATENIN_SIGNALING	0.889917	0.00776267	0.373538	0.504781	CD8 Tem
PD	HALLMARK_PEROXISOME	0.867402	0.0142027	0.385748	0.507564	CD8 Tem
PD	HALLMARK_NOTCH_SIGNALING	0.74596	0.00652126	0.455714	0.584249	CD8 Tem
PD	HALLMARK_BILE_ACID_METABOLISM	0.724531	0.00471181	0.468762	0.585952	CD8 Tem
PD	HALLMARK_APICAL_SURFACE	0.629303	0.00556266	0.529169	0.645328	CD8 Tem
PD	HALLMARK_FATTY_ACID_METABOLISM	0.449315	0.00936306	0.653217	0.759555	CD8 Tem
PD	HALLMARK_MITOTIC_SPINDLE	0.401382	0.0134578	0.68815	0.781989	CD8 Tem
PD	HALLMARK_ANGIOGENESIS	0.371504	0.00181136	0.710272	0.789192	CD8 Tem
PD	HALLMARK_ANDROGEN_RESPONSE	0.0988614	0.00248945	0.921251	0.940052	CD8 Tem
PD	HALLMARK_INTERFERON_ALPHA_RESPONSE	-0.067175	-0.00345993	0.946444	0.946444	CD8 Tem
PD	HALLMARK_CHOLESTEROL_HOMEOSTASIS	-0.156269	-0.00153434	0.875825	0.912318	CD8 Tem
PD	HALLMARK_PANCREAS_BETA_CELLS	-0.30148	-0.00326508	0.763057	0.811762	CD8 Tem
PD	HALLMARK_ALLOGRAFT_REJECTION	-0.33093	-0.024972	0.740706	0.805115	CD8 Tem
PD	HALLMARK_INFLAMMATORY_RESPONSE	-0.469381	-0.00897956	0.63881	0.759555	CD8 Tem
PD	HALLMARK_UNFOLDED_PROTEIN_RESPONSE	-1.11235	-0.0412569	0.266023	0.369476	CD8 Tem
PD	HALLMARK_XENOBIOTIC_METABOLISM	-1.26643	-0.00737837	0.205397	0.302055	CD8 Tem
PD	HALLMARK_IL2_STAT5_SIGNALING	-1.47321	-0.0371662	0.140736	0.213236	CD8 Tem
PD	HALLMARK_MYOGENESIS	-1.55383	-0.0051553	0.120266	0.187915	CD8 Tem
PD	HALLMARK_G2M_CHECKPOINT	-1.80292	-0.0497785	0.0714404	0.123173	CD8 Tem
PD	HALLMARK_GLYCOLYSIS	-1.8033	-0.0287828	0.0713799	0.123173	CD8 Tem
PD	HALLMARK_ESTROGEN_RESPONSE_EARLY	-1.92952	-0.0131332	0.0537029	0.0994499	CD8 Tem
PD	HALLMARK_PROTEIN_SECRETION	-2.31251	-0.0691495	0.0207755	0.0432823	CD8 Tem
PD	HALLMARK_DNA_REPAIR	-2.33833	-0.0677245	0.0193956	0.0421643	CD8 Tem
PD	HALLMARK_INTERFERON_GAMMA_RESPONSE	-2.48468	-0.175457	0.0129879	0.0309236	CD8 Tem
PD	HALLMARK_E2F_TARGETS	-2.58946	-0.0451914	0.00963057	0.0240764	CD8 Tem
PD	HALLMARK_OXIDATIVE_PHOSPHORYLATION	-2.79246	-0.315653	0.00524367	0.0137991	CD8 Tem
PD	HALLMARK_IL6_JAK_STAT3_SIGNALING	-2.87121	-0.0476918	0.00410014	0.0113893	CD8 Tem
PD	HALLMARK_ADIPOGENESIS	-3.18208	-0.0861742	0.00146798	0.00431759	CD8 Tem
PD	HALLMARK_REACTIVE_OXYGEN_SPECIES_PATHWAY	-3.19189	-0.0927777	0.00141911	0.00431759	CD8 Tem
PD	HALLMARK_MYC_TARGETS_V1	-3.27878	-0.40185	0.00104718	0.0034906	CD8 Tem
PD	HALLMARK_COAGULATION	-3.57884	-0.0113548	0.000347237	0.00124013	CD8 Tem
PD	HALLMARK_HEME_METABOLISM	-3.61744	-0.0708135	0.000299432	0.00115166	CD8 Tem
PD	HALLMARK_COMPLEMENT	-3.84621	-0.116448	0.00012092	0.000503833	CD8 Tem
PD	HALLMARK_MTORC1_SIGNALING	-3.94673	-0.153601	7.99263e-05	0.000363301	CD8 Tem
PD	HALLMARK_PI3K_AKT_MTOR_SIGNALING	-4.3783	-0.185306	1.2118e-05	6.05902e-05	CD8 Tem
PD	HALLMARK_APICAL_JUNCTION	-4.87818	-0.0771165	1.09208e-06	6.06713e-06	CD8 Tem
PD	HALLMARK_ESTROGEN_RESPONSE_LATE	-5.01465	-0.0391914	5.43137e-07	3.39461e-06	CD8 Tem
PD	HALLMARK_P53_PATHWAY	-5.3943	-0.165336	7.08253e-08	5.05895e-07	CD8 Tem
PD	HALLMARK_EPITHELIAL_MESENCHYMAL_TRANSITION	-5.74131	-0.0317501	9.75217e-09	8.1268e-08	CD8 Tem
PD	HALLMARK_APOPTOSIS	-6.06859	-0.208775	1.35143e-09	1.35143e-08	CD8 Tem
PD	HALLMARK_TGF_BETA_SIGNALING	-6.11154	-0.114931	1.03457e-09	1.29321e-08	CD8 Tem
PD	HALLMARK_HYPOXIA	-8.65751	-0.253208	5.81557e-18	9.69262e-17	CD8 Tem
PD	HALLMARK_UV_RESPONSE_UP	-8.70237	-0.193053	3.92836e-18	9.69262e-17	CD8 Tem
PD	HALLMARK_TNFA_SIGNALING_VIA_NFKB	-11.3003	-0.402915	2.22274e-29	1.11137e-27	CD8 Tem
PD-RBD	HALLMARK_OXIDATIVE_PHOSPHORYLATION	8.77428	0.848101	1.99456e-18	1.66213e-17	CD8 Tem
PD-RBD	HALLMARK_DNA_REPAIR	6.62161	0.169244	3.73143e-11	1.43516e-10	CD8 Tem
PD-RBD	HALLMARK_FATTY_ACID_METABOLISM	6.22368	0.112367	5.04673e-10	1.8024e-09	CD8 Tem
PD-RBD	HALLMARK_REACTIVE_OXYGEN_SPECIES_PATHWAY	5.88549	0.154316	4.09356e-09	1.27924e-08	CD8 Tem
PD-RBD	HALLMARK_MYC_TARGETS_V2	4.53901	0.0594218	5.71645e-06	1.29919e-05	CD8 Tem
PD-RBD	HALLMARK_PEROXISOME	3.95644	0.0570525	7.65879e-05	0.000147183	CD8 Tem
PD-RBD	HALLMARK_XENOBIOTIC_METABOLISM	3.81708	0.020261	0.00013584	0.000242571	CD8 Tem
PD-RBD	HALLMARK_ADIPOGENESIS	3.76655	0.0914581	0.000166444	0.000286972	CD8 Tem
PD-RBD	HALLMARK_BILE_ACID_METABOLISM	2.42117	0.0139408	0.015488	0.0211239	CD8 Tem
PD-RBD	HALLMARK_MYC_TARGETS_V1	2.00625	0.21483	0.044856	0.0575077	CD8 Tem
PD-RBD	HALLMARK_SPERMATOGENESIS	1.87064	0.0028926	0.0614239	0.0767798	CD8 Tem
PD-RBD	HALLMARK_E2F_TARGETS	1.27363	0.0197021	0.202822	0.241455	CD8 Tem
PD-RBD	HALLMARK_NOTCH_SIGNALING	1.05434	0.00803658	0.29175	0.339244	CD8 Tem
PD-RBD	HALLMARK_MYOGENESIS	0.885361	0.00260118	0.375983	0.427253	CD8 Tem
PD-RBD	HALLMARK_UNFOLDED_PROTEIN_RESPONSE	0.530762	0.0172727	0.595595	0.633612	CD8 Tem
PD-RBD	HALLMARK_INTERFERON_ALPHA_RESPONSE	-0.081813	-0.00353956	0.934797	0.934797	CD8 Tem
PD-RBD	HALLMARK_APICAL_SURFACE	-0.162009	-0.00122556	0.871302	0.889083	CD8 Tem
PD-RBD	HALLMARK_CHOLESTEROL_HOMEOSTASIS	-0.32938	-0.00282151	0.741875	0.772787	CD8 Tem
PD-RBD	HALLMARK_WNT_BETA_CATENIN_SIGNALING	-0.538111	-0.00412664	0.590512	0.633612	CD8 Tem
PD-RBD	HALLMARK_GLYCOLYSIS	-0.728147	-0.0102541	0.46654	0.518378	CD8 Tem
PD-RBD	HALLMARK_COAGULATION	-1.56157	-0.00445604	0.11842	0.144414	CD8 Tem
PD-RBD	HALLMARK_MTORC1_SIGNALING	-2.37103	-0.0804472	0.0177568	0.0233642	CD8 Tem
PD-RBD	HALLMARK_PANCREAS_BETA_CELLS	-2.41781	-0.0226639	0.0156317	0.0211239	CD8 Tem
PD-RBD	HALLMARK_IL6_JAK_STAT3_SIGNALING	-2.43287	-0.0354931	0.0149969	0.0211239	CD8 Tem
PD-RBD	HALLMARK_ALLOGRAFT_REJECTION	-2.447	-0.162333	0.0144216	0.0211239	CD8 Tem
PD-RBD	HALLMARK_UV_RESPONSE_UP	-2.47266	-0.0494847	0.0134274	0.0203446	CD8 Tem
PD-RBD	HALLMARK_HEDGEHOG_SIGNALING	-2.89474	-0.00940379	0.0038027	0.00594172	CD8 Tem
PD-RBD	HALLMARK_KRAS_SIGNALING_DN	-3.00644	-0.00121105	0.00264977	0.00427383	CD8 Tem
PD-RBD	HALLMARK_ANGIOGENESIS	-3.30849	-0.0134927	0.000941256	0.00156876	CD8 Tem
PD-RBD	HALLMARK_INFLAMMATORY_RESPONSE	-3.94756	-0.0637199	7.94788e-05	0.000147183	CD8 Tem
PD-RBD	HALLMARK_TGF_BETA_SIGNALING	-3.97256	-0.0651499	7.15922e-05	0.000143184	CD8 Tem
PD-RBD	HALLMARK_APICAL_JUNCTION	-3.99024	-0.0544369	6.64674e-05	0.000138474	CD8 Tem
PD-RBD	HALLMARK_INTERFERON_GAMMA_RESPONSE	-4.34186	-0.262176	1.42645e-05	3.10098e-05	CD8 Tem
PD-RBD	HALLMARK_P53_PATHWAY	-4.56621	-0.121453	5.02408e-06	1.19621e-05	CD8 Tem
PD-RBD	HALLMARK_PROTEIN_SECRETION	-4.76197	-0.121182	1.94351e-06	4.85878e-06	CD8 Tem
PD-RBD	HALLMARK_ESTROGEN_RESPONSE_EARLY	-4.88278	-0.028476	1.06191e-06	2.79451e-06	CD8 Tem
PD-RBD	HALLMARK_ESTROGEN_RESPONSE_LATE	-5.63821	-0.0381319	1.76394e-08	4.89985e-08	CD8 Tem
PD-RBD	HALLMARK_ANDROGEN_RESPONSE	-5.65454	-0.121453	1.60457e-08	4.71933e-08	CD8 Tem
PD-RBD	HALLMARK_KRAS_SIGNALING_UP	-5.94358	-0.0775647	2.87984e-09	9.59948e-09	CD8 Tem
PD-RBD	HALLMARK_G2M_CHECKPOINT	-6.72573	-0.157086	1.84075e-11	7.66978e-11	CD8 Tem
PD-RBD	HALLMARK_IL2_STAT5_SIGNALING	-6.76039	-0.14472	1.45147e-11	6.59761e-11	CD8 Tem
PD-RBD	HALLMARK_COMPLEMENT	-6.98283	-0.176986	3.07357e-12	1.53679e-11	CD8 Tem
PD-RBD	HALLMARK_HEME_METABOLISM	-7.01071	-0.119549	2.52064e-12	1.40035e-11	CD8 Tem
PD-RBD	HALLMARK_PI3K_AKT_MTOR_SIGNALING	-7.4738	-0.270108	8.42881e-14	5.268e-13	CD8 Tem
PD-RBD	HALLMARK_EPITHELIAL_MESENCHYMAL_TRANSITION	-8.49335	-0.0402121	2.28994e-17	1.63567e-16	CD8 Tem
PD-RBD	HALLMARK_HYPOXIA	-9.91199	-0.25927	4.69081e-23	4.69081e-22	CD8 Tem
PD-RBD	HALLMARK_APOPTOSIS	-10.5572	-0.317472	6.3977e-26	7.99712e-25	CD8 Tem
PD-RBD	HALLMARK_UV_RESPONSE_DN	-11.1467	-0.179498	1.09245e-28	1.82075e-27	CD8 Tem
PD-RBD	HALLMARK_TNFA_SIGNALING_VIA_NFKB	-11.9348	-0.357148	1.29235e-32	3.23088e-31	CD8 Tem
PD-RBD	HALLMARK_MITOTIC_SPINDLE	-12.7382	-0.34372	6.94522e-37	3.47261e-35	CD8 Tem
RBD	HALLMARK_HEDGEHOG_SIGNALING	5.05252	0.0107174	4.38937e-07	6.65055e-07	CD8 Tem
RBD	HALLMARK_XENOBIOTIC_METABOLISM	2.89935	0.00934967	0.00374242	0.00435165	CD8 Tem
RBD	HALLMARK_FATTY_ACID_METABOLISM	2.68837	0.0300971	0.00718479	0.00816453	CD8 Tem
RBD	HALLMARK_MYC_TARGETS_V2	1.68313	0.0137252	0.0923622	0.0982577	CD8 Tem
RBD	HALLMARK_COAGULATION	-1.02848	-0.00181299	0.303735	0.303735	CD8 Tem
RBD	HALLMARK_CHOLESTEROL_HOMEOSTASIS	-1.05281	-0.0056262	0.292439	0.298407	CD8 Tem
RBD	HALLMARK_KRAS_SIGNALING_UP	-1.51378	-0.0126656	0.130094	0.135515	CD8 Tem
RBD	HALLMARK_BILE_ACID_METABOLISM	-2.33447	-0.00809193	0.0195783	0.0212808	CD8 Tem
RBD	HALLMARK_NOTCH_SIGNALING	-2.61834	-0.0122193	0.00884086	0.00982317	CD8 Tem
RBD	HALLMARK_SPERMATOGENESIS	-3.01653	-0.00278137	0.00255933	0.00304682	CD8 Tem
RBD	HALLMARK_APICAL_SURFACE	-3.07058	-0.0142894	0.00213864	0.00260809	CD8 Tem
RBD	HALLMARK_ALLOGRAFT_REJECTION	-3.34555	-0.14108	0.000822343	0.00102793	CD8 Tem
RBD	HALLMARK_COMPLEMENT	-4.01227	-0.0648358	6.03048e-05	7.73139e-05	CD8 Tem
RBD	HALLMARK_MYOGENESIS	-4.14233	-0.00750475	3.44867e-05	4.53772e-05	CD8 Tem
RBD	HALLMARK_KRAS_SIGNALING_DN	-4.25057	-0.00107983	2.13967e-05	2.89144e-05	CD8 Tem
RBD	HALLMARK_ANGIOGENESIS	-4.50199	-0.0115989	6.76092e-06	9.39016e-06	CD8 Tem
RBD	HALLMARK_DNA_REPAIR	-4.51784	-0.0712495	6.27451e-06	8.96359e-06	CD8 Tem
RBD	HALLMARK_E2F_TARGETS	-4.61686	-0.0442588	3.9143e-06	5.75632e-06	CD8 Tem
RBD	HALLMARK_ESTROGEN_RESPONSE_EARLY	-5.20271	-0.0191878	1.97874e-07	3.09179e-07	CD8 Tem
RBD	HALLMARK_WNT_BETA_CATENIN_SIGNALING	-5.78206	-0.0264315	7.46249e-09	1.20363e-08	CD8 Tem
RBD	HALLMARK_PROTEIN_SECRETION	-5.81275	-0.0937481	6.21636e-09	1.03606e-08	CD8 Tem
RBD	HALLMARK_PEROXISOME	-5.83778	-0.0514224	5.35187e-09	9.22737e-09	CD8 Tem
RBD	HALLMARK_OXIDATIVE_PHOSPHORYLATION	-5.85559	-0.362932	4.80932e-09	8.58808e-09	CD8 Tem
RBD	HALLMARK_G2M_CHECKPOINT	-5.96744	-0.0897973	2.44084e-09	4.52007e-09	CD8 Tem
RBD	HALLMARK_ESTROGEN_RESPONSE_LATE	-5.97945	-0.0256519	2.26771e-09	4.36099e-09	CD8 Tem
RBD	HALLMARK_PANCREAS_BETA_CELLS	-6.09745	-0.0355557	1.09268e-09	2.18536e-09	CD8 Tem
RBD	HALLMARK_REACTIVE_OXYGEN_SPECIES_PATHWAY	-6.34564	-0.101466	2.25095e-10	4.68948e-10	CD8 Tem
RBD	HALLMARK_ADIPOGENESIS	-6.98979	-0.103544	2.81851e-12	6.12721e-12	CD8 Tem
RBD	HALLMARK_GLYCOLYSIS	-7.08063	-0.0615379	1.4709e-12	3.34297e-12	CD8 Tem
RBD	HALLMARK_UV_RESPONSE_DN	-7.57187	-0.0792339	3.79917e-14	9.04564e-14	CD8 Tem
RBD	HALLMARK_INTERFERON_ALPHA_RESPONSE	-7.69075	-0.2068	1.51372e-14	3.78431e-14	CD8 Tem
RBD	HALLMARK_APICAL_JUNCTION	-7.82902	-0.0670305	5.10084e-15	1.34233e-14	CD8 Tem
RBD	HALLMARK_IL6_JAK_STAT3_SIGNALING	-8.28105	-0.0742822	1.27812e-16	3.55033e-16	CD8 Tem
RBD	HALLMARK_INTERFERON_GAMMA_RESPONSE	-8.54629	-0.325767	1.33867e-17	3.93726e-17	CD8 Tem
RBD	HALLMARK_UNFOLDED_PROTEIN_RESPONSE	-8.68289	-0.177727	4.07707e-18	1.27408e-17	CD8 Tem
RBD	HALLMARK_MITOTIC_SPINDLE	-9.38015	-0.166678	7.09955e-21	2.36652e-20	CD8 Tem
RBD	HALLMARK_MTORC1_SIGNALING	-9.58916	-0.202662	9.63658e-22	3.44164e-21	CD8 Tem
RBD	HALLMARK_TGF_BETA_SIGNALING	-10.0178	-0.102412	1.40223e-23	5.39318e-23	CD8 Tem
RBD	HALLMARK_ANDROGEN_RESPONSE	-10.1657	-0.138043	3.12592e-24	1.30247e-23	CD8 Tem
RBD	HALLMARK_PI3K_AKT_MTOR_SIGNALING	-11.0371	-0.256704	2.91903e-28	1.32683e-27	CD8 Tem
RBD	HALLMARK_MYC_TARGETS_V1	-12.0939	-0.843864	1.39739e-33	6.98693e-33	CD8 Tem
RBD	HALLMARK_UV_RESPONSE_UP	-12.2827	-0.151165	1.39513e-34	7.7507e-34	CD8 Tem
RBD	HALLMARK_IL2_STAT5_SIGNALING	-12.4808	-0.170477	1.19786e-35	7.48659e-35	CD8 Tem
RBD	HALLMARK_INFLAMMATORY_RESPONSE	-14.1599	-0.145022	2.37788e-45	1.69849e-44	CD8 Tem
RBD	HALLMARK_P53_PATHWAY	-14.2695	-0.240854	5.03274e-46	4.19395e-45	CD8 Tem
RBD	HALLMARK_EPITHELIAL_MESENCHYMAL_TRANSITION	-15.4134	-0.0455895	2.28679e-53	2.28679e-52	CD8 Tem
RBD	HALLMARK_HEME_METABOLISM	-16.1812	-0.17034	1.31259e-58	1.64074e-57	CD8 Tem
RBD	HALLMARK_HYPOXIA	-18.8539	-0.309685	9.00718e-79	1.5012e-77	CD8 Tem
RBD	HALLMARK_APOPTOSIS	-20.572	-0.392478	2.64175e-93	6.60437e-92	CD8 Tem
RBD	HALLMARK_TNFA_SIGNALING_VIA_NFKB	-28.1671	-0.512679	6.37329e-172	3.18665e-170	CD8 Tem
PD	HALLMARK_MYOGENESIS	6.0413	0.0233308	1.60339e-09	2.67232e-08	CD8CD4 Temra
PD	HALLMARK_OXIDATIVE_PHOSPHORYLATION	4.43149	0.467246	9.49127e-06	4.31421e-05	CD8CD4 Temra
PD	HALLMARK_KRAS_SIGNALING_UP	4.18853	0.0596353	2.83979e-05	0.000101421	CD8CD4 Temra
PD	HALLMARK_MYC_TARGETS_V2	3.19435	0.0420086	0.00140725	0.00324922	CD8CD4 Temra
PD	HALLMARK_PANCREAS_BETA_CELLS	1.80349	0.0181196	0.0713516	0.111487	CD8CD4 Temra
PD	HALLMARK_APICAL_SURFACE	1.66737	0.0137584	0.0954822	0.14467	CD8CD4 Temra
PD	HALLMARK_ADIPOGENESIS	1.3679	0.0367845	0.171386	0.240675	CD8CD4 Temra
PD	HALLMARK_KRAS_SIGNALING_DN	1.36185	0.000643396	0.173286	0.240675	CD8CD4 Temra
PD	HALLMARK_HEME_METABOLISM	1.33454	0.0276942	0.182067	0.246036	CD8CD4 Temra
PD	HALLMARK_GLYCOLYSIS	0.65295	0.0101557	0.513809	0.583874	CD8CD4 Temra
PD	HALLMARK_SPERMATOGENESIS	0.631	0.00093687	0.52806	0.586733	CD8CD4 Temra
PD	HALLMARK_DNA_REPAIR	0.562598	0.0158343	0.573725	0.623615	CD8CD4 Temra
PD	HALLMARK_UNFOLDED_PROTEIN_RESPONSE	0.513596	0.0191696	0.60755	0.64633	CD8CD4 Temra
PD	HALLMARK_FATTY_ACID_METABOLISM	0.175629	0.00377691	0.86059	0.885566	CD8CD4 Temra
PD	HALLMARK_PROTEIN_SECRETION	0.16639	0.00547385	0.867855	0.885566	CD8CD4 Temra
PD	HALLMARK_HEDGEHOG_SIGNALING	0.058639	0.000301361	0.953241	0.953241	CD8CD4 Temra
PD	HALLMARK_HYPOXIA	-0.664174	-0.0185072	0.506599	0.583874	CD8CD4 Temra
PD	HALLMARK_P53_PATHWAY	-0.726378	-0.0230675	0.46763	0.556702	CD8CD4 Temra
PD	HALLMARK_WNT_BETA_CATENIN_SIGNALING	-0.78918	-0.00513431	0.430032	0.524429	CD8CD4 Temra
PD	HALLMARK_IL2_STAT5_SIGNALING	-0.888837	-0.0197409	0.374119	0.467649	CD8CD4 Temra
PD	HALLMARK_ANDROGEN_RESPONSE	-0.92521	-0.0225984	0.354886	0.454982	CD8CD4 Temra
PD	HALLMARK_IL6_JAK_STAT3_SIGNALING	-0.929371	-0.0144308	0.352727	0.454982	CD8CD4 Temra
PD	HALLMARK_PEROXISOME	-1.4557	-0.0248491	0.145516	0.213994	CD8CD4 Temra
PD	HALLMARK_ANGIOGENESIS	-2.05601	-0.00784445	0.0398159	0.0642191	CD8CD4 Temra
PD	HALLMARK_INTERFERON_ALPHA_RESPONSE	-2.06319	-0.0922375	0.0391285	0.0642191	CD8CD4 Temra
PD	HALLMARK_XENOBIOTIC_METABOLISM	-2.13984	-0.0147739	0.0324	0.055862	CD8CD4 Temra
PD	HALLMARK_PI3K_AKT_MTOR_SIGNALING	-2.47764	-0.108819	0.0132472	0.0236557	CD8CD4 Temra
PD	HALLMARK_COMPLEMENT	-2.74007	-0.0834889	0.00615704	0.0114019	CD8CD4 Temra
PD	HALLMARK_NOTCH_SIGNALING	-2.79117	-0.022978	0.00526509	0.0101252	CD8CD4 Temra
PD	HALLMARK_G2M_CHECKPOINT	-2.80414	-0.0734737	0.00505806	0.0101161	CD8CD4 Temra
PD	HALLMARK_ALLOGRAFT_REJECTION	-2.83072	-0.210568	0.00465668	0.00970142	CD8CD4 Temra
PD	HALLMARK_REACTIVE_OXYGEN_SPECIES_PATHWAY	-2.85042	-0.0845697	0.00437797	0.00951733	CD8CD4 Temra
PD	HALLMARK_BILE_ACID_METABOLISM	-3.18978	-0.0214528	0.00142965	0.00324922	CD8CD4 Temra
PD	HALLMARK_INFLAMMATORY_RESPONSE	-3.25408	-0.0493432	0.00114264	0.00285661	CD8CD4 Temra
PD	HALLMARK_ESTROGEN_RESPONSE_EARLY	-3.44144	-0.0191846	0.000581777	0.00153099	CD8CD4 Temra
PD	HALLMARK_INTERFERON_GAMMA_RESPONSE	-3.49251	-0.218155	0.000481268	0.00133686	CD8CD4 Temra
PD	HALLMARK_MITOTIC_SPINDLE	-3.57434	-0.123025	0.000353313	0.00103916	CD8CD4 Temra
PD	HALLMARK_TNFA_SIGNALING_VIA_NFKB	-3.66255	-0.11086	0.000251433	0.000785729	CD8CD4 Temra
PD	HALLMARK_E2F_TARGETS	-3.9536	-0.0667729	7.76945e-05	0.000258982	CD8CD4 Temra
PD	HALLMARK_TGF_BETA_SIGNALING	-4.27557	-0.0848717	1.93003e-05	7.42318e-05	CD8CD4 Temra
PD	HALLMARK_UV_RESPONSE_UP	-4.39622	-0.0949554	1.1167e-05	4.6529e-05	CD8CD4 Temra
PD	HALLMARK_ESTROGEN_RESPONSE_LATE	-4.47954	-0.036185	7.59101e-06	3.7955e-05	CD8CD4 Temra
PD	HALLMARK_MTORC1_SIGNALING	-4.74062	-0.192477	2.16996e-06	1.20553e-05	CD8CD4 Temra
PD	HALLMARK_MYC_TARGETS_V1	-4.75427	-0.517729	2.02874e-06	1.20553e-05	CD8CD4 Temra
PD	HALLMARK_UV_RESPONSE_DN	-5.3182	-0.0966623	1.07845e-07	7.70323e-07	CD8CD4 Temra
PD	HALLMARK_APOPTOSIS	-5.3769	-0.179542	7.80651e-08	6.50542e-07	CD8CD4 Temra
PD	HALLMARK_EPITHELIAL_MESENCHYMAL_TRANSITION	-5.83901	-0.0370366	5.47065e-09	5.47065e-08	CD8CD4 Temra
PD	HALLMARK_CHOLESTEROL_HOMEOSTASIS	-5.84165	-0.0632525	5.38443e-09	5.47065e-08	CD8CD4 Temra
PD	HALLMARK_APICAL_JUNCTION	-9.04964	-0.14347	1.80122e-19	4.50304e-18	CD8CD4 Temra
PD	HALLMARK_COAGULATION	-9.51988	-0.0396624	2.2957e-21	1.14785e-19	CD8CD4 Temra
PD-RBD	HALLMARK_OXIDATIVE_PHOSPHORYLATION	19.3796	1.33931	8.08447e-83	1.01056e-81	CD8CD4 Temra
PD-RBD	HALLMARK_FATTY_ACID_METABOLISM	14.2636	0.206505	6.60895e-46	3.67164e-45	CD8CD4 Temra
PD-RBD	HALLMARK_DNA_REPAIR	11.8547	0.223832	2.68997e-32	1.22272e-31	CD8CD4 Temra
PD-RBD	HALLMARK_REACTIVE_OXYGEN_SPECIES_PATHWAY	10.1807	0.201349	2.81515e-24	8.79733e-24	CD8CD4 Temra
PD-RBD	HALLMARK_MYC_TARGETS_V2	9.92904	0.0859932	3.57397e-23	1.05117e-22	CD8CD4 Temra
PD-RBD	HALLMARK_ADIPOGENESIS	8.05262	0.144656	8.60808e-16	1.95638e-15	CD8CD4 Temra
PD-RBD	HALLMARK_BILE_ACID_METABOLISM	7.73971	0.0357566	1.04952e-14	2.1865e-14	CD8CD4 Temra
PD-RBD	HALLMARK_PEROXISOME	7.1618	0.0817735	8.27274e-13	1.65455e-12	CD8CD4 Temra
PD-RBD	HALLMARK_MYC_TARGETS_V1	6.81698	0.490257	9.59347e-12	1.71312e-11	CD8CD4 Temra
PD-RBD	HALLMARK_GLYCOLYSIS	6.00817	0.0610636	1.9126e-09	3.18766e-09	CD8CD4 Temra
PD-RBD	HALLMARK_MYOGENESIS	4.03046	0.00967203	5.58998e-05	7.98569e-05	CD8CD4 Temra
PD-RBD	HALLMARK_UNFOLDED_PROTEIN_RESPONSE	3.349	0.0819585	0.00081272	0.00106937	CD8CD4 Temra
PD-RBD	HALLMARK_XENOBIOTIC_METABOLISM	3.33196	0.0154751	0.000864106	0.00110783	CD8CD4 Temra
PD-RBD	HALLMARK_SPERMATOGENESIS	2.99725	0.00286031	0.00272801	0.0031721	CD8CD4 Temra
PD-RBD	HALLMARK_INTERFERON_ALPHA_RESPONSE	2.72642	0.0790014	0.00640885	0.00728278	CD8CD4 Temra
PD-RBD	HALLMARK_E2F_TARGETS	1.66864	0.0188119	0.0952067	0.101284	CD8CD4 Temra
PD-RBD	HALLMARK_ESTROGEN_RESPONSE_LATE	0.350255	0.00189996	0.726152	0.740971	CD8CD4 Temra
PD-RBD	HALLMARK_NOTCH_SIGNALING	0.238668	0.0012818	0.811366	0.811366	CD8CD4 Temra
PD-RBD	HALLMARK_APICAL_SURFACE	-0.67538	-0.0036388	0.499443	0.520253	CD8CD4 Temra
PD-RBD	HALLMARK_ESTROGEN_RESPONSE_EARLY	-1.974	-0.00727765	0.0483968	0.0526052	CD8CD4 Temra
PD-RBD	HALLMARK_ALLOGRAFT_REJECTION	-2.213	-0.107803	0.0269101	0.0299001	CD8CD4 Temra
PD-RBD	HALLMARK_MTORC1_SIGNALING	-3.05628	-0.0821648	0.00224431	0.0026718	CD8CD4 Temra
PD-RBD	HALLMARK_COAGULATION	-3.19314	-0.00919595	0.00140975	0.00171921	CD8CD4 Temra
PD-RBD	HALLMARK_ANGIOGENESIS	-3.23625	-0.0081868	0.00121333	0.00151666	CD8CD4 Temra
PD-RBD	HALLMARK_CHOLESTEROL_HOMEOSTASIS	-3.48653	-0.0245985	0.00049051	0.000662852	CD8CD4 Temra
PD-RBD	HALLMARK_UV_RESPONSE_UP	-3.55312	-0.0508434	0.000381668	0.000530095	CD8CD4 Temra
PD-RBD	HALLMARK_PROTEIN_SECRETION	-4.67361	-0.0986934	2.98107e-06	4.38392e-06	CD8CD4 Temra
PD-RBD	HALLMARK_HEDGEHOG_SIGNALING	-4.82258	-0.015617	1.42877e-06	2.16481e-06	CD8CD4 Temra
PD-RBD	HALLMARK_WNT_BETA_CATENIN_SIGNALING	-4.9834	-0.0208133	6.3061e-07	9.85328e-07	CD8CD4 Temra
PD-RBD	HALLMARK_APICAL_JUNCTION	-5.11988	-0.0541711	3.08887e-07	4.98205e-07	CD8CD4 Temra
PD-RBD	HALLMARK_PANCREAS_BETA_CELLS	-6.33005	-0.0393765	2.50908e-10	4.326e-10	CD8CD4 Temra
PD-RBD	HALLMARK_IL6_JAK_STAT3_SIGNALING	-7.0715	-0.0702685	1.58941e-12	2.94336e-12	CD8CD4 Temra
PD-RBD	HALLMARK_P53_PATHWAY	-7.13366	-0.145267	1.01464e-12	1.95122e-12	CD8CD4 Temra
PD-RBD	HALLMARK_PI3K_AKT_MTOR_SIGNALING	-7.96466	-0.229602	1.75529e-15	3.81584e-15	CD8CD4 Temra
PD-RBD	HALLMARK_KRAS_SIGNALING_UP	-8.41205	-0.0739809	4.32968e-17	1.03088e-16	CD8CD4 Temra
PD-RBD	HALLMARK_INFLAMMATORY_RESPONSE	-8.83178	-0.0852436	1.12398e-18	2.80996e-18	CD8CD4 Temra
PD-RBD	HALLMARK_KRAS_SIGNALING_DN	-9.13091	-0.00239198	7.52936e-20	1.98141e-19	CD8CD4 Temra
PD-RBD	HALLMARK_INTERFERON_GAMMA_RESPONSE	-9.50725	-0.391046	2.19892e-21	6.10811e-21	CD8CD4 Temra
PD-RBD	HALLMARK_ANDROGEN_RESPONSE	-10.2017	-0.159119	2.27139e-24	7.57131e-24	CD8CD4 Temra
PD-RBD	HALLMARK_HEME_METABOLISM	-10.7008	-0.138946	1.21443e-26	4.33725e-26	CD8CD4 Temra
PD-RBD	HALLMARK_TGF_BETA_SIGNALING	-11.6328	-0.147747	3.63432e-31	1.39781e-30	CD8CD4 Temra
PD-RBD	HALLMARK_IL2_STAT5_SIGNALING	-11.6736	-0.164429	2.26159e-31	9.42329e-31	CD8CD4 Temra
PD-RBD	HALLMARK_G2M_CHECKPOINT	-12.7771	-0.216772	3.20224e-37	1.60112e-36	CD8CD4 Temra
PD-RBD	HALLMARK_EPITHELIAL_MESENCHYMAL_TRANSITION	-15.2127	-0.0605443	6.23711e-52	3.89819e-51	CD8CD4 Temra
PD-RBD	HALLMARK_COMPLEMENT	-15.8472	-0.309041	3.55513e-56	2.53938e-55	CD8CD4 Temra
PD-RBD	HALLMARK_HYPOXIA	-17.6089	-0.306989	8.13575e-69	6.77979e-68	CD8CD4 Temra
PD-RBD	HALLMARK_APOPTOSIS	-17.8848	-0.381001	6.47978e-71	6.47978e-70	CD8CD4 Temra
PD-RBD	HALLMARK_MITOTIC_SPINDLE	-20.926	-0.449707	4.50056e-96	7.50093e-95	CD8CD4 Temra
PD-RBD	HALLMARK_UV_RESPONSE_DN	-25.737	-0.284325	2.60243e-143	6.50608e-142	CD8CD4 Temra
PD-RBD	HALLMARK_TNFA_SIGNALING_VIA_NFKB	-29.4227	-0.52998	1.31373e-185	6.56866e-184	CD8CD4 Temra
RBD	HALLMARK_OXIDATIVE_PHOSPHORYLATION	21.2456	1.1366	1.79228e-99	2.24036e-98	CD8CD4 Temra
RBD	HALLMARK_FATTY_ACID_METABOLISM	11.9989	0.128918	4.24783e-33	1.51708e-32	CD8CD4 Temra
RBD	HALLMARK_MYC_TARGETS_V2	11.5856	0.0761045	5.63508e-31	1.65738e-30	CD8CD4 Temra
RBD	HALLMARK_ADIPOGENESIS	10.2709	0.139512	1.04217e-24	2.60543e-24	CD8CD4 Temra
RBD	HALLMARK_DNA_REPAIR	9.71077	0.135859	2.91429e-22	6.07144e-22	CD8CD4 Temra
RBD	HALLMARK_GLYCOLYSIS	4.83875	0.0366337	1.31275e-06	1.82326e-06	CD8CD4 Temra
RBD	HALLMARK_WNT_BETA_CATENIN_SIGNALING	4.77721	0.0154336	1.78543e-06	2.41274e-06	CD8CD4 Temra
RBD	HALLMARK_MYOGENESIS	4.38585	0.0078496	1.15906e-05	1.52508e-05	CD8CD4 Temra
RBD	HALLMARK_MYC_TARGETS_V1	3.77452	0.207754	0.000160608	0.000200761	CD8CD4 Temra
RBD	HALLMARK_REACTIVE_OXYGEN_SPECIES_PATHWAY	3.65458	0.0543687	0.00025802	0.000314659	CD8CD4 Temra
RBD	HALLMARK_PANCREAS_BETA_CELLS	1.42964	0.00679791	0.152829	0.166119	CD8CD4 Temra
RBD	HALLMARK_ANGIOGENESIS	0.170402	0.00032565	0.864695	0.864695	CD8CD4 Temra
RBD	HALLMARK_E2F_TARGETS	-0.583057	-0.00491625	0.559859	0.571285	CD8CD4 Temra
RBD	HALLMARK_UNFOLDED_PROTEIN_RESPONSE	-1.21618	-0.0222731	0.223925	0.233255	CD8CD4 Temra
RBD	HALLMARK_XENOBIOTIC_METABOLISM	-1.40138	-0.00469938	0.16111	0.171393	CD8CD4 Temra
RBD	HALLMARK_ALLOGRAFT_REJECTION	-1.52231	-0.0562086	0.127942	0.142158	CD8CD4 Temra
RBD	HALLMARK_APICAL_SURFACE	-1.5294	-0.00614566	0.126174	0.142158	CD8CD4 Temra
RBD	HALLMARK_PEROXISOME	-1.81992	-0.0151519	0.0687799	0.0799767	CD8CD4 Temra
RBD	HALLMARK_SPERMATOGENESIS	-3.56938	-0.00244543	0.000358363	0.000426623	CD8CD4 Temra
RBD	HALLMARK_KRAS_SIGNALING_UP	-4.24695	-0.0285487	2.1732e-05	2.78615e-05	CD8CD4 Temra
RBD	HALLMARK_BILE_ACID_METABOLISM	-4.88231	-0.0159984	1.05359e-06	1.50513e-06	CD8CD4 Temra
RBD	HALLMARK_ESTROGEN_RESPONSE_LATE	-5.19012	-0.0205247	2.11455e-07	3.10964e-07	CD8CD4 Temra
RBD	HALLMARK_NOTCH_SIGNALING	-5.36976	-0.0211311	7.94003e-08	1.20303e-07	CD8CD4 Temra
RBD	HALLMARK_UV_RESPONSE_UP	-7.11726	-0.0756409	1.12429e-12	1.75671e-12	CD8CD4 Temra
RBD	HALLMARK_COAGULATION	-7.20445	-0.0149902	5.95825e-13	9.61007e-13	CD8CD4 Temra
RBD	HALLMARK_PROTEIN_SECRETION	-7.5784	-0.119921	3.59387e-14	5.98978e-14	CD8CD4 Temra
RBD	HALLMARK_G2M_CHECKPOINT	-7.75089	-0.0998483	9.39696e-15	1.62017e-14	CD8CD4 Temra
RBD	HALLMARK_INTERFERON_ALPHA_RESPONSE	-7.848	-0.168597	4.35971e-15	7.7852e-15	CD8CD4 Temra
RBD	HALLMARK_KRAS_SIGNALING_DN	-7.88719	-0.00159313	3.19139e-15	5.90998e-15	CD8CD4 Temra
RBD	HALLMARK_ESTROGEN_RESPONSE_EARLY	-9.51649	-0.0256354	1.914e-21	3.68077e-21	CD8CD4 Temra
RBD	HALLMARK_MTORC1_SIGNALING	-9.56077	-0.191658	1.25014e-21	2.50027e-21	CD8CD4 Temra
RBD	HALLMARK_IL2_STAT5_SIGNALING	-9.77197	-0.104158	1.5985e-22	3.47501e-22	CD8CD4 Temra
RBD	HALLMARK_PI3K_AKT_MTOR_SIGNALING	-9.87565	-0.213694	5.73006e-23	1.30229e-22	CD8CD4 Temra
RBD	HALLMARK_CHOLESTEROL_HOMEOSTASIS	-9.99388	-0.0526833	1.75665e-23	4.1825e-23	CD8CD4 Temra
RBD	HALLMARK_HEDGEHOG_SIGNALING	-10.301	-0.02519	7.633e-25	2.00868e-24	CD8CD4 Temra
RBD	HALLMARK_ANDROGEN_RESPONSE	-10.4828	-0.123546	1.14183e-25	3.17176e-25	CD8CD4 Temra
RBD	HALLMARK_P53_PATHWAY	-11.5943	-0.177989	5.09038e-31	1.59074e-30	CD8CD4 Temra
RBD	HALLMARK_INTERFERON_GAMMA_RESPONSE	-11.6057	-0.358494	4.45594e-31	1.48531e-30	CD8CD4 Temra
RBD	HALLMARK_HEME_METABOLISM	-12.8013	-0.125269	1.99751e-37	7.68272e-37	CD8CD4 Temra
RBD	HALLMARK_IL6_JAK_STAT3_SIGNALING	-13.2631	-0.0983498	4.8526e-40	2.02192e-39	CD8CD4 Temra
RBD	HALLMARK_INFLAMMATORY_RESPONSE	-13.7471	-0.0996178	7.05094e-43	3.20497e-42	CD8CD4 Temra
RBD	HALLMARK_TGF_BETA_SIGNALING	-13.8064	-0.132914	3.11201e-43	1.55601e-42	CD8CD4 Temra
RBD	HALLMARK_APICAL_JUNCTION	-14.0818	-0.110416	6.71473e-45	3.73041e-44	CD8CD4 Temra
RBD	HALLMARK_COMPLEMENT	-15.5329	-0.230416	3.29465e-54	2.05916e-53	CD8CD4 Temra
RBD	HALLMARK_APOPTOSIS	-16.6328	-0.269251	7.40797e-62	5.29141e-61	CD8CD4 Temra
RBD	HALLMARK_EPITHELIAL_MESENCHYMAL_TRANSITION	-16.7031	-0.0513109	2.30998e-62	1.92498e-61	CD8CD4 Temra
RBD	HALLMARK_HYPOXIA	-16.805	-0.222809	4.23056e-63	4.23056e-62	CD8CD4 Temra
RBD	HALLMARK_MITOTIC_SPINDLE	-21.3787	-0.347835	1.10196e-100	1.83661e-99	CD8CD4 Temra
RBD	HALLMARK_UV_RESPONSE_DN	-27.0442	-0.2304	3.33406e-159	8.33514e-158	CD8CD4 Temra
RBD	HALLMARK_TNFA_SIGNALING_VIA_NFKB	-30.8805	-0.425286	3.36155e-206	1.68078e-204	CD8CD4 Temra
PD	HALLMARK_UV_RESPONSE_DN	9.44215	0.315559	7.31087e-21	3.65544e-19	MAIT
PD	HALLMARK_INFLAMMATORY_RESPONSE	6.39696	0.197395	1.82637e-10	2.28296e-09	MAIT
PD	HALLMARK_MITOTIC_SPINDLE	6.20785	0.301629	6.11169e-10	5.09308e-09	MAIT
PD	HALLMARK_ALLOGRAFT_REJECTION	5.90434	0.654673	3.92255e-09	2.45159e-08	MAIT
PD	HALLMARK_HEDGEHOG_SIGNALING	5.52887	0.0356807	3.49795e-08	1.74898e-07	MAIT
PD	HALLMARK_ANGIOGENESIS	5.20902	0.0378117	2.02302e-07	7.78086e-07	MAIT
PD	HALLMARK_ESTROGEN_RESPONSE_EARLY	4.97174	0.0755707	6.99836e-07	2.18699e-06	MAIT
PD	HALLMARK_INTERFERON_ALPHA_RESPONSE	4.35505	0.298911	1.37349e-05	3.81526e-05	MAIT
PD	HALLMARK_KRAS_SIGNALING_UP	4.22078	0.108586	2.50503e-05	6.59218e-05	MAIT
PD	HALLMARK_IL2_STAT5_SIGNALING	3.87544	0.17437	0.000108626	0.000258634	MAIT
PD	HALLMARK_KRAS_SIGNALING_DN	3.68712	0.00486672	0.000230991	0.000502154	MAIT
PD	HALLMARK_INTERFERON_GAMMA_RESPONSE	3.53063	0.342543	0.000420588	0.000841175	MAIT
PD	HALLMARK_ANDROGEN_RESPONSE	3.24973	0.133472	0.00116743	0.0021619	MAIT
PD	HALLMARK_BILE_ACID_METABOLISM	2.37641	0.0211546	0.0175425	0.0302457	MAIT
PD	HALLMARK_APICAL_SURFACE	2.27517	0.0286297	0.0229638	0.0382729	MAIT
PD	HALLMARK_PANCREAS_BETA_CELLS	1.51748	0.0267885	0.129248	0.190071	MAIT
PD	HALLMARK_APICAL_JUNCTION	1.34624	0.0304519	0.178322	0.24767	MAIT
PD	HALLMARK_NOTCH_SIGNALING	1.22613	0.0147822	0.220243	0.289793	MAIT
PD	HALLMARK_IL6_JAK_STAT3_SIGNALING	0.865317	0.0262083	0.386931	0.471868	MAIT
PD	HALLMARK_APOPTOSIS	0.672705	0.03877	0.501185	0.589237	MAIT
PD	HALLMARK_SPERMATOGENESIS	0.604839	0.00176366	0.545331	0.619694	MAIT
PD	HALLMARK_WNT_BETA_CATENIN_SIGNALING	0.245126	0.00297332	0.806375	0.857846	MAIT
PD	HALLMARK_MYC_TARGETS_V2	0.220227	0.00625455	0.825709	0.860113	MAIT
PD	HALLMARK_G2M_CHECKPOINT	0.185208	0.0073216	0.853078	0.870487	MAIT
PD	HALLMARK_PI3K_AKT_MTOR_SIGNALING	-0.143636	-0.00953341	0.885797	0.885797	MAIT
PD	HALLMARK_PEROXISOME	-0.28415	-0.00716996	0.776314	0.84382	MAIT
PD	HALLMARK_EPITHELIAL_MESENCHYMAL_TRANSITION	-0.291173	-0.00258011	0.770939	0.84382	MAIT
PD	HALLMARK_XENOBIOTIC_METABOLISM	-0.663993	-0.00722057	0.506744	0.589237	MAIT
PD	HALLMARK_COAGULATION	-0.970902	-0.00613469	0.331673	0.414591	MAIT
PD	HALLMARK_COMPLEMENT	-1.00878	-0.0517709	0.313157	0.401484	MAIT
PD	HALLMARK_CHOLESTEROL_HOMEOSTASIS	-1.22735	-0.0210249	0.219783	0.289793	MAIT
PD	HALLMARK_TGF_BETA_SIGNALING	-1.50137	-0.0451736	0.133361	0.190516	MAIT
PD	HALLMARK_GLYCOLYSIS	-1.82222	-0.0510116	0.068517	0.103814	MAIT
PD	HALLMARK_PROTEIN_SECRETION	-2.20427	-0.109717	0.0275785	0.0430914	MAIT
PD	HALLMARK_E2F_TARGETS	-2.25289	-0.0599086	0.0243354	0.0392506	MAIT
PD	HALLMARK_HEME_METABOLISM	-2.382	-0.0705674	0.0172787	0.0302457	MAIT
PD	HALLMARK_ESTROGEN_RESPONSE_LATE	-3.49912	-0.0547592	0.000473365	0.000910318	MAIT
PD	HALLMARK_MYC_TARGETS_V1	-3.6445	-0.679867	0.00027229	0.000567272	MAIT
PD	HALLMARK_MYOGENESIS	-3.84262	-0.0233874	0.000124171	0.000282208	MAIT
PD	HALLMARK_DNA_REPAIR	-4.02942	-0.196103	5.72512e-05	0.000143128	MAIT
PD	HALLMARK_UNFOLDED_PROTEIN_RESPONSE	-4.41388	-0.292571	1.04981e-05	3.08769e-05	MAIT
PD	HALLMARK_MTORC1_SIGNALING	-5.11599	-0.359927	3.30985e-07	1.10328e-06	MAIT
PD	HALLMARK_FATTY_ACID_METABOLISM	-5.13455	-0.18423	3.00199e-07	1.07214e-06	MAIT
PD	HALLMARK_UV_RESPONSE_UP	-5.25089	-0.198524	1.61534e-07	6.73059e-07	MAIT
PD	HALLMARK_ADIPOGENESIS	-5.40182	-0.255599	7.09561e-08	3.22528e-07	MAIT
PD	HALLMARK_REACTIVE_OXYGEN_SPECIES_PATHWAY	-5.62268	-0.264019	2.0464e-08	1.13689e-07	MAIT
PD	HALLMARK_P53_PATHWAY	-5.97613	-0.326664	2.54397e-09	1.81712e-08	MAIT
PD	HALLMARK_TNFA_SIGNALING_VIA_NFKB	-6.23093	-0.414726	5.26006e-10	5.09308e-09	MAIT
PD	HALLMARK_HYPOXIA	-6.55242	-0.335019	6.60238e-11	1.1004e-09	MAIT
PD	HALLMARK_OXIDATIVE_PHOSPHORYLATION	-8.31841	-1.48591	1.31631e-16	3.29078e-15	MAIT
PD-RBD	HALLMARK_DNA_REPAIR	5.47182	0.310608	4.91552e-08	2.45776e-06	MAIT
PD-RBD	HALLMARK_OXIDATIVE_PHOSPHORYLATION	4.7849	0.948808	1.81416e-06	3.02359e-05	MAIT
PD-RBD	HALLMARK_ADIPOGENESIS	3.40731	0.190568	0.000666824	0.00333412	MAIT
PD-RBD	HALLMARK_XENOBIOTIC_METABOLISM	3.23829	0.0427739	0.00121912	0.00504093	MAIT
PD-RBD	HALLMARK_BILE_ACID_METABOLISM	3.21149	0.0327425	0.001338	0.00504093	MAIT
PD-RBD	HALLMARK_MYC_TARGETS_V1	3.19602	0.704275	0.00141146	0.00504093	MAIT
PD-RBD	HALLMARK_ALLOGRAFT_REJECTION	1.55289	0.191051	0.12058	0.274046	MAIT
PD-RBD	HALLMARK_GLYCOLYSIS	1.40951	0.0456144	0.158812	0.305408	MAIT
PD-RBD	HALLMARK_MYC_TARGETS_V2	1.36543	0.0433288	0.172247	0.318976	MAIT
PD-RBD	HALLMARK_INTERFERON_ALPHA_RESPONSE	1.09526	0.0902061	0.273514	0.381523	MAIT
PD-RBD	HALLMARK_HEDGEHOG_SIGNALING	1.09256	0.00739808	0.274697	0.381523	MAIT
PD-RBD	HALLMARK_PEROXISOME	1.05544	0.0304463	0.29133	0.393689	MAIT
PD-RBD	HALLMARK_FATTY_ACID_METABOLISM	1.02132	0.042689	0.307203	0.404215	MAIT
PD-RBD	HALLMARK_E2F_TARGETS	0.352769	0.0113698	0.724293	0.810663	MAIT
PD-RBD	HALLMARK_NOTCH_SIGNALING	0.228166	0.00311181	0.819537	0.846906	MAIT
PD-RBD	HALLMARK_SPERMATOGENESIS	0.214766	0.000696808	0.829968	0.846906	MAIT
PD-RBD	HALLMARK_INTERFERON_GAMMA_RESPONSE	-0.112203	-0.01297	0.910672	0.910672	MAIT
PD-RBD	HALLMARK_REACTIVE_OXYGEN_SPECIES_PATHWAY	-0.245667	-0.0126596	0.805961	0.846906	MAIT
PD-RBD	HALLMARK_UNFOLDED_PROTEIN_RESPONSE	-0.28176	-0.0215988	0.778152	0.845817	MAIT
PD-RBD	HALLMARK_PANCREAS_BETA_CELLS	-0.345702	-0.00668579	0.729597	0.810663	MAIT
PD-RBD	HALLMARK_PI3K_AKT_MTOR_SIGNALING	-0.471608	-0.0349989	0.637249	0.740988	MAIT
PD-RBD	HALLMARK_APICAL_JUNCTION	-0.559137	-0.0143816	0.57612	0.685858	MAIT
PD-RBD	HALLMARK_APICAL_SURFACE	-0.621483	-0.0089581	0.534341	0.651635	MAIT
PD-RBD	HALLMARK_ANGIOGENESIS	-0.621905	-0.00469026	0.534063	0.651635	MAIT
PD-RBD	HALLMARK_G2M_CHECKPOINT	-0.872397	-0.0405955	0.383079	0.491127	MAIT
PD-RBD	HALLMARK_MYOGENESIS	-1.10417	-0.00799647	0.269628	0.381523	MAIT
PD-RBD	HALLMARK_CHOLESTEROL_HOMEOSTASIS	-1.13915	-0.0228568	0.254756	0.381523	MAIT
PD-RBD	HALLMARK_INFLAMMATORY_RESPONSE	-1.16509	-0.0384461	0.244097	0.381402	MAIT
PD-RBD	HALLMARK_UV_RESPONSE_UP	-1.25579	-0.0545325	0.209315	0.337606	MAIT
PD-RBD	HALLMARK_MTORC1_SIGNALING	-1.27153	-0.100692	0.203663	0.337606	MAIT
PD-RBD	HALLMARK_COAGULATION	-1.29302	-0.00927635	0.19613	0.337606	MAIT
PD-RBD	HALLMARK_WNT_BETA_CATENIN_SIGNALING	-1.30772	-0.0176282	0.191092	0.337606	MAIT
PD-RBD	HALLMARK_IL6_JAK_STAT3_SIGNALING	-1.43248	-0.0477257	0.152136	0.304272	MAIT
PD-RBD	HALLMARK_P53_PATHWAY	-1.49266	-0.0923424	0.135658	0.282621	MAIT
PD-RBD	HALLMARK_KRAS_SIGNALING_UP	-1.52669	-0.0413076	0.126971	0.276023	MAIT
PD-RBD	HALLMARK_ANDROGEN_RESPONSE	-1.88045	-0.0855848	0.0601681	0.143257	MAIT
PD-RBD	HALLMARK_KRAS_SIGNALING_DN	-2.05132	-0.00249087	0.040345	0.100862	MAIT
PD-RBD	HALLMARK_ESTROGEN_RESPONSE_LATE	-2.20748	-0.0400795	0.0273745	0.0720382	MAIT
PD-RBD	HALLMARK_APOPTOSIS	-2.28596	-0.147942	0.022343	0.0620638	MAIT
PD-RBD	HALLMARK_EPITHELIAL_MESENCHYMAL_TRANSITION	-2.51467	-0.0245063	0.0119795	0.0352339	MAIT
PD-RBD	HALLMARK_ESTROGEN_RESPONSE_EARLY	-2.8965	-0.0455507	0.00380767	0.011899	MAIT
PD-RBD	HALLMARK_TGF_BETA_SIGNALING	-3.13582	-0.105555	0.00173449	0.00578163	MAIT
PD-RBD	HALLMARK_HYPOXIA	-3.25669	-0.195439	0.00114283	0.00504093	MAIT
PD-RBD	HALLMARK_COMPLEMENT	-3.46051	-0.194522	0.000548589	0.00304772	MAIT
PD-RBD	HALLMARK_HEME_METABOLISM	-3.55951	-0.120655	0.000378738	0.00236711	MAIT
PD-RBD	HALLMARK_IL2_STAT5_SIGNALING	-3.75224	-0.186114	0.000179404	0.00128146	MAIT
PD-RBD	HALLMARK_PROTEIN_SECRETION	-3.95933	-0.221154	7.73411e-05	0.000644509	MAIT
PD-RBD	HALLMARK_MITOTIC_SPINDLE	-4.04944	-0.195555	5.29644e-05	0.000529644	MAIT
PD-RBD	HALLMARK_TNFA_SIGNALING_VIA_NFKB	-4.26315	-0.329114	2.09325e-05	0.000261656	MAIT
PD-RBD	HALLMARK_UV_RESPONSE_DN	-5.29077	-0.156253	1.33111e-07	3.32779e-06	MAIT
RBD	HALLMARK_MYC_TARGETS_V2	4.69568	0.0776486	2.69385e-06	9.81462e-06	MAIT
RBD	HALLMARK_ANGIOGENESIS	3.41849	0.0137917	0.000632278	0.00175633	MAIT
RBD	HALLMARK_WNT_BETA_CATENIN_SIGNALING	3.00813	0.0208158	0.00263536	0.00572905	MAIT
RBD	HALLMARK_ESTROGEN_RESPONSE_EARLY	2.91044	0.0242189	0.0036174	0.00695654	MAIT
RBD	HALLMARK_HEDGEHOG_SIGNALING	1.73388	0.00594239	0.082972	0.115239	MAIT
RBD	HALLMARK_NOTCH_SIGNALING	0.626639	0.00431016	0.530911	0.663638	MAIT
RBD	HALLMARK_BILE_ACID_METABOLISM	0.248345	0.00120254	0.803872	0.874185	MAIT
RBD	HALLMARK_XENOBIOTIC_METABOLISM	0.247857	0.00153196	0.80425	0.874185	MAIT
RBD	HALLMARK_KRAS_SIGNALING_UP	-0.0367399	-0.000505686	0.970693	0.970693	MAIT
RBD	HALLMARK_G2M_CHECKPOINT	-0.123192	-0.00278139	0.901957	0.920365	MAIT
RBD	HALLMARK_KRAS_SIGNALING_DN	-0.1527	-0.000100333	0.878638	0.915248	MAIT
RBD	HALLMARK_PANCREAS_BETA_CELLS	-0.181237	-0.00177509	0.856185	0.910835	MAIT
RBD	HALLMARK_MITOTIC_SPINDLE	-0.313952	-0.00800466	0.753564	0.856323	MAIT
RBD	HALLMARK_MYC_TARGETS_V1	-0.362689	-0.0399647	0.716845	0.833541	MAIT
RBD	HALLMARK_UV_RESPONSE_DN	-0.412073	-0.00664616	0.680295	0.809875	MAIT
RBD	HALLMARK_APICAL_SURFACE	-0.578104	-0.00404742	0.563207	0.686838	MAIT
RBD	HALLMARK_APICAL_JUNCTION	-1.25111	-0.0155901	0.210926	0.270417	MAIT
RBD	HALLMARK_DNA_REPAIR	-1.27813	-0.0354731	0.201234	0.264781	MAIT
RBD	HALLMARK_PEROXISOME	-1.38146	-0.0197948	0.167168	0.225903	MAIT
RBD	HALLMARK_INFLAMMATORY_RESPONSE	-2.02978	-0.0334647	0.0424062	0.0605802	MAIT
RBD	HALLMARK_E2F_TARGETS	-2.21318	-0.0338395	0.0269086	0.0395715	MAIT
RBD	HALLMARK_OXIDATIVE_PHOSPHORYLATION	-2.31736	-0.238492	0.0205048	0.0310678	MAIT
RBD	HALLMARK_FATTY_ACID_METABOLISM	-2.34105	-0.0473795	0.0192494	0.0300773	MAIT
RBD	HALLMARK_COAGULATION	-2.34464	-0.00813675	0.0190656	0.0300773	MAIT
RBD	HALLMARK_SPERMATOGENESIS	-2.47808	-0.00390494	0.0132258	0.022043	MAIT
RBD	HALLMARK_ADIPOGENESIS	-2.60587	-0.072896	0.00917814	0.0158244	MAIT
RBD	HALLMARK_PROTEIN_SECRETION	-2.60978	-0.073267	0.00907382	0.0158244	MAIT
RBD	HALLMARK_CHOLESTEROL_HOMEOSTASIS	-2.68348	-0.0264223	0.00729839	0.0135155	MAIT
RBD	HALLMARK_EPITHELIAL_MESENCHYMAL_TRANSITION	-2.98114	-0.0149132	0.0028789	0.00575781	MAIT
RBD	HALLMARK_ANDROGEN_RESPONSE	-2.99225	-0.0680481	0.00277626	0.00575781	MAIT
RBD	HALLMARK_PI3K_AKT_MTOR_SIGNALING	-3.04412	-0.114529	0.00233985	0.00531784	MAIT
RBD	HALLMARK_MYOGENESIS	-3.05245	-0.0107042	0.00227593	0.00531784	MAIT
RBD	HALLMARK_UNFOLDED_PROTEIN_RESPONSE	-3.07287	-0.117459	0.00212597	0.00531493	MAIT
RBD	HALLMARK_GLYCOLYSIS	-3.07335	-0.048996	0.00212258	0.00531493	MAIT
RBD	HALLMARK_IL6_JAK_STAT3_SIGNALING	-3.65117	-0.0606809	0.000262412	0.0007718	MAIT
RBD	HALLMARK_TGF_BETA_SIGNALING	-3.68571	-0.0631067	0.0002293	0.000716563	MAIT
RBD	HALLMARK_UV_RESPONSE_UP	-4.66142	-0.101073	3.18208e-06	1.06069e-05	MAIT
RBD	HALLMARK_ESTROGEN_RESPONSE_LATE	-4.69158	-0.0417134	2.74809e-06	9.81462e-06	MAIT
RBD	HALLMARK_REACTIVE_OXYGEN_SPECIES_PATHWAY	-4.80615	-0.125903	1.56162e-06	6.50675e-06	MAIT
RBD	HALLMARK_APOPTOSIS	-4.84251	-0.156802	1.30183e-06	5.91742e-06	MAIT
RBD	HALLMARK_MTORC1_SIGNALING	-5.01581	-0.198199	5.3743e-07	2.68715e-06	MAIT
RBD	HALLMARK_P53_PATHWAY	-5.12453	-0.159762	3.0401e-07	1.68894e-06	MAIT
RBD	HALLMARK_IL2_STAT5_SIGNALING	-5.3052	-0.131773	1.15021e-07	7.18884e-07	MAIT
RBD	HALLMARK_ALLOGRAFT_REJECTION	-5.32487	-0.326639	1.03273e-07	7.18884e-07	MAIT
RBD	HALLMARK_HEME_METABOLISM	-5.93972	-0.101202	2.95276e-09	2.46064e-08	MAIT
RBD	HALLMARK_INTERFERON_ALPHA_RESPONSE	-6.91118	-0.256311	5.10756e-12	5.10756e-11	MAIT
RBD	HALLMARK_INTERFERON_GAMMA_RESPONSE	-6.93631	-0.37154	4.28075e-12	5.10756e-11	MAIT
RBD	HALLMARK_COMPLEMENT	-7.83807	-0.219255	5.05752e-15	8.42919e-14	MAIT
RBD	HALLMARK_HYPOXIA	-9.2635	-0.271906	2.39808e-20	5.99519e-19	MAIT
RBD	HALLMARK_TNFA_SIGNALING_VIA_NFKB	-10.0768	-0.37659	9.14726e-24	4.57363e-22	MAIT
PD	HALLMARK_OXIDATIVE_PHOSPHORYLATION	3.58168	4.52902	0.000392779	0.0107791	T Cycling
PD	HALLMARK_DNA_REPAIR	2.60884	0.816618	0.00951072	0.0916196	T Cycling
PD	HALLMARK_MTORC1_SIGNALING	2.58684	1.2302	0.0101075	0.0916196	T Cycling
PD	HALLMARK_MYC_TARGETS_V1	2.26325	5.47224	0.0242579	0.134766	T Cycling
PD	HALLMARK_FATTY_ACID_METABOLISM	2.2065	0.339792	0.0280471	0.140235	T Cycling
PD	HALLMARK_PANCREAS_BETA_CELLS	2.09383	0.106827	0.0370264	0.168302	T Cycling
PD	HALLMARK_MYC_TARGETS_V2	1.96632	0.275261	0.0501885	0.193033	T Cycling
PD	HALLMARK_ALLOGRAFT_REJECTION	1.6475	0.629421	0.100393	0.295274	T Cycling
PD	HALLMARK_E2F_TARGETS	1.50195	2.46749	0.134051	0.314285	T Cycling
PD	HALLMARK_UNFOLDED_PROTEIN_RESPONSE	1.48574	0.321331	0.138286	0.314285	T Cycling
PD	HALLMARK_GLYCOLYSIS	1.36478	0.161723	0.173241	0.37661	T Cycling
PD	HALLMARK_ADIPOGENESIS	1.31183	0.276319	0.190474	0.391028	T Cycling
PD	HALLMARK_PEROXISOME	1.29703	0.123284	0.195514	0.391028	T Cycling
PD	HALLMARK_SPERMATOGENESIS	1.18712	0.0521728	0.23602	0.421464	T Cycling
PD	HALLMARK_CHOLESTEROL_HOMEOSTASIS	1.12233	0.0714347	0.26253	0.452638	T Cycling
PD	HALLMARK_PROTEIN_SECRETION	0.78342	0.120179	0.433938	0.657481	T Cycling
PD	HALLMARK_MITOTIC_SPINDLE	0.75839	0.517728	0.448751	0.657728	T Cycling
PD	HALLMARK_G2M_CHECKPOINT	0.739022	1.09242	0.46041	0.657728	T Cycling
PD	HALLMARK_KRAS_SIGNALING_UP	0.61097	0.0292647	0.541634	0.712677	T Cycling
PD	HALLMARK_ESTROGEN_RESPONSE_LATE	0.362972	0.0146454	0.716855	0.814608	T Cycling
PD	HALLMARK_UV_RESPONSE_DN	0.272579	0.0218571	0.785346	0.870599	T Cycling
PD	HALLMARK_ANDROGEN_RESPONSE	0.212609	0.0325487	0.831762	0.870599	T Cycling
PD	HALLMARK_BILE_ACID_METABOLISM	0.207462	0.00497717	0.835775	0.870599	T Cycling
PD	HALLMARK_XENOBIOTIC_METABOLISM	0.132125	0.00436276	0.894968	0.894968	T Cycling
PD	HALLMARK_ANGIOGENESIS	-0.167648	-0.00266725	0.866968	0.884661	T Cycling
PD	HALLMARK_INTERFERON_ALPHA_RESPONSE	-0.25087	-0.0684347	0.802073	0.870599	T Cycling
PD	HALLMARK_INTERFERON_GAMMA_RESPONSE	-0.394508	-0.138893	0.693462	0.806351	T Cycling
PD	HALLMARK_PI3K_AKT_MTOR_SIGNALING	-0.450713	-0.0984497	0.652491	0.776775	T Cycling
PD	HALLMARK_EPITHELIAL_MESENCHYMAL_TRANSITION	-0.454115	-0.0116717	0.65004	0.776775	T Cycling
PD	HALLMARK_REACTIVE_OXYGEN_SPECIES_PATHWAY	-0.457779	-0.0749507	0.647407	0.776775	T Cycling
PD	HALLMARK_UV_RESPONSE_UP	-0.532461	-0.0626416	0.594759	0.762512	T Cycling
PD	HALLMARK_KRAS_SIGNALING_DN	-0.617427	-0.000188988	0.537375	0.712677	T Cycling
PD	HALLMARK_APICAL_SURFACE	-0.70138	-0.0199513	0.483551	0.671599	T Cycling
PD	HALLMARK_COMPLEMENT	-0.903236	-0.136967	0.367048	0.573513	T Cycling
PD	HALLMARK_NOTCH_SIGNALING	-0.920897	-0.0327102	0.357799	0.573513	T Cycling
PD	HALLMARK_TGF_BETA_SIGNALING	-1.06587	-0.0727464	0.287305	0.478842	T Cycling
PD	HALLMARK_P53_PATHWAY	-1.22357	-0.155337	0.221974	0.411064	T Cycling
PD	HALLMARK_ESTROGEN_RESPONSE_EARLY	-1.24349	-0.0213341	0.214604	0.411064	T Cycling
PD	HALLMARK_HEDGEHOG_SIGNALING	-1.52095	-0.0174147	0.129228	0.314285	T Cycling
PD	HALLMARK_INFLAMMATORY_RESPONSE	-1.55598	-0.0802496	0.120657	0.314285	T Cycling
PD	HALLMARK_APICAL_JUNCTION	-1.57893	-0.127631	0.115295	0.314285	T Cycling
PD	HALLMARK_COAGULATION	-1.70306	-0.0256207	0.089534	0.279794	T Cycling
PD	HALLMARK_IL6_JAK_STAT3_SIGNALING	-1.77198	-0.129671	0.0773458	0.257819	T Cycling
PD	HALLMARK_MYOGENESIS	-1.85431	-0.0191272	0.0646882	0.231029	T Cycling
PD	HALLMARK_IL2_STAT5_SIGNALING	-2.0037	-0.151502	0.0459421	0.191426	T Cycling
PD	HALLMARK_HYPOXIA	-2.27111	-0.26302	0.023778	0.134766	T Cycling
PD	HALLMARK_WNT_BETA_CATENIN_SIGNALING	-2.50382	-0.0477748	0.0128267	0.0916196	T Cycling
PD	HALLMARK_APOPTOSIS	-2.54688	-0.381234	0.0113155	0.0916196	T Cycling
PD	HALLMARK_HEME_METABOLISM	-3.44401	-0.286701	0.000646744	0.0107791	T Cycling
PD	HALLMARK_TNFA_SIGNALING_VIA_NFKB	-3.53272	-0.223116	0.000469764	0.0107791	T Cycling
PD-RBD	HALLMARK_OXIDATIVE_PHOSPHORYLATION	3.8581	4.14363	0.000133698	0.00668488	T Cycling
PD-RBD	HALLMARK_FATTY_ACID_METABOLISM	3.57763	0.512661	0.000391888	0.00979719	T Cycling
PD-RBD	HALLMARK_DNA_REPAIR	3.16262	0.878833	0.00168864	0.028144	T Cycling
PD-RBD	HALLMARK_UV_RESPONSE_UP	2.66058	0.31275	0.00813165	0.0580832	T Cycling
PD-RBD	HALLMARK_ADIPOGENESIS	2.38974	0.447176	0.0173396	0.104068	T Cycling
PD-RBD	HALLMARK_MYC_TARGETS_V2	2.23485	0.272458	0.0260331	0.130165	T Cycling
PD-RBD	HALLMARK_PANCREAS_BETA_CELLS	1.95565	0.0956304	0.0512201	0.213417	T Cycling
PD-RBD	HALLMARK_REACTIVE_OXYGEN_SPECIES_PATHWAY	1.84504	0.284163	0.0657908	0.248272	T Cycling
PD-RBD	HALLMARK_MYC_TARGETS_V1	1.78844	4.05599	0.0744816	0.248272	T Cycling
PD-RBD	HALLMARK_PEROXISOME	1.554	0.140001	0.121003	0.288103	T Cycling
PD-RBD	HALLMARK_GLYCOLYSIS	0.981643	0.100465	0.326886	0.583726	T Cycling
PD-RBD	HALLMARK_E2F_TARGETS	0.852498	1.31921	0.394461	0.657435	T Cycling
PD-RBD	HALLMARK_MTORC1_SIGNALING	0.745055	0.328216	0.456688	0.713576	T Cycling
PD-RBD	HALLMARK_CHOLESTEROL_HOMEOSTASIS	0.664034	0.0404218	0.507069	0.724385	T Cycling
PD-RBD	HALLMARK_ALLOGRAFT_REJECTION	0.593485	0.214306	0.553201	0.750859	T Cycling
PD-RBD	HALLMARK_ESTROGEN_RESPONSE_LATE	0.587293	0.0233697	0.557357	0.750859	T Cycling
PD-RBD	HALLMARK_UNFOLDED_PROTEIN_RESPONSE	0.545492	0.110831	0.585727	0.750859	T Cycling
PD-RBD	HALLMARK_XENOBIOTIC_METABOLISM	0.501934	0.0153086	0.616014	0.751236	T Cycling
PD-RBD	HALLMARK_WNT_BETA_CATENIN_SIGNALING	0.199601	0.00418235	0.841897	0.935441	T Cycling
PD-RBD	HALLMARK_SPERMATOGENESIS	0.108438	0.00423712	0.913704	0.949604	T Cycling
PD-RBD	HALLMARK_APICAL_SURFACE	0.104045	0.00263682	0.917187	0.949604	T Cycling
PD-RBD	HALLMARK_IL6_JAK_STAT3_SIGNALING	0.0717208	0.00527978	0.942861	0.949604	T Cycling
PD-RBD	HALLMARK_INTERFERON_ALPHA_RESPONSE	0.0632454	0.014843	0.949604	0.949604	T Cycling
PD-RBD	HALLMARK_IL2_STAT5_SIGNALING	-0.0693139	-0.00503624	0.944776	0.949604	T Cycling
PD-RBD	HALLMARK_P53_PATHWAY	-0.273664	-0.0314753	0.784489	0.891464	T Cycling
PD-RBD	HALLMARK_NOTCH_SIGNALING	-0.281531	-0.0104144	0.778453	0.891464	T Cycling
PD-RBD	HALLMARK_G2M_CHECKPOINT	-0.334357	-0.440908	0.73829	0.878917	T Cycling
PD-RBD	HALLMARK_PROTEIN_SECRETION	-0.523841	-0.0711913	0.600687	0.750859	T Cycling
PD-RBD	HALLMARK_INTERFERON_GAMMA_RESPONSE	-0.530522	-0.164075	0.596053	0.750859	T Cycling
PD-RBD	HALLMARK_ANDROGEN_RESPONSE	-0.664308	-0.0941117	0.506891	0.724385	T Cycling
PD-RBD	HALLMARK_INFLAMMATORY_RESPONSE	-0.678207	-0.0372795	0.49806	0.724385	T Cycling
PD-RBD	HALLMARK_KRAS_SIGNALING_DN	-0.754299	-0.000242431	0.451135	0.713576	T Cycling
PD-RBD	HALLMARK_PI3K_AKT_MTOR_SIGNALING	-0.902452	-0.180834	0.367384	0.63342	T Cycling
PD-RBD	HALLMARK_KRAS_SIGNALING_UP	-1.15614	-0.0482998	0.248335	0.459879	T Cycling
PD-RBD	HALLMARK_ESTROGEN_RESPONSE_EARLY	-1.20716	-0.0210283	0.228101	0.438656	T Cycling
PD-RBD	HALLMARK_APOPTOSIS	-1.25701	-0.180632	0.209501	0.419002	T Cycling
PD-RBD	HALLMARK_MITOTIC_SPINDLE	-1.29432	-0.742423	0.196336	0.409032	T Cycling
PD-RBD	HALLMARK_HEDGEHOG_SIGNALING	-1.36093	-0.0147838	0.174327	0.378971	T Cycling
PD-RBD	HALLMARK_MYOGENESIS	-1.44837	-0.0144695	0.14837	0.337206	T Cycling
PD-RBD	HALLMARK_COMPLEMENT	-1.56776	-0.212645	0.117758	0.288103	T Cycling
PD-RBD	HALLMARK_BILE_ACID_METABOLISM	-1.57447	-0.0342749	0.116194	0.288103	T Cycling
PD-RBD	HALLMARK_ANGIOGENESIS	-1.58154	-0.0232739	0.114626	0.288103	T Cycling
PD-RBD	HALLMARK_HYPOXIA	-1.65481	-0.176745	0.0987773	0.288103	T Cycling
PD-RBD	HALLMARK_APICAL_JUNCTION	-1.69589	-0.121915	0.0907164	0.283489	T Cycling
PD-RBD	HALLMARK_EPITHELIAL_MESENCHYMAL_TRANSITION	-1.79445	-0.0416538	0.073526	0.248272	T Cycling
PD-RBD	HALLMARK_TGF_BETA_SIGNALING	-2.18189	-0.146949	0.0297233	0.135106	T Cycling
PD-RBD	HALLMARK_COAGULATION	-2.36167	-0.0320504	0.0187322	0.104068	T Cycling
PD-RBD	HALLMARK_HEME_METABOLISM	-2.85115	-0.217085	0.00459308	0.0382757	T Cycling
PD-RBD	HALLMARK_TNFA_SIGNALING_VIA_NFKB	-2.89164	-0.167967	0.00405168	0.0382757	T Cycling
PD-RBD	HALLMARK_UV_RESPONSE_DN	-2.97097	-0.194845	0.00315693	0.0382757	T Cycling
RBD	HALLMARK_UV_RESPONSE_UP	3.33207	0.306262	0.000911768	0.0206863	T Cycling
RBD	HALLMARK_MYC_TARGETS_V2	2.90591	0.264309	0.00378997	0.0210554	T Cycling
RBD	HALLMARK_FATTY_ACID_METABOLISM	2.38638	0.264356	0.0173048	0.0760386	T Cycling
RBD	HALLMARK_OXIDATIVE_PHOSPHORYLATION	2.36493	2.0724	0.0183221	0.0760386	T Cycling
RBD	HALLMARK_DNA_REPAIR	2.15372	0.47469	0.031636	0.112986	T Cycling
RBD	HALLMARK_MYC_TARGETS_V1	2.00212	3.51067	0.0456787	0.152262	T Cycling
RBD	HALLMARK_ADIPOGENESIS	1.8189	0.272751	0.0693774	0.182572	T Cycling
RBD	HALLMARK_MTORC1_SIGNALING	1.58976	0.549195	0.112369	0.251853	T Cycling
RBD	HALLMARK_UNFOLDED_PROTEIN_RESPONSE	1.58926	0.248023	0.112477	0.251853	T Cycling
RBD	HALLMARK_CHOLESTEROL_HOMEOSTASIS	1.38716	0.0635197	0.165864	0.309183	T Cycling
RBD	HALLMARK_REACTIVE_OXYGEN_SPECIES_PATHWAY	1.38356	0.167497	0.166959	0.309183	T Cycling
RBD	HALLMARK_APICAL_SURFACE	1.20418	0.0263118	0.228958	0.408854	T Cycling
RBD	HALLMARK_WNT_BETA_CATENIN_SIGNALING	1.06541	0.0193342	0.287099	0.489347	T Cycling
RBD	HALLMARK_E2F_TARGETS	0.964707	1.13556	0.335043	0.521308	T Cycling
RBD	HALLMARK_PANCREAS_BETA_CELLS	0.934312	0.0353616	0.350483	0.521308	T Cycling
RBD	HALLMARK_G2M_CHECKPOINT	0.572166	0.599623	0.567403	0.766761	T Cycling
RBD	HALLMARK_PEROXISOME	0.50884	0.0347878	0.611034	0.781192	T Cycling
RBD	HALLMARK_P53_PATHWAY	0.385154	0.0348558	0.700246	0.833627	T Cycling
RBD	HALLMARK_SPERMATOGENESIS	0.153854	0.00469285	0.877771	0.933799	T Cycling
RBD	HALLMARK_ESTROGEN_RESPONSE_LATE	0.0738511	0.00216687	0.941151	0.960359	T Cycling
RBD	HALLMARK_KRAS_SIGNALING_DN	0.00178687	4.94416e-07	0.998575	0.998575	T Cycling
RBD	HALLMARK_MITOTIC_SPINDLE	-0.118475	-0.0544705	0.905727	0.943466	T Cycling
RBD	HALLMARK_GLYCOLYSIS	-0.183351	-0.0156388	0.854579	0.928891	T Cycling
RBD	HALLMARK_XENOBIOTIC_METABOLISM	-0.237127	-0.00555634	0.812636	0.902929	T Cycling
RBD	HALLMARK_ESTROGEN_RESPONSE_EARLY	-0.293665	-0.00388699	0.769106	0.873984	T Cycling
RBD	HALLMARK_IL6_JAK_STAT3_SIGNALING	-0.314693	-0.0170473	0.753095	0.873984	T Cycling
RBD	HALLMARK_INFLAMMATORY_RESPONSE	-0.43255	-0.0176061	0.665485	0.811567	T Cycling
RBD	HALLMARK_ANDROGEN_RESPONSE	-0.489072	-0.0538123	0.624953	0.781192	T Cycling
RBD	HALLMARK_PROTEIN_SECRETION	-0.516845	-0.0552647	0.605437	0.781192	T Cycling
RBD	HALLMARK_KRAS_SIGNALING_UP	-0.687304	-0.0230363	0.492131	0.683516	T Cycling
RBD	HALLMARK_ANGIOGENESIS	-0.710439	-0.00823972	0.477692	0.682417	T Cycling
RBD	HALLMARK_IL2_STAT5_SIGNALING	-0.926564	-0.0555415	0.35449	0.521308	T Cycling
RBD	HALLMARK_MYOGENESIS	-0.93056	-0.00758334	0.352424	0.521308	T Cycling
RBD	HALLMARK_UV_RESPONSE_DN	-1.05108	-0.0607541	0.293608	0.489347	T Cycling
RBD	HALLMARK_HYPOXIA	-1.46344	-0.118688	0.143829	0.287659	T Cycling
RBD	HALLMARK_APICAL_JUNCTION	-1.52649	-0.0854507	0.127368	0.265349	T Cycling
RBD	HALLMARK_HEDGEHOG_SIGNALING	-1.57452	-0.0127879	0.115852	0.251853	T Cycling
RBD	HALLMARK_PI3K_AKT_MTOR_SIGNALING	-1.76419	-0.276159	0.0781632	0.195408	T Cycling
RBD	HALLMARK_BILE_ACID_METABOLISM	-1.87024	-0.0319709	0.06189	0.171917	T Cycling
RBD	HALLMARK_COMPLEMENT	-1.87611	-0.19603	0.0610831	0.171917	T Cycling
RBD	HALLMARK_NOTCH_SIGNALING	-1.94862	-0.051271	0.0517693	0.161779	T Cycling
RBD	HALLMARK_ALLOGRAFT_REJECTION	-2.33634	-0.652785	0.01977	0.0760386	T Cycling
RBD	HALLMARK_HEME_METABOLISM	-2.48141	-0.160648	0.0133338	0.0666689	T Cycling
RBD	HALLMARK_EPITHELIAL_MESENCHYMAL_TRANSITION	-2.94837	-0.0513382	0.00330981	0.0206863	T Cycling
RBD	HALLMARK_APOPTOSIS	-2.96454	-0.335472	0.00314062	0.0206863	T Cycling
RBD	HALLMARK_INTERFERON_ALPHA_RESPONSE	-2.96619	-0.530562	0.00312354	0.0206863	T Cycling
RBD	HALLMARK_COAGULATION	-3.08212	-0.0341063	0.00214266	0.0206863	T Cycling
RBD	HALLMARK_TGF_BETA_SIGNALING	-3.12314	-0.159367	0.00186898	0.0206863	T Cycling
RBD	HALLMARK_INTERFERON_GAMMA_RESPONSE	-3.13647	-0.715703	0.00178558	0.0206863	T Cycling
RBD	HALLMARK_TNFA_SIGNALING_VIA_NFKB	-3.33842	-0.14883	0.000890652	0.0206863	T Cycling
PD	HALLMARK_MYOGENESIS	2.84216	0.0250702	0.00453342	0.0103032	Tgd
PD	HALLMARK_HEDGEHOG_SIGNALING	2.5888	0.0246993	0.00971054	0.0167423	Tgd
PD	HALLMARK_UV_RESPONSE_DN	1.45014	0.0555422	0.147194	0.183992	Tgd
PD	HALLMARK_SPERMATOGENESIS	0.858161	0.00317258	0.390921	0.454559	Tgd
PD	HALLMARK_PROTEIN_SECRETION	0.75881	0.0492206	0.448066	0.507553	Tgd
PD	HALLMARK_KRAS_SIGNALING_UP	0.744291	0.0224527	0.456798	0.507553	Tgd
PD	HALLMARK_MITOTIC_SPINDLE	0.347721	0.0229619	0.72809	0.774564	Tgd
PD	HALLMARK_PANCREAS_BETA_CELLS	0.0492394	0.00107515	0.960734	0.970036	Tgd
PD	HALLMARK_ANDROGEN_RESPONSE	-0.0375682	-0.00188291	0.970036	0.970036	Tgd
PD	HALLMARK_FATTY_ACID_METABOLISM	-0.214502	-0.0091989	0.83018	0.864771	Tgd
PD	HALLMARK_G2M_CHECKPOINT	-0.541709	-0.0289407	0.588087	0.639225	Tgd
PD	HALLMARK_EPITHELIAL_MESENCHYMAL_TRANSITION	-1.20907	-0.0153736	0.226795	0.269994	Tgd
PD	HALLMARK_KRAS_SIGNALING_DN	-1.2551	-0.00127228	0.209608	0.25562	Tgd
PD	HALLMARK_OXIDATIVE_PHOSPHORYLATION	-1.60463	-0.351125	0.108751	0.139425	Tgd
PD	HALLMARK_ANGIOGENESIS	-1.66816	-0.0132615	0.0954579	0.125603	Tgd
PD	HALLMARK_E2F_TARGETS	-1.7149	-0.0583802	0.0865368	0.116942	Tgd
PD	HALLMARK_IL6_JAK_STAT3_SIGNALING	-1.75309	-0.0603596	0.0797586	0.110776	Tgd
PD	HALLMARK_NOTCH_SIGNALING	-1.88606	-0.0289148	0.0594484	0.0849264	Tgd
PD	HALLMARK_APICAL_SURFACE	-2.29489	-0.0405471	0.0218561	0.0321413	Tgd
PD	HALLMARK_WNT_BETA_CATENIN_SIGNALING	-2.33561	-0.0340448	0.0196217	0.0297298	Tgd
PD	HALLMARK_COMPLEMENT	-2.38662	-0.158096	0.0171074	0.0267303	Tgd
PD	HALLMARK_DNA_REPAIR	-2.41467	-0.138097	0.0158494	0.0255636	Tgd
PD	HALLMARK_BILE_ACID_METABOLISM	-2.47869	-0.0312958	0.0132783	0.0221305	Tgd
PD	HALLMARK_PEROXISOME	-2.59015	-0.0861623	0.00967188	0.0167423	Tgd
PD	HALLMARK_ADIPOGENESIS	-2.65495	-0.148463	0.00800235	0.0148192	Tgd
PD	HALLMARK_INTERFERON_ALPHA_RESPONSE	-2.67822	-0.248128	0.00746969	0.0143648	Tgd
PD	HALLMARK_HEME_METABOLISM	-2.69281	-0.117433	0.00715148	0.014303	Tgd
PD	HALLMARK_ALLOGRAFT_REJECTION	-2.70581	-0.406738	0.00687854	0.014303	Tgd
PD	HALLMARK_MYC_TARGETS_V2	-2.75496	-0.0835797	0.00592938	0.01289	Tgd
PD	HALLMARK_PI3K_AKT_MTOR_SIGNALING	-2.91847	-0.263798	0.00356149	0.00847973	Tgd
PD	HALLMARK_XENOBIOTIC_METABOLISM	-3.12909	-0.044627	0.00178201	0.00445501	Tgd
PD	HALLMARK_APICAL_JUNCTION	-3.287	-0.10074	0.00103222	0.00271637	Tgd
PD	HALLMARK_IL2_STAT5_SIGNALING	-3.30837	-0.169419	0.00095703	0.00265842	Tgd
PD	HALLMARK_ESTROGEN_RESPONSE_EARLY	-3.33142	-0.0436313	0.000882064	0.00259431	Tgd
PD	HALLMARK_TGF_BETA_SIGNALING	-3.37692	-0.138997	0.000748704	0.0023397	Tgd
PD	HALLMARK_INFLAMMATORY_RESPONSE	-3.54059	-0.130047	0.000409465	0.00136488	Tgd
PD	HALLMARK_CHOLESTEROL_HOMEOSTASIS	-3.79632	-0.0872971	0.000151784	0.000542085	Tgd
PD	HALLMARK_GLYCOLYSIS	-3.83248	-0.118872	0.000131261	0.000504849	Tgd
PD	HALLMARK_INTERFERON_GAMMA_RESPONSE	-3.89818	-0.523121	0.000100498	0.000418742	Tgd
PD	HALLMARK_MTORC1_SIGNALING	-3.9481	-0.327845	8.18255e-05	0.000371934	Tgd
PD	HALLMARK_UNFOLDED_PROTEIN_RESPONSE	-4.22683	-0.332393	2.48958e-05	0.000124479	Tgd
PD	HALLMARK_COAGULATION	-4.72832	-0.0371653	2.44709e-06	1.3595e-05	Tgd
PD	HALLMARK_P53_PATHWAY	-4.84426	-0.319083	1.38042e-06	8.62763e-06	Tgd
PD	HALLMARK_APOPTOSIS	-5.0727	-0.367909	4.33031e-07	3.09308e-06	Tgd
PD	HALLMARK_HYPOXIA	-5.50055	-0.345672	4.33739e-08	3.61449e-07	Tgd
PD	HALLMARK_MYC_TARGETS_V1	-5.89007	-1.41758	4.60255e-09	4.60255e-08	Tgd
PD	HALLMARK_REACTIVE_OXYGEN_SPECIES_PATHWAY	-6.74413	-0.418603	2.07295e-11	2.59119e-10	Tgd
PD	HALLMARK_UV_RESPONSE_UP	-6.93926	-0.307357	5.49203e-12	9.15338e-11	Tgd
PD	HALLMARK_ESTROGEN_RESPONSE_LATE	-7.56099	-0.132086	6.40373e-14	1.60093e-12	Tgd
[truncated: 1,601 more rows]

## Sheet: S5 Enriched gene set MS CSF
names	statistic	meanchange	pvals	pvals_adj	celltype
HALLMARK_GLYCOLYSIS	65.568	2.48069	0	0	ASC
HALLMARK_UNFOLDED_PROTEIN_RESPONSE	59.2801	5.88683	0	0	ASC
HALLMARK_MTORC1_SIGNALING	47.05	4.54237	0	0	ASC
HALLMARK_MYC_TARGETS_V1	46.9205	13.9044	0	0	ASC
HALLMARK_PROTEIN_SECRETION	39.1947	2.73526	4.51626e-288	2.50903e-287	ASC
HALLMARK_REACTIVE_OXYGEN_SPECIES_PATHWAY	36.8705	1.89999	2.47525e-258	1.12511e-257	ASC
HALLMARK_INTERFERON_GAMMA_RESPONSE	34.2224	3.12272	1.18354e-221	4.9314e-221	ASC
HALLMARK_OXIDATIVE_PHOSPHORYLATION	29.9145	9.17179	1.14692e-178	4.41124e-178	ASC
HALLMARK_ADIPOGENESIS	23.966	1.43039	3.10714e-119	8.17669e-119	ASC
HALLMARK_PANCREAS_BETA_CELLS	21.8021	0.334033	5.64865e-98	1.34492e-97	ASC
HALLMARK_INTERFERON_ALPHA_RESPONSE	21.3699	1.64065	6.01042e-96	1.366e-95	ASC
HALLMARK_HEDGEHOG_SIGNALING	18.7749	0.079965	3.05234e-74	6.63552e-74	ASC
HALLMARK_MYC_TARGETS_V2	18.6058	0.326482	5.58885e-74	1.16434e-73	ASC
HALLMARK_HYPOXIA	17.9854	0.639318	8.89076e-70	1.70976e-69	ASC
HALLMARK_KRAS_SIGNALING_DN	17.2155	0.0181175	2.12127e-63	3.92829e-63	ASC
HALLMARK_G2M_CHECKPOINT	17.0234	1.46289	3.83273e-61	6.84416e-61	ASC
HALLMARK_WNT_BETA_CATENIN_SIGNALING	16.5027	0.0490419	2.71854e-58	4.68713e-58	ASC
HALLMARK_SPERMATOGENESIS	15.4962	0.0578062	9.1386e-52	1.5231e-51	ASC
HALLMARK_ANDROGEN_RESPONSE	15.2203	0.852017	5.89315e-51	9.50508e-51	ASC
HALLMARK_XENOBIOTIC_METABOLISM	13.3402	0.123012	1.14829e-39	1.79421e-39	ASC
HALLMARK_HEME_METABOLISM	11.6535	0.267719	6.83913e-31	9.4988e-31	ASC
HALLMARK_E2F_TARGETS	9.94515	0.844165	7.71259e-23	9.88793e-23	ASC
HALLMARK_ANGIOGENESIS	4.97652	0.0330492	6.72544e-07	7.82028e-07	ASC
HALLMARK_CHOLESTEROL_HOMEOSTASIS	3.5044	0.0817971	0.000463866	0.000515407	ASC
HALLMARK_UV_RESPONSE_DN	2.6051	0.0229555	0.00921649	0.0100179	ASC
HALLMARK_PEROXISOME	1.10036	0.0286679	0.271239	0.271239	ASC
HALLMARK_BILE_ACID_METABOLISM	-1.73119	-0.0118726	0.0834914	0.0851953	ASC
HALLMARK_NOTCH_SIGNALING	-1.80656	-0.0133088	0.0709029	0.0738572	ASC
HALLMARK_IL6_JAK_STAT3_SIGNALING	-1.92487	-0.048874	0.0543139	0.0577808	ASC
HALLMARK_COMPLEMENT	-4.34347	-0.125374	1.43441e-05	1.63001e-05	ASC
HALLMARK_FATTY_ACID_METABOLISM	-5.4222	-0.159362	6.31814e-08	7.5216e-08	ASC
HALLMARK_COAGULATION	-5.93886	-0.0641809	3.20838e-09	3.91266e-09	ASC
HALLMARK_INFLAMMATORY_RESPONSE	-9.84479	-0.15554	1.24363e-22	1.55453e-22	ASC
HALLMARK_MITOTIC_SPINDLE	-10.0339	-0.266889	2.15572e-23	2.83647e-23	ASC
HALLMARK_PI3K_AKT_MTOR_SIGNALING	-10.7778	-0.696007	1.1311e-26	1.52851e-26	ASC
HALLMARK_ALLOGRAFT_REJECTION	-11.9794	-1.27775	1.51235e-32	2.1605e-32	ASC
HALLMARK_DNA_REPAIR	-12.1942	-0.471203	1.18368e-33	1.7407e-33	ASC
HALLMARK_UV_RESPONSE_UP	-12.8328	-0.501305	7.12922e-37	1.08019e-36	ASC
HALLMARK_ESTROGEN_RESPONSE_LATE	-18.4201	-0.261381	1.25766e-72	2.51532e-72	ASC
HALLMARK_ESTROGEN_RESPONSE_EARLY	-22.0776	-0.144672	3.65099e-100	9.12747e-100	ASC
HALLMARK_TGF_BETA_SIGNALING	-24.5633	-0.877544	2.26654e-120	6.29594e-120	ASC
HALLMARK_APICAL_JUNCTION	-24.949	-0.513714	1.56217e-128	4.59463e-128	ASC
HALLMARK_MYOGENESIS	-25.2912	-0.155771	1.56243e-129	4.88258e-129	ASC
HALLMARK_APICAL_SURFACE	-26.7367	-0.180747	2.5201e-144	8.40033e-144	ASC
HALLMARK_KRAS_SIGNALING_UP	-28.8927	-0.585945	9.6125e-164	3.43304e-163	ASC
HALLMARK_APOPTOSIS	-39.1298	-0.974104	1.35602e-264	6.7801e-264	ASC
HALLMARK_IL2_STAT5_SIGNALING	-44.0119	-0.581153	0	0	ASC
HALLMARK_EPITHELIAL_MESENCHYMAL_TRANSITION	-46.1481	-0.362252	0	0	ASC
HALLMARK_P53_PATHWAY	-51.8675	-1.83684	0	0	ASC
HALLMARK_TNFA_SIGNALING_VIA_NFKB	-59.3072	-2.46695	0	0	ASC
HALLMARK_E2F_TARGETS	24.4005	0.786528	2.3382e-128	7.79399e-128	B memory
HALLMARK_G2M_CHECKPOINT	11.7459	0.32332	1.06412e-31	1.90021e-31	B memory
HALLMARK_PROTEIN_SECRETION	10.8606	0.172556	2.13075e-27	3.67371e-27	B memory
HALLMARK_INTERFERON_ALPHA_RESPONSE	10.3837	0.310674	3.36219e-25	5.42288e-25	B memory
HALLMARK_SPERMATOGENESIS	8.7032	0.0170914	3.44789e-18	5.07043e-18	B memory
HALLMARK_UV_RESPONSE_DN	7.17882	0.0723029	7.25625e-13	1.00781e-12	B memory
HALLMARK_KRAS_SIGNALING_DN	6.84643	0.00715709	7.81683e-12	1.02853e-11	B memory
HALLMARK_BILE_ACID_METABOLISM	5.6333	0.0155475	1.78914e-08	2.29377e-08	B memory
HALLMARK_WNT_BETA_CATENIN_SIGNALING	3.70275	0.011894	0.000213787	0.000252877	B memory
HALLMARK_UNFOLDED_PROTEIN_RESPONSE	3.59138	0.105349	0.000329858	0.000374839	B memory
HALLMARK_INTERFERON_GAMMA_RESPONSE	1.51189	0.0667486	0.130577	0.141932	B memory
HALLMARK_PANCREAS_BETA_CELLS	-0.0583173	-0.000431657	0.953496	0.953496	B memory
HALLMARK_ANDROGEN_RESPONSE	-1.0009	-0.0170349	0.316887	0.323354	B memory
HALLMARK_MTORC1_SIGNALING	-1.10704	-0.0489287	0.268293	0.279471	B memory
HALLMARK_APICAL_SURFACE	-1.13642	-0.00517055	0.255794	0.272121	B memory
HALLMARK_MYC_TARGETS_V2	-1.94343	-0.0163621	0.0519772	0.0577525	B memory
HALLMARK_PEROXISOME	-3.69842	-0.0315263	0.000217474	0.000252877	B memory
HALLMARK_DNA_REPAIR	-4.30881	-0.0614918	1.64843e-05	2.01028e-05	B memory
HALLMARK_ESTROGEN_RESPONSE_EARLY	-4.58902	-0.0147101	4.47752e-06	5.5969e-06	B memory
HALLMARK_HEDGEHOG_SIGNALING	-7.16307	-0.0202572	8.13686e-13	1.09958e-12	B memory
HALLMARK_OXIDATIVE_PHOSPHORYLATION	-8.40073	-0.835797	4.80809e-17	6.8687e-17	B memory
HALLMARK_XENOBIOTIC_METABOLISM	-8.83892	-0.0375555	1.03773e-18	1.57232e-18	B memory
HALLMARK_REACTIVE_OXYGEN_SPECIES_PATHWAY	-10.2675	-0.176649	1.13539e-24	1.77404e-24	B memory
HALLMARK_MITOTIC_SPINDLE	-10.5674	-0.170784	4.86408e-26	8.10679e-26	B memory
HALLMARK_GLYCOLYSIS	-12.1158	-0.163332	1.15888e-33	2.14607e-33	B memory
HALLMARK_PI3K_AKT_MTOR_SIGNALING	-14.483	-0.346864	2.5389e-47	4.88249e-47	B memory
HALLMARK_FATTY_ACID_METABOLISM	-15.2457	-0.181843	3.22765e-52	6.4553e-52	B memory
HALLMARK_ADIPOGENESIS	-15.453	-0.310641	1.37027e-53	2.85473e-53	B memory
HALLMARK_IL6_JAK_STAT3_SIGNALING	-18.4336	-0.212153	2.66641e-75	5.79655e-75	B memory
HALLMARK_MYC_TARGETS_V1	-19.2417	-2.88002	1.30844e-81	2.97374e-81	B memory
HALLMARK_APOPTOSIS	-20.5955	-0.381654	3.27688e-93	7.80209e-93	B memory
HALLMARK_APICAL_JUNCTION	-21.3298	-0.351004	1.15299e-99	2.88248e-99	B memory
HALLMARK_MYOGENESIS	-22.3684	-0.0972438	1.66079e-109	4.37051e-109	B memory
HALLMARK_NOTCH_SIGNALING	-22.4339	-0.107844	3.26141e-110	9.05946e-110	B memory
HALLMARK_ESTROGEN_RESPONSE_LATE	-22.9591	-0.135245	4.66826e-115	1.37302e-114	B memory
HALLMARK_HEME_METABOLISM	-22.986	-0.188517	1.64642e-115	5.14506e-115	B memory
HALLMARK_IL2_STAT5_SIGNALING	-25.6719	-0.329159	4.04268e-143	1.44381e-142	B memory
HALLMARK_UV_RESPONSE_UP	-25.7773	-0.302812	2.05873e-144	7.9182e-144	B memory
HALLMARK_CHOLESTEROL_HOMEOSTASIS	-26.1123	-0.285387	4.3434e-148	1.80975e-147	B memory
HALLMARK_EPITHELIAL_MESENCHYMAL_TRANSITION	-27.7935	-0.174301	8.59791e-166	3.90814e-165	B memory
HALLMARK_ALLOGRAFT_REJECTION	-28.3842	-1.5412	4.2268e-174	2.1134e-173	B memory
HALLMARK_TGF_BETA_SIGNALING	-30.3693	-0.404969	1.60403e-198	8.91129e-198	B memory
HALLMARK_COMPLEMENT	-30.7083	-0.848377	2.00423e-200	1.25264e-199	B memory
HALLMARK_ANGIOGENESIS	-32.0767	-0.201432	9.34605e-219	6.67575e-218	B memory
HALLMARK_HYPOXIA	-35.0919	-0.615238	7.28335e-262	6.06946e-261	B memory
HALLMARK_COAGULATION	-35.8121	-0.238422	4.47974e-268	4.47974e-267	B memory
HALLMARK_KRAS_SIGNALING_UP	-36.4629	-0.387163	6.51983e-281	8.14979e-280	B memory
HALLMARK_INFLAMMATORY_RESPONSE	-42.8437	-0.649307	0	0	B memory
HALLMARK_TNFA_SIGNALING_VIA_NFKB	-48.5349	-1.02989	0	0	B memory
HALLMARK_P53_PATHWAY	-53.25	-0.897442	0	0	B memory
HALLMARK_INTERFERON_ALPHA_RESPONSE	35.6411	3.48369	2.17394e-190	5.43485e-189	B naive
HALLMARK_MYC_TARGETS_V1	35.1238	9.00703	9.77876e-203	4.88938e-201	B naive
HALLMARK_INTERFERON_GAMMA_RESPONSE	29.5771	3.78025	5.01658e-155	6.27072e-154	B naive
HALLMARK_OXIDATIVE_PHOSPHORYLATION	26.8304	4.01448	5.94262e-132	4.24473e-131	B naive
HALLMARK_ALLOGRAFT_REJECTION	23.8232	3.37921	1.15785e-110	7.23656e-110	B naive
HALLMARK_ADIPOGENESIS	17.407	0.704923	1.05206e-62	4.38357e-62	B naive
HALLMARK_DNA_REPAIR	12.8698	0.415697	2.44009e-36	6.77804e-36	B naive
HALLMARK_FATTY_ACID_METABOLISM	12.5678	0.352989	1.11536e-34	2.5349e-34	B naive
HALLMARK_UNFOLDED_PROTEIN_RESPONSE	12.436	0.960171	2.95112e-34	6.41547e-34	B naive
HALLMARK_UV_RESPONSE_UP	11.701	0.361609	1.30279e-30	2.71414e-30	B naive
HALLMARK_REACTIVE_OXYGEN_SPECIES_PATHWAY	11.1836	0.464358	3.43804e-28	6.87608e-28	B naive
HALLMARK_APOPTOSIS	10.9152	0.451443	7.03049e-27	1.35202e-26	B naive
HALLMARK_MTORC1_SIGNALING	10.8169	0.780719	1.63196e-26	3.02215e-26	B naive
HALLMARK_KRAS_SIGNALING_DN	9.36772	0.0663283	2.18301e-20	3.89824e-20	B naive
HALLMARK_MYC_TARGETS_V2	8.15515	0.179801	6.30556e-16	1.01703e-15	B naive
HALLMARK_PI3K_AKT_MTOR_SIGNALING	6.23455	0.518358	5.66575e-10	8.33199e-10	B naive
HALLMARK_IL6_JAK_STAT3_SIGNALING	5.39842	0.247118	7.54328e-08	1.04768e-07	B naive
HALLMARK_APICAL_SURFACE	4.33072	0.0781221	1.55976e-05	1.9497e-05	B naive
HALLMARK_PEROXISOME	4.09223	0.0994648	4.44038e-05	5.4151e-05	B naive
HALLMARK_KRAS_SIGNALING_UP	3.68057	0.0953202	0.000239044	0.000284577	B naive
HALLMARK_PANCREAS_BETA_CELLS	2.67169	0.0755583	0.0076085	0.00845389	B naive
HALLMARK_G2M_CHECKPOINT	2.64887	0.123259	0.00814015	0.00884799	B naive
HALLMARK_SPERMATOGENESIS	0.9491	0.00754054	0.342689	0.356968	B naive
HALLMARK_PROTEIN_SECRETION	-0.0744955	-0.00487483	0.940624	0.940624	B naive
HALLMARK_E2F_TARGETS	-0.66577	-0.0158432	0.505634	0.515953	B naive
HALLMARK_TGF_BETA_SIGNALING	-2.26583	-0.107349	0.0235801	0.0250852	B naive
HALLMARK_GLYCOLYSIS	-2.83577	-0.0847146	0.00461704	0.00524663	B naive
HALLMARK_HEME_METABOLISM	-3.59457	-0.146455	0.000334741	0.000389234	B naive
HALLMARK_HYPOXIA	-4.54969	-0.191548	5.6915e-06	7.2968e-06	B naive
HALLMARK_INFLAMMATORY_RESPONSE	-4.86624	-0.198561	1.2378e-06	1.62868e-06	B naive
HALLMARK_P53_PATHWAY	-4.97546	-0.268984	7.10954e-07	9.60748e-07	B naive
HALLMARK_ANDROGEN_RESPONSE	-5.69319	-0.364101	1.46707e-08	2.09582e-08	B naive
HALLMARK_IL2_STAT5_SIGNALING	-6.8531	-0.420563	1.07227e-11	1.62466e-11	B naive
HALLMARK_TNFA_SIGNALING_VIA_NFKB	-7.93207	-0.621513	3.93812e-15	6.15331e-15	B naive
HALLMARK_NOTCH_SIGNALING	-8.51018	-0.213216	3.87194e-17	6.45324e-17	B naive
HALLMARK_ESTROGEN_RESPONSE_LATE	-8.67972	-0.158969	9.16831e-18	1.58074e-17	B naive
HALLMARK_BILE_ACID_METABOLISM	-12.7225	-0.107167	1.05442e-35	2.63605e-35	B naive
HALLMARK_ESTROGEN_RESPONSE_EARLY	-12.8228	-0.376201	1.65327e-35	3.93636e-35	B naive
HALLMARK_XENOBIOTIC_METABOLISM	-12.8236	-0.152328	3.02027e-36	7.94809e-36	B naive
HALLMARK_CHOLESTEROL_HOMEOSTASIS	-13.6457	-0.511412	7.6603e-40	2.25303e-39	B naive
HALLMARK_UV_RESPONSE_DN	-14.0483	-0.786666	2.20891e-42	6.90284e-42	B naive
HALLMARK_APICAL_JUNCTION	-14.2288	-0.554432	1.67908e-43	5.59693e-43	B naive
HALLMARK_ANGIOGENESIS	-16.604	-0.159847	4.6395e-58	1.65697e-57	B naive
HALLMARK_MITOTIC_SPINDLE	-17.2542	-1.4272	2.23487e-61	8.59566e-61	B naive
HALLMARK_MYOGENESIS	-18.936	-0.326539	8.44881e-71	3.84037e-70	B naive
HALLMARK_HEDGEHOG_SIGNALING	-19.3836	-0.345174	2.79115e-74	1.39558e-73	B naive
HALLMARK_WNT_BETA_CATENIN_SIGNALING	-19.7009	-0.344903	1.15082e-76	6.39345e-76	B naive
HALLMARK_COMPLEMENT	-28.2778	-2.03536	3.4391e-135	2.86592e-134	B naive
HALLMARK_COAGULATION	-28.5786	-0.325159	1.34868e-138	1.34868e-137	B naive
HALLMARK_EPITHELIAL_MESENCHYMAL_TRANSITION	-32.1524	-0.280389	3.59236e-171	5.98726e-170	B naive
HALLMARK_ALLOGRAFT_REJECTION	81.5438	1.40428	0	0	CD4 Tcm
HALLMARK_INTERFERON_GAMMA_RESPONSE	70.6767	0.935994	0	0	CD4 Tcm
HALLMARK_INTERFERON_ALPHA_RESPONSE	66.5054	0.768644	0	0	CD4 Tcm
HALLMARK_PI3K_AKT_MTOR_SIGNALING	62.9301	0.577825	0	0	CD4 Tcm
HALLMARK_UV_RESPONSE_DN	58.0186	0.232941	0	0	CD4 Tcm
HALLMARK_COMPLEMENT	53.1606	0.356391	0	0	CD4 Tcm
HALLMARK_INFLAMMATORY_RESPONSE	52.2691	0.267678	0	0	CD4 Tcm
HALLMARK_APOPTOSIS	44.2257	0.393082	0	0	CD4 Tcm
HALLMARK_G2M_CHECKPOINT	40.2862	0.237897	0	0	CD4 Tcm
HALLMARK_ANDROGEN_RESPONSE	39.0988	0.257794	0	0	CD4 Tcm
HALLMARK_HYPOXIA	33.9405	0.255923	3.1538e-251	1.31408e-250	CD4 Tcm
HALLMARK_MYC_TARGETS_V1	31.6098	1.03976	2.48717e-218	9.56603e-218	CD4 Tcm
HALLMARK_E2F_TARGETS	31.3834	0.130284	2.94799e-215	1.05285e-214	CD4 Tcm
HALLMARK_NOTCH_SIGNALING	30.7634	0.0634734	5.94869e-207	1.9829e-206	CD4 Tcm
HALLMARK_IL6_JAK_STAT3_SIGNALING	29.7132	0.133833	2.92722e-193	9.14756e-193	CD4 Tcm
HALLMARK_UNFOLDED_PROTEIN_RESPONSE	29.4562	0.287949	5.56395e-190	1.63646e-189	CD4 Tcm
HALLMARK_GLYCOLYSIS	29.4148	0.151828	1.87172e-189	5.19922e-189	CD4 Tcm
HALLMARK_MITOTIC_SPINDLE	26.9254	0.158771	3.62897e-159	9.54992e-159	CD4 Tcm
HALLMARK_KRAS_SIGNALING_DN	24.5845	0.00662038	4.39642e-133	1.0991e-132	CD4 Tcm
HALLMARK_KRAS_SIGNALING_UP	20.863	0.0589937	1.77327e-96	4.03017e-96	CD4 Tcm
HALLMARK_TNFA_SIGNALING_VIA_NFKB	20.0488	0.133713	2.97265e-89	6.46229e-89	CD4 Tcm
HALLMARK_IL2_STAT5_SIGNALING	19.662	0.127357	6.36683e-86	1.32642e-85	CD4 Tcm
HALLMARK_APICAL_SURFACE	19.2614	0.0518967	1.53967e-82	3.07934e-82	CD4 Tcm
HALLMARK_MTORC1_SIGNALING	19.1886	0.232511	6.22914e-82	1.19791e-81	CD4 Tcm
HALLMARK_ESTROGEN_RESPONSE_EARLY	13.1256	0.0283699	2.51119e-39	4.18531e-39	CD4 Tcm
HALLMARK_SPERMATOGENESIS	12.9484	0.0128275	2.55434e-38	4.1199e-38	CD4 Tcm
HALLMARK_APICAL_JUNCTION	10.2265	0.0574255	1.54633e-24	2.27402e-24	CD4 Tcm
HALLMARK_ESTROGEN_RESPONSE_LATE	10.2122	0.0225336	1.79118e-24	2.55883e-24	CD4 Tcm
HALLMARK_UV_RESPONSE_UP	10.1167	0.0565618	4.7687e-24	6.6232e-24	CD4 Tcm
HALLMARK_PROTEIN_SECRETION	10.0692	0.0618975	7.73443e-24	1.04519e-23	CD4 Tcm
HALLMARK_HEDGEHOG_SIGNALING	9.22014	0.0101641	3.01636e-20	3.86713e-20	CD4 Tcm
HALLMARK_BILE_ACID_METABOLISM	8.93812	0.0159175	4.01639e-19	5.02049e-19	CD4 Tcm
HALLMARK_PEROXISOME	8.36945	0.0353266	5.85366e-17	7.1386e-17	CD4 Tcm
HALLMARK_XENOBIOTIC_METABOLISM	7.86387	0.0117802	3.75726e-15	4.47293e-15	CD4 Tcm
HALLMARK_WNT_BETA_CATENIN_SIGNALING	5.86625	0.00950304	4.46995e-09	5.07949e-09	CD4 Tcm
HALLMARK_COAGULATION	5.44181	0.00668176	5.28529e-08	5.87255e-08	CD4 Tcm
HALLMARK_REACTIVE_OXYGEN_SPECIES_PATHWAY	4.71621	0.0359619	2.40568e-06	2.61487e-06	CD4 Tcm
HALLMARK_ANGIOGENESIS	3.45298	0.00657871	0.000554629	0.000590031	CD4 Tcm
HALLMARK_MYC_TARGETS_V2	0.657809	0.00283492	0.510662	0.510662	CD4 Tcm
HALLMARK_MYOGENESIS	-1.50044	-0.00173381	0.133502	0.136227	CD4 Tcm
HALLMARK_FATTY_ACID_METABOLISM	-2.32108	-0.0138936	0.0202842	0.0211293	CD4 Tcm
HALLMARK_ADIPOGENESIS	-7.38325	-0.0544906	1.55534e-13	1.80854e-13	CD4 Tcm
HALLMARK_PANCREAS_BETA_CELLS	-9.30047	-0.0372743	1.42219e-20	1.8713e-20	CD4 Tcm
HALLMARK_P53_PATHWAY	-10.3623	-0.080987	3.77639e-25	5.72181e-25	CD4 Tcm
HALLMARK_CHOLESTEROL_HOMEOSTASIS	-12.4672	-0.0581632	1.19028e-35	1.85981e-35	CD4 Tcm
HALLMARK_TGF_BETA_SIGNALING	-15.0719	-0.0744437	2.78463e-51	4.80109e-51	CD4 Tcm
HALLMARK_HEME_METABOLISM	-15.1143	-0.0535451	1.46401e-51	2.6143e-51	CD4 Tcm
HALLMARK_EPITHELIAL_MESENCHYMAL_TRANSITION	-16.9756	-0.0295455	1.49854e-64	2.77508e-64	CD4 Tcm
HALLMARK_DNA_REPAIR	-22.9869	-0.131997	1.17104e-116	2.78818e-116	CD4 Tcm
HALLMARK_OXIDATIVE_PHOSPHORYLATION	-42.8663	-1.16376	0	0	CD4 Tcm
HALLMARK_ALLOGRAFT_REJECTION	64.0719	1.95494	0	0	CD4 Tem
HALLMARK_INTERFERON_GAMMA_RESPONSE	56.5848	1.33702	0	0	CD4 Tem
HALLMARK_INTERFERON_ALPHA_RESPONSE	51.756	1.01021	0	0	CD4 Tem
HALLMARK_COMPLEMENT	40.5054	0.492038	0	0	CD4 Tem
HALLMARK_UV_RESPONSE_DN	38.7641	0.27086	0	0	CD4 Tem
HALLMARK_PI3K_AKT_MTOR_SIGNALING	36.4627	0.568531	1.57656e-286	1.3138e-285	CD4 Tem
HALLMARK_G2M_CHECKPOINT	32.7756	0.335521	1.36779e-232	9.76994e-232	CD4 Tem
HALLMARK_IL6_JAK_STAT3_SIGNALING	29.9494	0.215237	5.88653e-195	3.67908e-194	CD4 Tem
HALLMARK_ANDROGEN_RESPONSE	24.3522	0.257682	4.71102e-130	2.35551e-129	CD4 Tem
HALLMARK_MITOTIC_SPINDLE	23.7376	0.238798	1.05149e-123	4.77949e-123	CD4 Tem
HALLMARK_APOPTOSIS	20.1138	0.291044	1.50455e-89	6.26895e-89	CD4 Tem
HALLMARK_INFLAMMATORY_RESPONSE	19.7701	0.156423	1.36344e-86	5.24401e-86	CD4 Tem
HALLMARK_MYC_TARGETS_V1	19.5357	0.885639	1.32365e-84	4.72733e-84	CD4 Tem
HALLMARK_NOTCH_SIGNALING	17.6242	0.054701	2.90486e-69	9.07768e-69	CD4 Tem
HALLMARK_GLYCOLYSIS	15.5076	0.130171	4.38357e-54	1.21766e-53	CD4 Tem
HALLMARK_MTORC1_SIGNALING	14.3745	0.261931	9.71213e-47	2.55582e-46	CD4 Tem
HALLMARK_E2F_TARGETS	13.1113	0.0893064	3.39909e-39	8.09307e-39	CD4 Tem
HALLMARK_KRAS_SIGNALING_DN	13.0493	0.00628138	7.73502e-39	1.75796e-38	CD4 Tem
HALLMARK_UNFOLDED_PROTEIN_RESPONSE	13.005	0.193088	1.36417e-38	2.96559e-38	CD4 Tem
HALLMARK_BILE_ACID_METABOLISM	11.4824	0.0365599	1.80125e-30	3.75259e-30	CD4 Tem
HALLMARK_KRAS_SIGNALING_UP	11.1403	0.0538485	8.78243e-29	1.75649e-28	CD4 Tem
HALLMARK_PROTEIN_SECRETION	10.0681	0.104574	8.14558e-24	1.50844e-23	CD4 Tem
HALLMARK_ESTROGEN_RESPONSE_EARLY	9.58214	0.0266108	1.00168e-21	1.66947e-21	CD4 Tem
HALLMARK_IL2_STAT5_SIGNALING	9.23413	0.0905925	2.7238e-20	4.12697e-20	CD4 Tem
HALLMARK_HYPOXIA	9.03134	0.108956	1.76714e-19	2.52449e-19	CD4 Tem
HALLMARK_PEROXISOME	8.76454	0.062801	1.94522e-18	2.7017e-18	CD4 Tem
HALLMARK_APICAL_JUNCTION	6.71449	0.0603547	1.91167e-11	2.51535e-11	CD4 Tem
HALLMARK_SPERMATOGENESIS	5.8183	0.0095688	5.98864e-09	7.30322e-09	CD4 Tem
HALLMARK_HEDGEHOG_SIGNALING	5.43164	0.010218	5.6154e-08	6.685e-08	CD4 Tem
HALLMARK_UV_RESPONSE_UP	3.53594	0.0307181	0.00040677	0.000451967	CD4 Tem
HALLMARK_XENOBIOTIC_METABOLISM	3.43642	0.00873455	0.000590036	0.000641344	CD4 Tem
HALLMARK_ESTROGEN_RESPONSE_LATE	3.12953	0.010605	0.00175207	0.0018639	CD4 Tem
HALLMARK_APICAL_SURFACE	2.5007	0.0101215	0.0123985	0.0129151	CD4 Tem
HALLMARK_CHOLESTEROL_HOMEOSTASIS	-0.810164	-0.00571525	0.41785	0.41785	CD4 Tem
HALLMARK_COAGULATION	-1.19951	-0.00230183	0.230338	0.235039	CD4 Tem
HALLMARK_REACTIVE_OXYGEN_SPECIES_PATHWAY	-3.88343	-0.0473471	0.000103153	0.000117219	CD4 Tem
HALLMARK_WNT_BETA_CATENIN_SIGNALING	-3.97443	-0.00843354	7.06685e-05	8.21727e-05	CD4 Tem
HALLMARK_TNFA_SIGNALING_VIA_NFKB	-5.82571	-0.0578969	5.72927e-09	7.16158e-09	CD4 Tem
HALLMARK_FATTY_ACID_METABOLISM	-6.0673	-0.0582864	1.31208e-09	1.68215e-09	CD4 Tem
HALLMARK_ADIPOGENESIS	-6.73721	-0.0804598	1.6357e-11	2.2104e-11	CD4 Tem
HALLMARK_MYC_TARGETS_V2	-9.04779	-0.0552267	1.52088e-19	2.23658e-19	CD4 Tem
HALLMARK_TGF_BETA_SIGNALING	-9.28301	-0.0780914	1.72583e-20	2.69661e-20	CD4 Tem
HALLMARK_PANCREAS_BETA_CELLS	-9.53518	-0.0613675	1.57502e-21	2.54035e-21	CD4 Tem
HALLMARK_P53_PATHWAY	-9.77028	-0.125898	1.59768e-22	2.75462e-22	CD4 Tem
HALLMARK_ANGIOGENESIS	-9.92685	-0.027953	3.37767e-23	6.03156e-23	CD4 Tem
HALLMARK_MYOGENESIS	-10.5122	-0.0172691	8.18996e-26	1.57499e-25	CD4 Tem
HALLMARK_HEME_METABOLISM	-13.1162	-0.0815806	3.19029e-39	7.97574e-39	CD4 Tem
HALLMARK_EPITHELIAL_MESENCHYMAL_TRANSITION	-16.8093	-0.0481473	3.39491e-63	9.98504e-63	CD4 Tem
HALLMARK_DNA_REPAIR	-17.8827	-0.168489	2.99092e-71	9.96972e-71	CD4 Tem
HALLMARK_OXIDATIVE_PHOSPHORYLATION	-24.495	-1.00665	1.48106e-131	8.22812e-131	CD4 Tem
HALLMARK_ALLOGRAFT_REJECTION	58.8914	1.13961	0	0	CD4 Tnaive
HALLMARK_INTERFERON_ALPHA_RESPONSE	45.2619	0.723528	0	0	CD4 Tnaive
HALLMARK_UV_RESPONSE_DN	44.522	0.249043	0	0	CD4 Tnaive
HALLMARK_INTERFERON_GAMMA_RESPONSE	42.8854	0.735215	0	0	CD4 Tnaive
HALLMARK_G2M_CHECKPOINT	41.908	0.322425	0	0	CD4 Tnaive
HALLMARK_PI3K_AKT_MTOR_SIGNALING	40.6076	0.446683	0	0	CD4 Tnaive
HALLMARK_NOTCH_SIGNALING	34.4632	0.098446	3.55149e-258	1.97305e-257	CD4 Tnaive
HALLMARK_COMPLEMENT	26.55	0.1785	1.38875e-154	4.95981e-154	CD4 Tnaive
HALLMARK_ANDROGEN_RESPONSE	24.8419	0.197666	1.16313e-135	3.63477e-135	CD4 Tnaive
HALLMARK_MITOTIC_SPINDLE	23.9637	0.184843	2.12136e-126	6.23929e-126	CD4 Tnaive
HALLMARK_KRAS_SIGNALING_UP	23.1762	0.0767455	2.13438e-118	5.92882e-118	CD4 Tnaive
HALLMARK_INFLAMMATORY_RESPONSE	22.949	0.130299	3.87403e-116	1.01948e-115	CD4 Tnaive
HALLMARK_E2F_TARGETS	22.5171	0.116024	6.8408e-112	1.7102e-111	CD4 Tnaive
HALLMARK_SPERMATOGENESIS	19.9131	0.0245076	5.40545e-88	1.28701e-87	CD4 Tnaive
HALLMARK_WNT_BETA_CATENIN_SIGNALING	18.1553	0.0436245	1.69192e-73	3.6781e-73	CD4 Tnaive
HALLMARK_KRAS_SIGNALING_DN	17.0713	0.00622357	3.32014e-65	6.91696e-65	CD4 Tnaive
HALLMARK_IL6_JAK_STAT3_SIGNALING	16.9684	0.0966265	1.86936e-64	3.73872e-64	CD4 Tnaive
HALLMARK_APOPTOSIS	16.1976	0.169913	6.63291e-59	1.27556e-58	CD4 Tnaive
HALLMARK_MYC_TARGETS_V1	15.6179	0.672977	6.73988e-55	1.24813e-54	CD4 Tnaive
HALLMARK_GLYCOLYSIS	13.9137	0.0816759	5.95194e-44	1.0262e-43	CD4 Tnaive
HALLMARK_UNFOLDED_PROTEIN_RESPONSE	11.7251	0.135895	1.01116e-31	1.57994e-31	CD4 Tnaive
HALLMARK_ESTROGEN_RESPONSE_EARLY	11.1207	0.0300367	1.04942e-28	1.54326e-28	CD4 Tnaive
HALLMARK_HYPOXIA	8.46853	0.0697072	2.53031e-17	3.51432e-17	CD4 Tnaive
HALLMARK_APICAL_SURFACE	8.25345	0.0283405	1.56406e-16	2.1136e-16	CD4 Tnaive
HALLMARK_PROTEIN_SECRETION	7.92879	0.0560945	2.24376e-15	2.95232e-15	CD4 Tnaive
HALLMARK_BILE_ACID_METABOLISM	7.47193	0.0168729	7.99015e-14	9.98769e-14	CD4 Tnaive
HALLMARK_IL2_STAT5_SIGNALING	5.77629	0.0385551	7.66716e-09	9.3502e-09	CD4 Tnaive
HALLMARK_HEDGEHOG_SIGNALING	4.58296	0.0062243	4.59184e-06	5.218e-06	CD4 Tnaive
HALLMARK_PEROXISOME	2.38816	0.0123266	0.0169357	0.0180167	CD4 Tnaive
HALLMARK_ESTROGEN_RESPONSE_LATE	-0.54387	-0.00137115	0.586533	0.586533	CD4 Tnaive
HALLMARK_APICAL_JUNCTION	-1.42293	-0.00955558	0.154762	0.15792	CD4 Tnaive
HALLMARK_TNFA_SIGNALING_VIA_NFKB	-2.35899	-0.0173657	0.0183273	0.0190909	CD4 Tnaive
HALLMARK_UV_RESPONSE_UP	-2.40673	-0.0167173	0.0160984	0.0174983	CD4 Tnaive
HALLMARK_XENOBIOTIC_METABOLISM	-4.22138	-0.0078159	2.43105e-05	2.70116e-05	CD4 Tnaive
HALLMARK_PANCREAS_BETA_CELLS	-4.76795	-0.023182	1.86465e-06	2.1682e-06	CD4 Tnaive
HALLMARK_MTORC1_SIGNALING	-5.43309	-0.0740302	5.55631e-08	6.61466e-08	CD4 Tnaive
HALLMARK_MYC_TARGETS_V2	-7.91617	-0.040802	2.48328e-15	3.1837e-15	CD4 Tnaive
HALLMARK_ADIPOGENESIS	-8.64125	-0.0736262	5.6695e-18	8.09929e-18	CD4 Tnaive
HALLMARK_TGF_BETA_SIGNALING	-11.2526	-0.0676745	2.3766e-29	3.60091e-29	CD4 Tnaive
HALLMARK_REACTIVE_OXYGEN_SPECIES_PATHWAY	-13.2666	-0.11959	4.02111e-40	6.48567e-40	CD4 Tnaive
HALLMARK_HEME_METABOLISM	-13.7514	-0.068554	5.67098e-43	9.45164e-43	CD4 Tnaive
HALLMARK_FATTY_ACID_METABOLISM	-15.5095	-0.1058	3.64767e-54	6.5137e-54	CD4 Tnaive
HALLMARK_P53_PATHWAY	-18.4021	-0.173406	1.87045e-75	4.25103e-75	CD4 Tnaive
HALLMARK_COAGULATION	-25.5335	-0.0315194	3.84574e-143	1.28191e-142	CD4 Tnaive
HALLMARK_CHOLESTEROL_HOMEOSTASIS	-26.7188	-0.133565	1.64062e-156	6.31006e-156	CD4 Tnaive
HALLMARK_MYOGENESIS	-27.2134	-0.0415142	3.88235e-162	1.61765e-161	CD4 Tnaive
HALLMARK_DNA_REPAIR	-27.7148	-0.188825	3.45002e-168	1.56819e-167	CD4 Tnaive
HALLMARK_ANGIOGENESIS	-28.7056	-0.0650064	3.31131e-180	1.65566e-179	CD4 Tnaive
HALLMARK_OXIDATIVE_PHOSPHORYLATION	-35.0358	-1.1629	1.03136e-266	6.446e-266	CD4 Tnaive
HALLMARK_EPITHELIAL_MESENCHYMAL_TRANSITION	-40.0852	-0.0605101	0	0	CD4 Tnaive
HALLMARK_ALLOGRAFT_REJECTION	77.4253	2.00382	0	0	CD8 Tem_emra
HALLMARK_INTERFERON_GAMMA_RESPONSE	68.9032	1.38486	0	0	CD8 Tem_emra
HALLMARK_UV_RESPONSE_DN	64.4475	0.330331	0	0	CD8 Tem_emra
HALLMARK_INTERFERON_ALPHA_RESPONSE	56.588	0.867444	0	0	CD8 Tem_emra
HALLMARK_COMPLEMENT	50.9385	0.510537	0	0	CD8 Tem_emra
HALLMARK_G2M_CHECKPOINT	46.8519	0.365172	0	0	CD8 Tem_emra
HALLMARK_PI3K_AKT_MTOR_SIGNALING	45.4014	0.532727	0	0	CD8 Tem_emra
HALLMARK_MITOTIC_SPINDLE	30.0045	0.223783	1.66085e-196	7.54932e-196	CD8 Tem_emra
HALLMARK_ANDROGEN_RESPONSE	25.1823	0.193911	2.67154e-139	9.54122e-139	CD8 Tem_emra
HALLMARK_IL6_JAK_STAT3_SIGNALING	24.8701	0.132784	6.2194e-136	2.07313e-135	CD8 Tem_emra
HALLMARK_MYC_TARGETS_V1	20.4708	0.742821	7.39768e-93	2.05491e-92	CD8 Tem_emra
HALLMARK_UNFOLDED_PROTEIN_RESPONSE	19.3531	0.22423	3.18342e-83	8.37743e-83	CD8 Tem_emra
HALLMARK_NOTCH_SIGNALING	17.675	0.0399197	9.32206e-70	2.33052e-69	CD8 Tem_emra
HALLMARK_MTORC1_SIGNALING	15.2843	0.214886	1.18612e-52	2.69573e-52	CD8 Tem_emra
HALLMARK_PROTEIN_SECRETION	14.129	0.112218	2.91052e-45	6.06357e-45	CD8 Tem_emra
HALLMARK_E2F_TARGETS	13.2116	0.0649796	8.40153e-40	1.50027e-39	CD8 Tem_emra
HALLMARK_APICAL_JUNCTION	12.4346	0.0873261	1.85051e-35	3.19053e-35	CD8 Tem_emra
HALLMARK_INFLAMMATORY_RESPONSE	12.0394	0.0724727	2.38231e-33	3.84243e-33	CD8 Tem_emra
HALLMARK_GLYCOLYSIS	9.74981	0.0604395	1.91047e-22	2.58172e-22	CD8 Tem_emra
HALLMARK_APICAL_SURFACE	7.45212	0.0215436	9.29094e-14	1.19115e-13	CD8 Tem_emra
HALLMARK_SPERMATOGENESIS	7.26963	0.00896572	3.6426e-13	4.55325e-13	CD8 Tem_emra
HALLMARK_COAGULATION	6.56966	0.011813	5.07854e-11	6.19334e-11	CD8 Tem_emra
HALLMARK_HEDGEHOG_SIGNALING	6.39486	0.00999908	1.61712e-10	1.92515e-10	CD8 Tem_emra
HALLMARK_BILE_ACID_METABOLISM	5.76585	0.0152307	8.15923e-09	9.48747e-09	CD8 Tem_emra
HALLMARK_APOPTOSIS	5.12902	0.0561771	2.92037e-07	3.3186e-07	CD8 Tem_emra
HALLMARK_KRAS_SIGNALING_UP	2.51241	0.00984961	0.0119933	0.0130362	CD8 Tem_emra
HALLMARK_PEROXISOME	1.97271	0.0108026	0.0485324	0.0516302	CD8 Tem_emra
HALLMARK_KRAS_SIGNALING_DN	1.6816	0.000584155	0.09265	0.0965104	CD8 Tem_emra
HALLMARK_XENOBIOTIC_METABOLISM	0.0244025	4.88162e-05	0.980532	0.980532	CD8 Tem_emra
HALLMARK_IL2_STAT5_SIGNALING	-1.00181	-0.00680029	0.316438	0.322896	CD8 Tem_emra
HALLMARK_ESTROGEN_RESPONSE_EARLY	-3.74436	-0.00684684	0.000180999	0.00020111	CD8 Tem_emra
HALLMARK_PANCREAS_BETA_CELLS	-8.93557	-0.0416104	4.14738e-19	5.45708e-19	CD8 Tem_emra
HALLMARK_CHOLESTEROL_HOMEOSTASIS	-10.4714	-0.0545273	1.22202e-25	1.69725e-25	CD8 Tem_emra
HALLMARK_WNT_BETA_CATENIN_SIGNALING	-10.5918	-0.0174659	3.40891e-26	4.86987e-26	CD8 Tem_emra
HALLMARK_MYC_TARGETS_V2	-10.8806	-0.053691	1.50108e-27	2.20747e-27	CD8 Tem_emra
HALLMARK_UV_RESPONSE_UP	-11.5823	-0.0762068	5.40997e-31	8.19692e-31	CD8 Tem_emra
HALLMARK_HYPOXIA	-11.6167	-0.10716	3.62285e-31	5.66071e-31	CD8 Tem_emra
HALLMARK_ESTROGEN_RESPONSE_LATE	-12.0826	-0.034764	1.41151e-33	2.35251e-33	CD8 Tem_emra
HALLMARK_TGF_BETA_SIGNALING	-13.3873	-0.0830901	8.06277e-41	1.49311e-40	CD8 Tem_emra
HALLMARK_ADIPOGENESIS	-13.6981	-0.120674	1.18364e-42	2.27622e-42	CD8 Tem_emra
HALLMARK_FATTY_ACID_METABOLISM	-14.0132	-0.100323	1.48831e-44	2.97662e-44	CD8 Tem_emra
HALLMARK_REACTIVE_OXYGEN_SPECIES_PATHWAY	-15.1897	-0.140217	5.02088e-52	1.0915e-51	CD8 Tem_emra
HALLMARK_ANGIOGENESIS	-16.7312	-0.0313111	1.03523e-62	2.46484e-62	CD8 Tem_emra
HALLMARK_MYOGENESIS	-22.0593	-0.0257736	1.86984e-107	5.49953e-107	CD8 Tem_emra
HALLMARK_HEME_METABOLISM	-22.61	-0.102785	8.9676e-113	2.80237e-112	CD8 Tem_emra
HALLMARK_TNFA_SIGNALING_VIA_NFKB	-26.5703	-0.259376	9.32483e-155	3.58647e-154	CD8 Tem_emra
HALLMARK_P53_PATHWAY	-27.8619	-0.260616	6.68362e-170	2.78484e-169	CD8 Tem_emra
HALLMARK_DNA_REPAIR	-32.1406	-0.235478	5.45141e-225	2.72571e-224	CD8 Tem_emra
HALLMARK_EPITHELIAL_MESENCHYMAL_TRANSITION	-35.46	-0.0803095	7.72025e-273	4.28903e-272	CD8 Tem_emra
HALLMARK_OXIDATIVE_PHOSPHORYLATION	-43.9726	-1.39929	0	0	CD8 Tem_emra
HALLMARK_INTERFERON_GAMMA_RESPONSE	12.0189	2.28041	2.09663e-32	1.04831e-30	CD14 Mono
HALLMARK_INTERFERON_ALPHA_RESPONSE	10.6516	1.51836	5.80481e-26	1.4512e-24	CD14 Mono
HALLMARK_TNFA_SIGNALING_VIA_NFKB	7.56382	0.835163	5.47617e-14	5.47617e-13	CD14 Mono
HALLMARK_APOPTOSIS	6.33796	0.443382	2.71508e-10	1.93934e-09	CD14 Mono
HALLMARK_INFLAMMATORY_RESPONSE	6.26553	0.44909	4.31356e-10	2.69597e-09	CD14 Mono
HALLMARK_ESTROGEN_RESPONSE_EARLY	5.30676	0.0663132	1.21381e-07	5.05191e-07	CD14 Mono
HALLMARK_IL6_JAK_STAT3_SIGNALING	5.29191	0.296345	1.30613e-07	5.05191e-07	CD14 Mono
HALLMARK_KRAS_SIGNALING_DN	4.9386	0.0108524	8.47402e-07	3.02644e-06	CD14 Mono
HALLMARK_WNT_BETA_CATENIN_SIGNALING	4.52847	0.0388117	6.2053e-06	2.06843e-05	CD14 Mono
HALLMARK_UV_RESPONSE_UP	3.43968	0.175611	0.00059116	0.00140752	CD14 Mono
HALLMARK_REACTIVE_OXYGEN_SPECIES_PATHWAY	2.84556	0.150592	0.00446646	0.00930513	CD14 Mono
HALLMARK_IL2_STAT5_SIGNALING	2.82095	0.113091	0.00482275	0.0096455	CD14 Mono
HALLMARK_ADIPOGENESIS	2.67449	0.210277	0.00752897	0.0139425	CD14 Mono
HALLMARK_UV_RESPONSE_DN	2.63408	0.0843945	0.00848589	0.0151534	CD14 Mono
HALLMARK_G2M_CHECKPOINT	2.40167	0.0651677	0.0163869	0.0273115	CD14 Mono
HALLMARK_ESTROGEN_RESPONSE_LATE	2.38542	0.0535906	0.0171269	0.0276241	CD14 Mono
HALLMARK_ALLOGRAFT_REJECTION	1.22362	0.190233	0.221201	0.307224	CD14 Mono
HALLMARK_NOTCH_SIGNALING	0.811304	0.0191501	0.417262	0.521577	CD14 Mono
HALLMARK_TGF_BETA_SIGNALING	0.785897	0.0317216	0.431996	0.526824	CD14 Mono
HALLMARK_P53_PATHWAY	0.577949	0.0320976	0.563346	0.666952	CD14 Mono
HALLMARK_HEME_METABOLISM	0.562856	0.0142153	0.573579	0.666952	CD14 Mono
HALLMARK_HYPOXIA	0.460856	0.0296574	0.644938	0.726457	CD14 Mono
HALLMARK_FATTY_ACID_METABOLISM	0.357419	0.0160325	0.720806	0.783485	CD14 Mono
HALLMARK_PEROXISOME	0.284157	0.00758004	0.776312	0.820195	CD14 Mono
HALLMARK_PI3K_AKT_MTOR_SIGNALING	0.269731	0.017611	0.787387	0.820195	CD14 Mono
HALLMARK_SPERMATOGENESIS	0.160885	0.000669204	0.872196	0.872196	CD14 Mono
HALLMARK_MITOTIC_SPINDLE	-0.166925	-0.00818729	0.867441	0.872196	CD14 Mono
HALLMARK_BILE_ACID_METABOLISM	-0.448523	-0.00330302	0.653812	0.726457	CD14 Mono
HALLMARK_PROTEIN_SECRETION	-0.822165	-0.0379946	0.411054	0.521577	CD14 Mono
HALLMARK_HEDGEHOG_SIGNALING	-0.882703	-0.0103102	0.377474	0.496677	CD14 Mono
HALLMARK_E2F_TARGETS	-0.995087	-0.0135736	0.319783	0.432139	CD14 Mono
HALLMARK_KRAS_SIGNALING_UP	-1.24499	-0.0478939	0.213241	0.30463	CD14 Mono
HALLMARK_DNA_REPAIR	-1.30931	-0.0491241	0.190538	0.280204	CD14 Mono
HALLMARK_MTORC1_SIGNALING	-1.3268	-0.133461	0.184686	0.279827	CD14 Mono
HALLMARK_COMPLEMENT	-2.20947	-0.248136	0.0272246	0.0425385	CD14 Mono
HALLMARK_PANCREAS_BETA_CELLS	-2.59662	-0.0690638	0.00946486	0.0163187	CD14 Mono
HALLMARK_GLYCOLYSIS	-2.72554	-0.113088	0.00646024	0.0124235	CD14 Mono
HALLMARK_ANDROGEN_RESPONSE	-2.88965	-0.11152	0.00388743	0.00845093	CD14 Mono
HALLMARK_OXIDATIVE_PHOSPHORYLATION	-3.42514	-1.07452	0.000623619	0.00141732	CD14 Mono
HALLMARK_MYOGENESIS	-3.46702	-0.0419159	0.000534336	0.00133584	CD14 Mono
HALLMARK_MYC_TARGETS_V2	-3.86995	-0.0627995	0.000111394	0.000293143	CD14 Mono
HALLMARK_MYC_TARGETS_V1	-4.1781	-1.15971	3.03425e-05	8.42848e-05	CD14 Mono
HALLMARK_UNFOLDED_PROTEIN_RESPONSE	-4.38103	-0.295984	1.22541e-05	3.60413e-05	CD14 Mono
HALLMARK_XENOBIOTIC_METABOLISM	-4.48086	-0.0952178	7.74054e-06	2.41892e-05	CD14 Mono
HALLMARK_EPITHELIAL_MESENCHYMAL_TRANSITION	-5.29084	-0.145078	1.3135e-07	5.05191e-07	CD14 Mono
HALLMARK_APICAL_SURFACE	-5.72153	-0.0940721	1.17559e-08	5.87794e-08	CD14 Mono
HALLMARK_ANGIOGENESIS	-5.88596	-0.12042	4.43922e-09	2.46623e-08	CD14 Mono
HALLMARK_CHOLESTEROL_HOMEOSTASIS	-6.91751	-0.270608	5.70848e-12	4.75707e-11	CD14 Mono
HALLMARK_APICAL_JUNCTION	-7.67461	-0.400073	2.30466e-14	2.88082e-13	CD14 Mono
HALLMARK_COAGULATION	-7.92441	-0.295471	3.31571e-15	5.52618e-14	CD14 Mono
HALLMARK_PI3K_AKT_MTOR_SIGNALING	14.396	3.17449	3.09405e-30	1.54703e-28	CD16 Mono
HALLMARK_APOPTOSIS	11.3272	3.04484	2.73974e-22	6.84935e-21	CD16 Mono
HALLMARK_ESTROGEN_RESPONSE_LATE	10.7307	0.628313	6.77266e-20	8.46582e-19	CD16 Mono
HALLMARK_COMPLEMENT	10.6459	4.21931	3.63673e-20	6.06121e-19	CD16 Mono
HALLMARK_ADIPOGENESIS	10.0856	2.64455	7.38547e-19	7.38547e-18	CD16 Mono
HALLMARK_INFLAMMATORY_RESPONSE	9.05999	2.22465	7.87963e-16	6.56636e-15	CD16 Mono
HALLMARK_TGF_BETA_SIGNALING	8.83164	1.4212	2.9924e-15	1.87025e-14	CD16 Mono
HALLMARK_PANCREAS_BETA_CELLS	8.81057	0.686355	1.88416e-15	1.34583e-14	CD16 Mono
HALLMARK_ANDROGEN_RESPONSE	8.68837	1.10829	4.83492e-15	2.68607e-14	CD16 Mono
HALLMARK_MYOGENESIS	8.42374	0.344465	1.33598e-13	6.07262e-13	CD16 Mono
HALLMARK_XENOBIOTIC_METABOLISM	8.37152	0.603403	2.5647e-13	1.06862e-12	CD16 Mono
HALLMARK_MTORC1_SIGNALING	8.08971	3.05986	6.08338e-14	3.04169e-13	CD16 Mono
HALLMARK_PEROXISOME	7.65351	0.722581	2.6926e-12	1.03562e-11	CD16 Mono
HALLMARK_INTERFERON_GAMMA_RESPONSE	7.63041	5.62959	3.01879e-12	1.07814e-11	CD16 Mono
HALLMARK_INTERFERON_ALPHA_RESPONSE	7.32536	3.77572	1.87778e-11	5.86806e-11	CD16 Mono
HALLMARK_IL6_JAK_STAT3_SIGNALING	7.1803	1.53886	1.45721e-11	4.85738e-11	CD16 Mono
HALLMARK_UV_RESPONSE_UP	7.10923	1.77028	2.57539e-11	7.57467e-11	CD16 Mono
HALLMARK_HYPOXIA	6.10821	1.57908	5.26206e-09	1.46168e-08	CD16 Mono
HALLMARK_PROTEIN_SECRETION	5.66326	0.858155	6.79914e-08	1.78925e-07	CD16 Mono
HALLMARK_KRAS_SIGNALING_UP	5.56696	0.798921	8.36614e-08	2.09153e-07	CD16 Mono
HALLMARK_COAGULATION	5.48339	0.687806	1.42122e-07	3.38387e-07	CD16 Mono
HALLMARK_EPITHELIAL_MESENCHYMAL_TRANSITION	5.46574	0.395978	2.02794e-07	4.40856e-07	CD16 Mono
HALLMARK_IL2_STAT5_SIGNALING	5.41871	1.14659	1.95483e-07	4.40856e-07	CD16 Mono
HALLMARK_REACTIVE_OXYGEN_SPECIES_PATHWAY	5.23046	1.00488	4.38675e-07	9.13907e-07	CD16 Mono
HALLMARK_FATTY_ACID_METABOLISM	5.21111	0.602108	5.30866e-07	1.06173e-06	CD16 Mono
HALLMARK_CHOLESTEROL_HOMEOSTASIS	4.97916	0.554129	1.58845e-06	3.05472e-06	CD16 Mono
HALLMARK_GLYCOLYSIS	4.93297	0.67781	1.74415e-06	3.22991e-06	CD16 Mono
HALLMARK_TNFA_SIGNALING_VIA_NFKB	4.58045	2.15718	8.42979e-06	1.50532e-05	CD16 Mono
HALLMARK_ALLOGRAFT_REJECTION	4.37157	3.44526	2.0371e-05	3.51224e-05	CD16 Mono
HALLMARK_MITOTIC_SPINDLE	4.15876	0.855447	4.77638e-05	7.96064e-05	CD16 Mono
HALLMARK_APICAL_JUNCTION	3.81045	0.996322	0.000190188	0.000306756	CD16 Mono
HALLMARK_MYC_TARGETS_V1	3.47903	3.46868	0.000618928	0.000937769	CD16 Mono
HALLMARK_HEME_METABOLISM	3.00773	0.299531	0.00297792	0.00425417	CD16 Mono
HALLMARK_KRAS_SIGNALING_DN	2.9359	0.0189173	0.00397652	0.00523227	CD16 Mono
HALLMARK_BILE_ACID_METABOLISM	2.92717	0.0710888	0.00385568	0.00521038	CD16 Mono
HALLMARK_HEDGEHOG_SIGNALING	2.63141	0.0789108	0.0093465	0.0119827	CD16 Mono
HALLMARK_OXIDATIVE_PHOSPHORYLATION	2.57393	3.7403	0.0108827	0.0136033	CD16 Mono
HALLMARK_UNFOLDED_PROTEIN_RESPONSE	2.44792	0.507727	0.0152412	0.0185869	CD16 Mono
HALLMARK_UV_RESPONSE_DN	1.9849	0.202774	0.0486324	0.0565493	CD16 Mono
HALLMARK_SPERMATOGENESIS	1.73329	0.0214785	0.0853456	0.0969836	CD16 Mono
HALLMARK_ESTROGEN_RESPONSE_EARLY	1.55614	0.0456034	0.121885	0.135428	CD16 Mono
HALLMARK_APICAL_SURFACE	1.50777	0.0709355	0.133248	0.144835	CD16 Mono
HALLMARK_NOTCH_SIGNALING	1.35739	0.121606	0.176368	0.187626	CD16 Mono
HALLMARK_P53_PATHWAY	0.853893	0.228393	0.394248	0.410675	CD16 Mono
HALLMARK_G2M_CHECKPOINT	0.349104	0.0252686	0.727401	0.742246	CD16 Mono
HALLMARK_ANGIOGENESIS	-0.290773	-0.0147311	0.771597	0.771597	CD16 Mono
HALLMARK_WNT_BETA_CATENIN_SIGNALING	-2.24164	-0.0611252	0.0264028	0.0314319	CD16 Mono
HALLMARK_MYC_TARGETS_V2	-2.94188	-0.114313	0.00365395	0.00507493	CD16 Mono
HALLMARK_DNA_REPAIR	-3.43052	-0.40673	0.000733477	0.00107864	CD16 Mono
HALLMARK_E2F_TARGETS	-3.50187	-0.217959	0.000584933	0.000913958	CD16 Mono
HALLMARK_INTERFERON_ALPHA_RESPONSE	14.3299	1.39845	3.02176e-45	1.51088e-43	CSF Mac
HALLMARK_INTERFERON_GAMMA_RESPONSE	9.11928	1.44792	1.18226e-19	2.95565e-18	CSF Mac
HALLMARK_FATTY_ACID_METABOLISM	5.81105	0.243495	6.66649e-09	8.33312e-08	CSF Mac
HALLMARK_WNT_BETA_CATENIN_SIGNALING	5.61663	0.0389208	2.07273e-08	2.07273e-07	CSF Mac
HALLMARK_KRAS_SIGNALING_DN	5.35429	0.0162963	9.08511e-08	7.57093e-07	CSF Mac
HALLMARK_MYC_TARGETS_V2	4.76718	0.0656745	1.93005e-06	1.37861e-05	CSF Mac
HALLMARK_HEME_METABOLISM	4.71326	0.152859	2.52875e-06	1.58047e-05	CSF Mac
HALLMARK_GLYCOLYSIS	4.6154	0.146757	4.03666e-06	2.13677e-05	CSF Mac
HALLMARK_SPERMATOGENESIS	4.60355	0.0131175	4.27355e-06	2.13677e-05	CSF Mac
HALLMARK_COMPLEMENT	4.17578	0.476821	3.02846e-05	0.000116479	CSF Mac
HALLMARK_BILE_ACID_METABOLISM	4.12674	0.0341228	3.74859e-05	0.000133878	CSF Mac
HALLMARK_XENOBIOTIC_METABOLISM	4.00598	0.100131	6.27967e-05	0.000209322	CSF Mac
HALLMARK_PROTEIN_SECRETION	3.74974	0.17595	0.00017934	0.000527469	CSF Mac
HALLMARK_E2F_TARGETS	3.53592	0.0600218	0.000410621	0.00114061	CSF Mac
HALLMARK_COAGULATION	3.35696	0.179533	0.000794858	0.00209173	CSF Mac
HALLMARK_PEROXISOME	3.28842	0.0900503	0.00101561	0.00253902	CSF Mac
HALLMARK_NOTCH_SIGNALING	3.25027	0.043346	0.00116175	0.00255475	CSF Mac
HALLMARK_G2M_CHECKPOINT	2.91142	0.0639026	0.00361625	0.0072325	CSF Mac
HALLMARK_ADIPOGENESIS	2.88679	0.212322	0.00391155	0.00752221	CSF Mac
HALLMARK_APOPTOSIS	2.55233	0.21046	0.0107348	0.0191693	CSF Mac
HALLMARK_MTORC1_SIGNALING	2.36716	0.286063	0.0179687	0.0309806	CSF Mac
HALLMARK_REACTIVE_OXYGEN_SPECIES_PATHWAY	1.83386	0.0783954	0.0667443	0.104288	CSF Mac
HALLMARK_UV_RESPONSE_DN	1.51503	0.0311409	0.129843	0.18549	CSF Mac
HALLMARK_KRAS_SIGNALING_UP	1.42575	0.0555	0.154012	0.213906	CSF Mac
HALLMARK_ALLOGRAFT_REJECTION	1.1731	0.181127	0.24082	0.325432	CSF Mac
HALLMARK_PANCREAS_BETA_CELLS	1.07867	0.0216404	0.280793	0.369465	CSF Mac
HALLMARK_ESTROGEN_RESPONSE_EARLY	1.03659	0.0101479	0.299984	0.384595	CSF Mac
HALLMARK_INFLAMMATORY_RESPONSE	0.661469	0.0578122	0.508347	0.591101	CSF Mac
HALLMARK_DNA_REPAIR	0.508214	0.0194033	0.611329	0.664488	CSF Mac
HALLMARK_MYOGENESIS	0.353207	0.00600141	0.723951	0.754115	CSF Mac
HALLMARK_IL6_JAK_STAT3_SIGNALING	0.219066	0.011893	0.826609	0.843479	CSF Mac
HALLMARK_HEDGEHOG_SIGNALING	0.166368	0.00158492	0.867875	0.867875	CSF Mac
HALLMARK_PI3K_AKT_MTOR_SIGNALING	-0.481524	-0.0300522	0.630169	0.670392	CSF Mac
HALLMARK_MITOTIC_SPINDLE	-0.531311	-0.0219183	0.59523	0.661367	CSF Mac
HALLMARK_OXIDATIVE_PHOSPHORYLATION	-0.621862	-0.167128	0.534066	0.606893	CSF Mac
HALLMARK_IL2_STAT5_SIGNALING	-0.699396	-0.0322418	0.484342	0.576597	CSF Mac
HALLMARK_MYC_TARGETS_V1	-0.97611	-0.254122	0.329066	0.4013	CSF Mac
HALLMARK_CHOLESTEROL_HOMEOSTASIS	-0.998045	-0.0553907	0.318313	0.397891	CSF Mac
HALLMARK_UNFOLDED_PROTEIN_RESPONSE	-1.54409	-0.0991936	0.122639	0.180351	CSF Mac
HALLMARK_ESTROGEN_RESPONSE_LATE	-1.67075	-0.0342939	0.0948449	0.143704	CSF Mac
HALLMARK_HYPOXIA	-2.28932	-0.172053	0.0221087	0.0356592	CSF Mac
HALLMARK_ANGIOGENESIS	-2.33898	-0.0408195	0.0193816	0.0323026	CSF Mac
HALLMARK_APICAL_JUNCTION	-2.8628	-0.140394	0.00421924	0.00781341	CSF Mac
HALLMARK_ANDROGEN_RESPONSE	-3.08296	-0.129937	0.00206241	0.00429668	CSF Mac
HALLMARK_UV_RESPONSE_UP	-3.247	-0.213161	0.00117518	0.00255475	CSF Mac
HALLMARK_APICAL_SURFACE	-3.25698	-0.0435759	0.00113471	0.00255475	CSF Mac
HALLMARK_TGF_BETA_SIGNALING	-3.76173	-0.141107	0.000170973	0.000527469	CSF Mac
HALLMARK_EPITHELIAL_MESENCHYMAL_TRANSITION	-4.39404	-0.109342	1.13947e-05	4.7478e-05	CSF Mac
HALLMARK_TNFA_SIGNALING_VIA_NFKB	-4.40971	-0.71557	1.06018e-05	4.7478e-05	CSF Mac
HALLMARK_P53_PATHWAY	-6.11385	-0.383193	1.0581e-09	1.76349e-08	CSF Mac
HALLMARK_E2F_TARGETS	4.26852	1.99896	2.52308e-05	0.00126154	Cycling Myeloid
HALLMARK_G2M_CHECKPOINT	3.14003	1.09954	0.0018418	0.0292902	Cycling Myeloid
HALLMARK_MTORC1_SIGNALING	2.92616	0.998004	0.00364138	0.0303449	Cycling Myeloid
HALLMARK_DNA_REPAIR	2.80105	0.467513	0.00534598	0.0334123	Cycling Myeloid
HALLMARK_MYC_TARGETS_V1	2.58893	3.17935	0.00999732	0.0468174	Cycling Myeloid
HALLMARK_GLYCOLYSIS	2.5786	0.279521	0.0102998	0.0468174	Cycling Myeloid
HALLMARK_FATTY_ACID_METABOLISM	2.15942	0.365904	0.0314244	0.0982013	Cycling Myeloid
HALLMARK_MYC_TARGETS_V2	1.87207	0.149289	0.0619593	0.172109	Cycling Myeloid
HALLMARK_OXIDATIVE_PHOSPHORYLATION	1.82981	1.71579	0.0680463	0.179069	Cycling Myeloid
HALLMARK_INTERFERON_ALPHA_RESPONSE	1.71641	0.374094	0.0869113	0.190943	Cycling Myeloid
HALLMARK_SPERMATOGENESIS	1.69099	0.0299366	0.0916526	0.190943	Cycling Myeloid
HALLMARK_PANCREAS_BETA_CELLS	1.43987	0.0867282	0.150709	0.283	Cycling Myeloid
HALLMARK_REACTIVE_OXYGEN_SPECIES_PATHWAY	1.41297	0.199276	0.15848	0.283	Cycling Myeloid
HALLMARK_HEDGEHOG_SIGNALING	1.37077	0.0297767	0.171336	0.295407	Cycling Myeloid
HALLMARK_UNFOLDED_PROTEIN_RESPONSE	1.35056	0.2747	0.17763	0.29605	Cycling Myeloid
HALLMARK_ADIPOGENESIS	1.30696	0.32788	0.192003	0.300004	Cycling Myeloid
HALLMARK_PEROXISOME	1.07327	0.112422	0.283824	0.430037	Cycling Myeloid
HALLMARK_CHOLESTEROL_HOMEOSTASIS	0.872444	0.131772	0.383496	0.563291	Cycling Myeloid
HALLMARK_INTERFERON_GAMMA_RESPONSE	0.842507	0.285027	0.400015	0.563291	Cycling Myeloid
HALLMARK_PROTEIN_SECRETION	0.832608	0.10837	0.405569	0.563291	Cycling Myeloid
HALLMARK_KRAS_SIGNALING_DN	0.613087	0.00173748	0.540269	0.71088	Cycling Myeloid
HALLMARK_ESTROGEN_RESPONSE_EARLY	0.510311	0.00847518	0.610119	0.762649	Cycling Myeloid
HALLMARK_BILE_ACID_METABOLISM	0.449254	0.0112686	0.653495	0.782402	Cycling Myeloid
HALLMARK_ANDROGEN_RESPONSE	0.390299	0.0479701	0.696533	0.807833	Cycling Myeloid
HALLMARK_ESTROGEN_RESPONSE_LATE	0.368881	0.0192395	0.712417	0.807833	Cycling Myeloid
HALLMARK_NOTCH_SIGNALING	0.333497	0.0132642	0.738939	0.807833	Cycling Myeloid
HALLMARK_MITOTIC_SPINDLE	0.306532	0.0500065	0.759363	0.807833	Cycling Myeloid
HALLMARK_PI3K_AKT_MTOR_SIGNALING	0.217945	0.0379312	0.827584	0.862067	Cycling Myeloid
HALLMARK_WNT_BETA_CATENIN_SIGNALING	0.169639	0.0028041	0.865381	0.883042	Cycling Myeloid
HALLMARK_P53_PATHWAY	-0.146479	-0.0209272	0.883618	0.883618	Cycling Myeloid
HALLMARK_APOPTOSIS	-0.325253	-0.0573256	0.745163	0.807833	Cycling Myeloid
HALLMARK_UV_RESPONSE_UP	-0.444095	-0.0515544	0.657218	0.782402	Cycling Myeloid
HALLMARK_ALLOGRAFT_REJECTION	-0.586852	-0.288683	0.557638	0.714921	Cycling Myeloid
HALLMARK_XENOBIOTIC_METABOLISM	-0.629765	-0.0410278	0.529212	0.71088	Cycling Myeloid
HALLMARK_HYPOXIA	-1.31092	-0.204589	0.190672	0.300004	Cycling Myeloid
HALLMARK_IL2_STAT5_SIGNALING	-1.42447	-0.126389	0.155155	0.283	Cycling Myeloid
HALLMARK_ANGIOGENESIS	-1.53924	-0.0681129	0.124583	0.249166	Cycling Myeloid
HALLMARK_TGF_BETA_SIGNALING	-1.70731	-0.132015	0.0885663	0.190943	Cycling Myeloid
HALLMARK_APICAL_JUNCTION	-1.70793	-0.237051	0.0884541	0.190943	Cycling Myeloid
HALLMARK_IL6_JAK_STAT3_SIGNALING	-1.77409	-0.221269	0.0768731	0.190943	Cycling Myeloid
HALLMARK_COMPLEMENT	-2.1303	-0.591227	0.033813	0.0994499	Cycling Myeloid
HALLMARK_UV_RESPONSE_DN	-2.2036	-0.0811306	0.0281791	0.0939304	Cycling Myeloid
HALLMARK_INFLAMMATORY_RESPONSE	-2.24107	-0.346692	0.0256833	0.0917261	Cycling Myeloid
HALLMARK_TNFA_SIGNALING_VIA_NFKB	-2.31046	-0.558537	0.0214496	0.0824985	Cycling Myeloid
HALLMARK_COAGULATION	-2.50953	-0.271312	0.0124962	0.0520677	Cycling Myeloid
HALLMARK_MYOGENESIS	-2.7091	-0.0991383	0.00706273	0.0392374	Cycling Myeloid
HALLMARK_EPITHELIAL_MESENCHYMAL_TRANSITION	-2.877	-0.182838	0.00427234	0.0305167	Cycling Myeloid
HALLMARK_KRAS_SIGNALING_UP	-2.96145	-0.259405	0.00329884	0.0303449	Cycling Myeloid
HALLMARK_APICAL_SURFACE	-3.06292	-0.0920817	0.00234322	0.0292902	Cycling Myeloid
HALLMARK_HEME_METABOLISM	-3.34996	-0.196713	0.000895289	0.0223822	Cycling Myeloid
HALLMARK_INTERFERON_GAMMA_RESPONSE	17.1286	3.16562	2.58566e-59	1.29283e-57	Cycling T
HALLMARK_INTERFERON_ALPHA_RESPONSE	16.041	2.18209	1.61985e-52	2.69975e-51	Cycling T
HALLMARK_ALLOGRAFT_REJECTION	16.0276	4.50776	3.9527e-53	9.88176e-52	Cycling T
HALLMARK_GLYCOLYSIS	11.4696	0.695687	7.00447e-29	8.75558e-28	Cycling T
HALLMARK_PI3K_AKT_MTOR_SIGNALING	10.6918	1.16724	1.10267e-25	1.10267e-24	Cycling T
HALLMARK_APICAL_JUNCTION	9.75376	0.574103	8.89786e-22	7.41488e-21	Cycling T
HALLMARK_MYC_TARGETS_V1	9.13451	7.50013	2.73334e-19	1.95239e-18	Cycling T
HALLMARK_MTORC1_SIGNALING	8.8055	1.63701	4.59799e-18	2.87375e-17	Cycling T
HALLMARK_HEDGEHOG_SIGNALING	8.17797	0.0670541	7.24517e-16	4.02509e-15	Cycling T
HALLMARK_OXIDATIVE_PHOSPHORYLATION	7.56582	3.94002	7.25158e-14	3.29617e-13	Cycling T
HALLMARK_ANDROGEN_RESPONSE	7.45523	0.493231	1.61804e-13	6.74184e-13	Cycling T
HALLMARK_CHOLESTEROL_HOMEOSTASIS	6.80012	0.355148	1.57377e-11	5.24589e-11	Cycling T
HALLMARK_NOTCH_SIGNALING	6.57769	0.0971503	6.88555e-11	2.15174e-10	Cycling T
HALLMARK_UV_RESPONSE_DN	6.56371	0.228934	7.63108e-11	2.24444e-10	Cycling T
HALLMARK_IL6_JAK_STAT3_SIGNALING	6.54805	0.284038	8.25082e-11	2.29189e-10	Cycling T
HALLMARK_G2M_CHECKPOINT	6.01207	2.89692	2.35677e-09	6.20202e-09	Cycling T
HALLMARK_TGF_BETA_SIGNALING	5.85951	0.231236	5.80623e-09	1.45156e-08	Cycling T
HALLMARK_MITOTIC_SPINDLE	5.74765	1.08072	1.13819e-08	2.70998e-08	Cycling T
HALLMARK_APOPTOSIS	5.45158	0.427703	5.91596e-08	1.34454e-07	Cycling T
HALLMARK_KRAS_SIGNALING_UP	5.29318	0.163182	1.40019e-07	3.0439e-07	Cycling T
HALLMARK_HYPOXIA	5.08406	0.313814	4.20464e-07	8.75966e-07	Cycling T
HALLMARK_COMPLEMENT	4.82041	0.428343	1.59369e-06	3.18737e-06	Cycling T
HALLMARK_ESTROGEN_RESPONSE_LATE	4.7846	0.136936	1.89805e-06	3.65009e-06	Cycling T
HALLMARK_UNFOLDED_PROTEIN_RESPONSE	4.67824	0.446695	3.18429e-06	5.89682e-06	Cycling T
HALLMARK_REACTIVE_OXYGEN_SPECIES_PATHWAY	4.12008	0.321717	4.01866e-05	6.92873e-05	Cycling T
HALLMARK_PANCREAS_BETA_CELLS	3.67806	0.120197	0.000244168	0.000381513	Cycling T
HALLMARK_EPITHELIAL_MESENCHYMAL_TRANSITION	3.63762	0.0697383	0.000285348	0.000432345	Cycling T
HALLMARK_PROTEIN_SECRETION	3.60359	0.208567	0.000325079	0.000478057	Cycling T
HALLMARK_E2F_TARGETS	3.40608	2.17886	0.000678043	0.000941726	Cycling T
HALLMARK_SPERMATOGENESIS	2.87001	0.0576649	0.0041739	0.00564041	Cycling T
HALLMARK_DNA_REPAIR	2.69178	0.233713	0.00719984	0.00947347	Cycling T
HALLMARK_PEROXISOME	2.59127	0.141173	0.00966404	0.01208	Cycling T
HALLMARK_BILE_ACID_METABOLISM	2.23167	0.038756	0.0257996	0.0307138	Cycling T
HALLMARK_IL2_STAT5_SIGNALING	2.09968	0.0850905	0.0359388	0.0417893	Cycling T
HALLMARK_ADIPOGENESIS	2.07365	0.183515	0.0383022	0.0435253	Cycling T
HALLMARK_APICAL_SURFACE	1.72086	0.0304428	0.0855031	0.0950034	Cycling T
HALLMARK_INFLAMMATORY_RESPONSE	1.26852	0.0516016	0.204838	0.217913	Cycling T
HALLMARK_ESTROGEN_RESPONSE_EARLY	-0.557726	-0.00693148	0.577127	0.577127	Cycling T
HALLMARK_WNT_BETA_CATENIN_SIGNALING	-0.625003	-0.00646268	0.532075	0.542934	Cycling T
HALLMARK_FATTY_ACID_METABOLISM	-0.971312	-0.0667396	0.331565	0.345381	Cycling T
HALLMARK_KRAS_SIGNALING_DN	-1.39477	-0.00244232	0.163311	0.177512	Cycling T
HALLMARK_P53_PATHWAY	-2.35608	-0.146537	0.0186092	0.0226941	Cycling T
HALLMARK_UV_RESPONSE_UP	-2.66304	-0.154417	0.00783798	0.0100487	Cycling T
HALLMARK_MYC_TARGETS_V2	-3.5911	-0.144174	0.000340924	0.000487034	Cycling T
HALLMARK_XENOBIOTIC_METABOLISM	-3.93186	-0.0652203	8.8522e-05	0.000142777	Cycling T
HALLMARK_COAGULATION	-4.06527	-0.0578251	5.07512e-05	8.45853e-05	Cycling T
HALLMARK_HEME_METABOLISM	-4.33912	-0.19546	1.57749e-05	2.81695e-05	Cycling T
HALLMARK_MYOGENESIS	-7.05773	-0.101136	3.18701e-12	1.13822e-11	Cycling T
HALLMARK_ANGIOGENESIS	-7.22379	-0.0923068	8.39799e-13	3.23e-12	Cycling T
HALLMARK_TNFA_SIGNALING_VIA_NFKB	-7.57452	-0.340108	7.02221e-14	3.29617e-13	Cycling T
HALLMARK_ANDROGEN_RESPONSE	8.36794	0.335992	1.55931e-16	7.79657e-15	Fibroblast
HALLMARK_APICAL_JUNCTION	7.84058	0.387235	1.17087e-14	2.92718e-13	Fibroblast
HALLMARK_COAGULATION	7.10312	0.287606	2.29265e-12	3.82109e-11	Fibroblast
HALLMARK_REACTIVE_OXYGEN_SPECIES_PATHWAY	6.64008	0.344604	4.51635e-11	5.64544e-10	Fibroblast
HALLMARK_INTERFERON_ALPHA_RESPONSE	6.21421	0.214509	6.98025e-10	6.98025e-09	Fibroblast
HALLMARK_PI3K_AKT_MTOR_SIGNALING	5.97683	0.239186	2.82438e-09	2.35365e-08	Fibroblast
HALLMARK_INTERFERON_GAMMA_RESPONSE	5.51921	0.203664	4.01276e-08	2.86625e-07	Fibroblast
HALLMARK_PROTEIN_SECRETION	5.37444	0.188256	8.99354e-08	5.62096e-07	Fibroblast
HALLMARK_ADIPOGENESIS	5.27699	0.395975	1.52232e-07	8.45735e-07	Fibroblast
HALLMARK_TGF_BETA_SIGNALING	4.86313	0.142368	1.26674e-06	6.33369e-06	Fibroblast
HALLMARK_UV_RESPONSE_DN	4.84673	0.157258	1.4188e-06	6.44907e-06	Fibroblast
HALLMARK_FATTY_ACID_METABOLISM	4.8021	0.228959	1.74835e-06	6.69467e-06	Fibroblast
HALLMARK_ALLOGRAFT_REJECTION	4.7945	0.225273	1.77603e-06	6.69467e-06	Fibroblast
HALLMARK_P53_PATHWAY	4.7837	0.279469	1.87451e-06	6.69467e-06	Fibroblast
HALLMARK_PEROXISOME	4.47837	0.158106	8.12816e-06	2.39063e-05	Fibroblast
HALLMARK_ANGIOGENESIS	4.37385	0.0869551	1.30402e-05	3.62229e-05	Fibroblast
HALLMARK_EPITHELIAL_MESENCHYMAL_TRANSITION	4.35062	0.295666	1.46381e-05	3.85212e-05	Fibroblast
HALLMARK_DNA_REPAIR	4.3128	0.169088	1.71741e-05	4.29351e-05	Fibroblast
HALLMARK_MYC_TARGETS_V1	4.20832	1.16505	2.72184e-05	6.48056e-05	Fibroblast
HALLMARK_MTORC1_SIGNALING	4.01409	0.242565	6.24037e-05	0.000141827	Fibroblast
HALLMARK_APOPTOSIS	3.89363	0.288317	0.000102681	0.000214522	Fibroblast
HALLMARK_COMPLEMENT	3.89006	0.135753	0.000104451	0.000214522	Fibroblast
HALLMARK_UNFOLDED_PROTEIN_RESPONSE	3.88308	0.183602	0.000107261	0.000214522	Fibroblast
HALLMARK_OXIDATIVE_PHOSPHORYLATION	3.75444	1.26903	0.000180393	0.00034691	Fibroblast
HALLMARK_XENOBIOTIC_METABOLISM	3.54342	0.068224	0.000407634	0.000754879	Fibroblast
HALLMARK_IL2_STAT5_SIGNALING	3.51059	0.0709296	0.000459518	0.000820567	Fibroblast
HALLMARK_SPERMATOGENESIS	3.17396	0.0166766	0.00153969	0.00256614	Fibroblast
HALLMARK_PANCREAS_BETA_CELLS	2.70252	0.0396617	0.00695331	0.0105353	Fibroblast
HALLMARK_INFLAMMATORY_RESPONSE	2.59262	0.0512362	0.00960855	0.0141302	Fibroblast
HALLMARK_KRAS_SIGNALING_DN	2.53785	0.00808798	0.0112777	0.0161109	Fibroblast
HALLMARK_BILE_ACID_METABOLISM	2.49682	0.0200934	0.012647	0.0175652	Fibroblast
HALLMARK_APICAL_SURFACE	2.4586	0.0237331	0.014052	0.0189892	Fibroblast
HALLMARK_UV_RESPONSE_UP	2.385	0.0892333	0.0171921	0.0222278	Fibroblast
HALLMARK_ESTROGEN_RESPONSE_EARLY	2.31485	0.0395848	0.0207442	0.0253715	Fibroblast
HALLMARK_GLYCOLYSIS	2.31426	0.0644312	0.0208047	0.0253715	Fibroblast
HALLMARK_CHOLESTEROL_HOMEOSTASIS	1.92309	0.0498221	0.0546845	0.0651006	Fibroblast
HALLMARK_IL6_JAK_STAT3_SIGNALING	1.71041	0.0293285	0.0874166	0.101647	Fibroblast
HALLMARK_MYOGENESIS	1.15094	0.0324513	0.249955	0.277728	Fibroblast
HALLMARK_KRAS_SIGNALING_UP	0.641368	0.00594816	0.521376	0.554655	Fibroblast
HALLMARK_ESTROGEN_RESPONSE_LATE	-0.227106	-0.00403124	0.82037	0.82037	Fibroblast
HALLMARK_HYPOXIA	-0.277658	-0.0132093	0.781311	0.797256	Fibroblast
HALLMARK_TNFA_SIGNALING_VIA_NFKB	-0.373528	-0.0517531	0.708835	0.73837	Fibroblast
HALLMARK_E2F_TARGETS	-1.09031	-0.0460327	0.275761	0.299741	Fibroblast
HALLMARK_NOTCH_SIGNALING	-1.55828	-0.0177816	0.119361	0.135638	Fibroblast
HALLMARK_MYC_TARGETS_V2	-2.38257	-0.041313	0.0173377	0.0222278	Fibroblast
HALLMARK_MITOTIC_SPINDLE	-2.77559	-0.0830073	0.00557651	0.00871329	Fibroblast
HALLMARK_HEDGEHOG_SIGNALING	-2.88456	-0.0254031	0.00397049	0.00640402	Fibroblast
HALLMARK_G2M_CHECKPOINT	-3.45313	-0.115902	0.000568068	0.000979427	Fibroblast
HALLMARK_HEME_METABOLISM	-4.49729	-0.845612	7.38737e-06	2.30855e-05	Fibroblast
HALLMARK_WNT_BETA_CATENIN_SIGNALING	-4.6218	-0.0426508	4.10923e-06	1.36974e-05	Fibroblast
HALLMARK_INTERFERON_ALPHA_RESPONSE	7.14621	1.03684	1.9617e-12	4.26457e-12	NK CD16
HALLMARK_INTERFERON_GAMMA_RESPONSE	1.2358	0.25164	0.216868	0.246441	NK CD16
HALLMARK_PROTEIN_SECRETION	0.886399	0.056777	0.375677	0.408344	NK CD16
HALLMARK_G2M_CHECKPOINT	0.204733	0.0162872	0.83783	0.854928	NK CD16
HALLMARK_APICAL_SURFACE	-0.117151	-0.00353611	0.906766	0.906766	NK CD16
HALLMARK_SPERMATOGENESIS	-0.287489	-0.00228879	0.773802	0.806044	NK CD16
HALLMARK_ESTROGEN_RESPONSE_EARLY	-0.33253	-0.00672284	0.739563	0.786769	NK CD16
HALLMARK_DNA_REPAIR	-1.13887	-0.0854071	0.25507	0.283411	NK CD16
HALLMARK_MYC_TARGETS_V2	-1.83902	-0.0692678	0.066231	0.0770128	NK CD16
HALLMARK_WNT_BETA_CATENIN_SIGNALING	-2.07969	-0.0237512	0.0378229	0.0450273	NK CD16
HALLMARK_BILE_ACID_METABOLISM	-2.08362	-0.0398589	0.0374666	0.0450273	NK CD16
HALLMARK_HEDGEHOG_SIGNALING	-2.23912	-0.0448037	0.025392	0.03174	NK CD16
HALLMARK_ALLOGRAFT_REJECTION	-2.57333	-0.80857	0.0102346	0.0131213	NK CD16
HALLMARK_UV_RESPONSE_DN	-2.60848	-0.145657	0.00925156	0.0121731	NK CD16
HALLMARK_UNFOLDED_PROTEIN_RESPONSE	-3.83626	-0.401114	0.000133302	0.000180138	NK CD16
HALLMARK_REACTIVE_OXYGEN_SPECIES_PATHWAY	-4.26565	-0.374025	2.19588e-05	3.04984e-05	NK CD16
HALLMARK_HEME_METABOLISM	-4.431	-0.195626	1.04762e-05	1.4966e-05	NK CD16
HALLMARK_E2F_TARGETS	-4.64983	-0.285244	3.89608e-06	5.72953e-06	NK CD16
HALLMARK_KRAS_SIGNALING_DN	-4.65999	-0.021635	3.62634e-06	5.49446e-06	NK CD16
HALLMARK_FATTY_ACID_METABOLISM	-4.8244	-0.392153	1.68548e-06	2.63356e-06	NK CD16
HALLMARK_MITOTIC_SPINDLE	-5.30711	-0.356723	1.39562e-07	2.251e-07	NK CD16
HALLMARK_KRAS_SIGNALING_UP	-5.60668	-0.260765	2.72129e-08	4.53548e-08	NK CD16
HALLMARK_PI3K_AKT_MTOR_SIGNALING	-5.80013	-0.7397	9.1554e-09	1.57852e-08	NK CD16
HALLMARK_XENOBIOTIC_METABOLISM	-5.86081	-0.151151	6.49776e-09	1.16031e-08	NK CD16
HALLMARK_IL6_JAK_STAT3_SIGNALING	-6.1451	-0.365829	1.18862e-09	2.20115e-09	NK CD16
HALLMARK_P53_PATHWAY	-6.38262	-0.61033	2.82593e-10	5.43447e-10	NK CD16
HALLMARK_GLYCOLYSIS	-6.49416	-0.441963	1.42622e-10	2.85244e-10	NK CD16
HALLMARK_PANCREAS_BETA_CELLS	-6.82516	-0.272646	1.60406e-11	3.34178e-11	NK CD16
HALLMARK_NOTCH_SIGNALING	-7.17285	-0.156685	1.52645e-12	3.46919e-12	NK CD16
HALLMARK_ANDROGEN_RESPONSE	-7.23216	-0.570045	1.03682e-12	2.46861e-12	NK CD16
HALLMARK_MYOGENESIS	-7.34634	-0.182741	5.24715e-13	1.31179e-12	NK CD16
HALLMARK_TGF_BETA_SIGNALING	-7.60191	-0.487771	7.02049e-14	1.8475e-13	NK CD16
HALLMARK_IL2_STAT5_SIGNALING	-7.77558	-0.60917	2.08871e-14	5.80197e-14	NK CD16
HALLMARK_APOPTOSIS	-7.93927	-0.96634	6.36157e-15	1.87105e-14	NK CD16
HALLMARK_ADIPOGENESIS	-7.96467	-0.699114	4.9382e-15	1.54319e-14	NK CD16
HALLMARK_MYC_TARGETS_V1	-9.12269	-4.32534	5.24349e-19	1.74783e-18	NK CD16
HALLMARK_MTORC1_SIGNALING	-9.22146	-1.51144	2.18538e-19	7.80493e-19	NK CD16
HALLMARK_ESTROGEN_RESPONSE_LATE	-9.84209	-0.388132	1.10708e-21	4.25799e-21	NK CD16
HALLMARK_ANGIOGENESIS	-10.019	-0.310933	4.16334e-22	1.73472e-21	NK CD16
HALLMARK_COMPLEMENT	-10.0246	-1.80901	3.33043e-22	1.51383e-21	NK CD16
HALLMARK_PEROXISOME	-10.368	-0.520631	7.47461e-24	3.7373e-23	NK CD16
HALLMARK_COAGULATION	-10.5772	-0.629413	3.53192e-24	1.96218e-23	NK CD16
HALLMARK_INFLAMMATORY_RESPONSE	-11.0955	-1.22375	1.72342e-26	1.07713e-25	NK CD16
HALLMARK_UV_RESPONSE_UP	-12.1961	-1.21781	5.05442e-31	3.6103e-30	NK CD16
HALLMARK_HYPOXIA	-12.4044	-1.31473	1.5792e-32	1.33582e-31	NK CD16
HALLMARK_OXIDATIVE_PHOSPHORYLATION	-12.432	-5.21153	1.60298e-32	1.33582e-31	NK CD16
HALLMARK_CHOLESTEROL_HOMEOSTASIS	-12.7692	-0.799992	1.2325e-33	1.55669e-32	NK CD16
HALLMARK_TNFA_SIGNALING_VIA_NFKB	-12.804	-2.44587	1.24535e-33	1.55669e-32	NK CD16
HALLMARK_EPITHELIAL_MESENCHYMAL_TRANSITION	-12.8073	-0.496421	5.67484e-34	1.41871e-32	NK CD16
HALLMARK_APICAL_JUNCTION	-13.3595	-1.07967	3.41361e-37	1.70681e-35	NK CD16
HALLMARK_INTERFERON_ALPHA_RESPONSE	20.4572	0.819056	2.35394e-91	5.60461e-91	NK CD56
HALLMARK_G2M_CHECKPOINT	19.0906	0.316102	5.96393e-80	1.35544e-79	NK CD56
HALLMARK_E2F_TARGETS	12.6492	0.148043	2.03689e-36	3.39481e-36	NK CD56
HALLMARK_SPERMATOGENESIS	10.0542	0.0294588	1.11139e-23	1.68392e-23	NK CD56
HALLMARK_MYC_TARGETS_V2	5.16377	0.0584743	2.46059e-07	3.23762e-07	NK CD56
HALLMARK_INTERFERON_GAMMA_RESPONSE	3.70809	0.201912	0.000209808	0.000238418	NK CD56
HALLMARK_KRAS_SIGNALING_DN	3.53829	0.00278319	0.00040439	0.000449322	NK CD56
HALLMARK_WNT_BETA_CATENIN_SIGNALING	3.16982	0.0147471	0.00152933	0.00166232	NK CD56
HALLMARK_ESTROGEN_RESPONSE_EARLY	2.52823	0.0129329	0.0114769	0.0122095	NK CD56
HALLMARK_UNFOLDED_PROTEIN_RESPONSE	0.311694	0.00942016	0.755279	0.755279	NK CD56
HALLMARK_APICAL_SURFACE	-1.01217	-0.0087902	0.311477	0.317834	NK CD56
HALLMARK_PROTEIN_SECRETION	-1.1268	-0.023909	0.259852	0.270679	NK CD56
HALLMARK_GLYCOLYSIS	-4.06475	-0.0626167	4.84006e-05	5.62798e-05	NK CD56
HALLMARK_BILE_ACID_METABOLISM	-4.32979	-0.0210127	1.50504e-05	1.79171e-05	NK CD56
HALLMARK_MITOTIC_SPINDLE	-4.57009	-0.0856041	4.92562e-06	6.00686e-06	NK CD56
HALLMARK_NOTCH_SIGNALING	-4.79859	-0.0332454	1.61786e-06	2.02233e-06	NK CD56
HALLMARK_UV_RESPONSE_DN	-4.97168	-0.0638409	6.73299e-07	8.63204e-07	NK CD56
HALLMARK_HEDGEHOG_SIGNALING	-6.1716	-0.0248553	6.98632e-10	9.44097e-10	NK CD56
HALLMARK_ALLOGRAFT_REJECTION	-6.97013	-0.55263	3.35016e-12	4.653e-12	NK CD56
HALLMARK_FATTY_ACID_METABOLISM	-7.47399	-0.129297	8.34224e-14	1.19175e-13	NK CD56
HALLMARK_PANCREAS_BETA_CELLS	-9.78434	-0.118408	1.60688e-22	2.36305e-22	NK CD56
HALLMARK_PI3K_AKT_MTOR_SIGNALING	-10.8679	-0.366542	2.25349e-27	3.52107e-27	NK CD56
HALLMARK_DNA_REPAIR	-12.1586	-0.21656	8.3322e-34	1.3439e-33	NK CD56
HALLMARK_MYC_TARGETS_V1	-13.5567	-1.39751	1.50438e-41	2.59377e-41	NK CD56
HALLMARK_MTORC1_SIGNALING	-13.719	-0.567534	1.7642e-42	3.15035e-42	NK CD56
HALLMARK_ANDROGEN_RESPONSE	-16.2811	-0.361196	6.61333e-59	1.22469e-58	NK CD56
HALLMARK_APOPTOSIS	-16.4939	-0.507465	2.33108e-60	4.48286e-60	NK CD56
HALLMARK_ESTROGEN_RESPONSE_LATE	-16.7504	-0.148261	3.27758e-62	6.55516e-62	NK CD56
HALLMARK_PEROXISOME	-17.9253	-0.231211	7.15384e-71	1.49038e-70	NK CD56
HALLMARK_REACTIVE_OXYGEN_SPECIES_PATHWAY	-18.2817	-0.427534	1.33453e-73	2.90115e-73	NK CD56
HALLMARK_IL2_STAT5_SIGNALING	-20.9192	-0.464877	2.74043e-95	6.85108e-95	NK CD56
HALLMARK_TGF_BETA_SIGNALING	-21.5193	-0.372529	1.0467e-100	2.75446e-100	NK CD56
HALLMARK_APICAL_JUNCTION	-22.2151	-0.500564	9.16244e-107	2.54512e-106	NK CD56
HALLMARK_CHOLESTEROL_HOMEOSTASIS	-22.5876	-0.348753	3.96005e-110	1.16472e-109	NK CD56
HALLMARK_HEME_METABOLISM	-25.6253	-0.306845	1.33301e-140	4.16567e-140	NK CD56
HALLMARK_XENOBIOTIC_METABOLISM	-25.7194	-0.198285	8.86713e-141	2.95571e-140	NK CD56
HALLMARK_COMPLEMENT	-27.388	-1.42181	1.05649e-157	3.77317e-157	NK CD56
HALLMARK_ANGIOGENESIS	-27.8602	-0.204409	6.19677e-164	2.38337e-163	NK CD56
HALLMARK_IL6_JAK_STAT3_SIGNALING	-28.0385	-0.591287	7.89583e-166	3.28993e-165	NK CD56
HALLMARK_ADIPOGENESIS	-29.1013	-0.760224	4.52574e-179	2.05715e-178	NK CD56
HALLMARK_KRAS_SIGNALING_UP	-29.3857	-0.495352	9.10874e-181	4.55437e-180	NK CD56
HALLMARK_HYPOXIA	-29.9792	-0.910956	3.11305e-188	1.72947e-187	NK CD56
HALLMARK_INFLAMMATORY_RESPONSE	-30.4797	-0.965294	1.15889e-192	7.24303e-192	NK CD56
HALLMARK_MYOGENESIS	-30.7292	-0.216661	6.60165e-196	4.71546e-195	NK CD56
HALLMARK_P53_PATHWAY	-31.8044	-0.86054	4.37143e-212	3.64286e-211	NK CD56
HALLMARK_UV_RESPONSE_UP	-32.9026	-0.675264	7.41233e-225	7.41233e-224	NK CD56
HALLMARK_OXIDATIVE_PHOSPHORYLATION	-37.5376	-4.29055	2.2133e-288	2.76663e-287	NK CD56
HALLMARK_EPITHELIAL_MESENCHYMAL_TRANSITION	-38.8743	-0.490728	1.0948e-299	1.82467e-298	NK CD56
HALLMARK_COAGULATION	-39.1649	-0.834848	1.23886e-300	3.09715e-299	NK CD56
HALLMARK_TNFA_SIGNALING_VIA_NFKB	-39.8343	-1.9913	0	0	NK CD56
HALLMARK_ALLOGRAFT_REJECTION	39.3655	1.43876	0	0	Treg
HALLMARK_INTERFERON_GAMMA_RESPONSE	36.4268	1.23358	2.24175e-282	5.60437e-281	Treg
HALLMARK_INTERFERON_ALPHA_RESPONSE	35.2021	1.07624	2.93698e-264	4.89497e-263	Treg
HALLMARK_IL6_JAK_STAT3_SIGNALING	24.7811	0.251395	7.07909e-134	8.84886e-133	Treg
HALLMARK_IL2_STAT5_SIGNALING	24.5903	0.303408	7.07972e-132	7.07972e-131	Treg
HALLMARK_PI3K_AKT_MTOR_SIGNALING	24.1858	0.487197	1.00678e-127	8.38984e-127	Treg
HALLMARK_COMPLEMENT	22.3755	0.29767	8.67878e-110	5.42424e-109	Treg
HALLMARK_APOPTOSIS	22.2335	0.408326	1.99549e-108	1.10861e-107	Treg
HALLMARK_INFLAMMATORY_RESPONSE	21.3596	0.192898	2.67554e-100	1.33777e-99	Treg
HALLMARK_HYPOXIA	18.0494	0.26021	2.37812e-72	1.08097e-71	Treg
HALLMARK_G2M_CHECKPOINT	16.8578	0.242797	2.10165e-63	8.75686e-63	Treg
HALLMARK_KRAS_SIGNALING_UP	16.4761	0.105739	1.17155e-60	4.50596e-60	Treg
HALLMARK_APICAL_SURFACE	16.4697	0.0942617	1.28993e-60	4.6069e-60	Treg
HALLMARK_E2F_TARGETS	16.3886	0.150443	4.87513e-60	1.62504e-59	Treg
HALLMARK_UV_RESPONSE_DN	16.0049	0.1364	2.33703e-57	7.3032e-57	Treg
HALLMARK_PROTEIN_SECRETION	15.6017	0.212047	1.30514e-54	3.83865e-54	Treg
HALLMARK_NOTCH_SIGNALING	15.2066	0.0617634	5.58271e-52	1.55075e-51	Treg
HALLMARK_MITOTIC_SPINDLE	14.5739	0.20477	6.6102e-48	1.73953e-47	Treg
HALLMARK_GLYCOLYSIS	12.8195	0.134366	1.68966e-37	4.02301e-37	Treg
HALLMARK_XENOBIOTIC_METABOLISM	11.5422	0.0376755	9.76484e-31	2.21928e-30	Treg
HALLMARK_ANDROGEN_RESPONSE	10.6793	0.141402	1.45619e-26	2.99032e-26	Treg
HALLMARK_BILE_ACID_METABOLISM	10.6769	0.0408598	1.49516e-26	2.99032e-26	Treg
HALLMARK_ESTROGEN_RESPONSE_EARLY	9.89601	0.0380824	4.78894e-23	9.2095e-23	Treg
HALLMARK_ANGIOGENESIS	8.73829	0.028157	2.51638e-18	4.33859e-18	Treg
HALLMARK_ESTROGEN_RESPONSE_LATE	8.33474	0.0329147	8.17411e-17	1.36235e-16	Treg
HALLMARK_WNT_BETA_CATENIN_SIGNALING	8.0734	0.0251814	7.15302e-16	1.15371e-15	Treg
HALLMARK_MTORC1_SIGNALING	7.50572	0.164525	6.31869e-14	9.57377e-14	Treg
HALLMARK_FATTY_ACID_METABOLISM	4.4058	0.052461	1.05841e-05	1.51202e-05	Treg
HALLMARK_PEROXISOME	4.28106	0.0399636	1.86712e-05	2.59323e-05	Treg
HALLMARK_HEDGEHOG_SIGNALING	3.98481	0.00934343	6.7729e-05	9.15256e-05	Treg
HALLMARK_TNFA_SIGNALING_VIA_NFKB	3.96434	0.0470605	7.38102e-05	9.71186e-05	Treg
HALLMARK_KRAS_SIGNALING_DN	3.6929	0.00219069	0.000222204	0.000277755	Treg
HALLMARK_UNFOLDED_PROTEIN_RESPONSE	3.56988	0.065623	0.000357826	0.000436373	Treg
HALLMARK_SPERMATOGENESIS	2.74251	0.00630324	0.00610159	0.00677954	Treg
HALLMARK_CHOLESTEROL_HOMEOSTASIS	2.72931	0.0204025	0.00635129	0.00690357	Treg
HALLMARK_MYC_TARGETS_V1	2.67916	0.166727	0.0073856	0.00785703	Treg
HALLMARK_UV_RESPONSE_UP	1.17824	0.0142566	0.238713	0.243585	Treg
HALLMARK_REACTIVE_OXYGEN_SPECIES_PATHWAY	-0.481816	-0.00766873	0.629941	0.629941	Treg
HALLMARK_P53_PATHWAY	-1.19795	-0.0189531	0.230947	0.24057	Treg
HALLMARK_PANCREAS_BETA_CELLS	-2.80892	-0.0221711	0.00497479	0.00565317	Treg
HALLMARK_EPITHELIAL_MESENCHYMAL_TRANSITION	-3.13064	-0.0102357	0.00174633	0.00203062	Treg
HALLMARK_APICAL_JUNCTION	-3.50744	-0.0408944	0.000453251	0.000539585	Treg
HALLMARK_MYC_TARGETS_V2	-3.74987	-0.0294002	0.000177332	0.000227349	Treg
HALLMARK_ADIPOGENESIS	-6.39846	-0.101477	1.59787e-10	2.34981e-10	Treg
HALLMARK_TGF_BETA_SIGNALING	-7.85539	-0.0839062	4.14905e-15	6.4829e-15	Treg
HALLMARK_DNA_REPAIR	-9.28356	-0.112144	1.77093e-20	3.16238e-20	Treg
HALLMARK_HEME_METABOLISM	-9.44515	-0.0846376	3.85563e-21	7.14005e-21	Treg
HALLMARK_COAGULATION	-11.355	-0.0233933	8.40093e-30	1.82629e-29	Treg
HALLMARK_MYOGENESIS	-14.1059	-0.0316726	5.30309e-45	1.32577e-44	Treg
HALLMARK_OXIDATIVE_PHOSPHORYLATION	-23.0322	-1.32651	3.82513e-116	2.73223e-115	Treg
HALLMARK_INTERFERON_GAMMA_RESPONSE	4.47984	1.23173	8.7816e-06	4.87867e-05	cDC1
HALLMARK_E2F_TARGETS	4.3521	0.377724	1.69971e-05	8.49853e-05	cDC1
HALLMARK_INTERFERON_ALPHA_RESPONSE	3.96114	0.623189	8.38546e-05	0.000349394	cDC1
HALLMARK_ALLOGRAFT_REJECTION	3.95975	1.43931	8.29488e-05	0.000349394	cDC1
HALLMARK_MITOTIC_SPINDLE	3.30584	0.252329	0.00099627	0.00311335	cDC1
HALLMARK_G2M_CHECKPOINT	2.30731	0.185407	0.021367	0.0508737	cDC1
HALLMARK_PROTEIN_SECRETION	1.95288	0.216857	0.051243	0.116461	cDC1
HALLMARK_WNT_BETA_CATENIN_SIGNALING	1.42474	0.0230878	0.154683	0.286449	cDC1
HALLMARK_SPERMATOGENESIS	1.35806	0.00799457	0.174886	0.297043	cDC1
HALLMARK_NOTCH_SIGNALING	1.31689	0.0615896	0.188355	0.303799	cDC1
HALLMARK_PEROXISOME	1.03936	0.0839039	0.299004	0.427851	cDC1
HALLMARK_APICAL_JUNCTION	0.850318	0.0909948	0.395441	0.549223	cDC1
HALLMARK_UV_RESPONSE_DN	0.740608	0.0264707	0.459182	0.604187	cDC1
HALLMARK_HEDGEHOG_SIGNALING	0.517853	0.00659652	0.604727	0.719913	cDC1
HALLMARK_BILE_ACID_METABOLISM	0.476651	0.00903887	0.633761	0.720183	cDC1
HALLMARK_MYC_TARGETS_V1	0.291281	0.199715	0.770941	0.83798	cDC1
HALLMARK_IL2_STAT5_SIGNALING	0.159336	0.0132918	0.873452	0.909077	cDC1
HALLMARK_ADIPOGENESIS	0.137226	0.0218611	0.890895	0.909077	cDC1
HALLMARK_COMPLEMENT	0.00951581	0.00121474	0.99241	0.99241	cDC1
HALLMARK_PI3K_AKT_MTOR_SIGNALING	-0.156184	-0.0213027	0.875933	0.909077	cDC1
HALLMARK_MYOGENESIS	-0.377775	-0.00994801	0.705713	0.784126	cDC1
HALLMARK_KRAS_SIGNALING_DN	-0.490951	-0.001684	0.623627	0.720183	cDC1
HALLMARK_ANDROGEN_RESPONSE	-0.520465	-0.0454872	0.602911	0.719913	cDC1
HALLMARK_EPITHELIAL_MESENCHYMAL_TRANSITION	-0.593533	-0.0330435	0.553018	0.691272	cDC1
HALLMARK_GLYCOLYSIS	-0.6087	-0.0490471	0.542922	0.691272	cDC1
HALLMARK_KRAS_SIGNALING_UP	-0.741638	-0.0520636	0.458569	0.604187	cDC1
HALLMARK_ESTROGEN_RESPONSE_EARLY	-1.03829	-0.01979	0.299495	0.427851	cDC1
HALLMARK_CHOLESTEROL_HOMEOSTASIS	-1.11004	-0.088722	0.267369	0.405104	cDC1
HALLMARK_FATTY_ACID_METABOLISM	-1.12413	-0.106977	0.261359	0.405104	cDC1
HALLMARK_REACTIVE_OXYGEN_SPECIES_PATHWAY	-1.34767	-0.154027	0.178226	0.297043	cDC1
HALLMARK_XENOBIOTIC_METABOLISM	-1.36798	-0.0805549	0.171772	0.297043	cDC1
HALLMARK_APICAL_SURFACE	-1.47096	-0.043522	0.141755	0.272605	cDC1
HALLMARK_MYC_TARGETS_V2	-1.48374	-0.0574044	0.138329	0.272605	cDC1
HALLMARK_MTORC1_SIGNALING	-1.67484	-0.395726	0.0944162	0.196701	cDC1
HALLMARK_ANGIOGENESIS	-1.75012	-0.0420333	0.0805415	0.17509	cDC1
HALLMARK_OXIDATIVE_PHOSPHORYLATION	-2.4718	-1.70908	0.0137114	0.0342786	cDC1
HALLMARK_APOPTOSIS	-2.64951	-0.356408	0.00824442	0.0216958	cDC1
HALLMARK_IL6_JAK_STAT3_SIGNALING	-3.04388	-0.195004	0.00242933	0.00674815	cDC1
HALLMARK_INFLAMMATORY_RESPONSE	-3.0773	-0.238046	0.00217478	0.00639642	cDC1
HALLMARK_COAGULATION	-3.39288	-0.158577	0.000739477	0.00246492	cDC1
HALLMARK_ESTROGEN_RESPONSE_LATE	-3.44149	-0.157996	0.000613191	0.00218997	cDC1
HALLMARK_HEME_METABOLISM	-3.85653	-0.133906	0.000125675	0.000483367	cDC1
HALLMARK_DNA_REPAIR	-4.62234	-0.412815	4.53696e-06	2.8356e-05	cDC1
HALLMARK_PANCREAS_BETA_CELLS	-4.945	-0.252352	9.57068e-07	6.8362e-06	cDC1
HALLMARK_UNFOLDED_PROTEIN_RESPONSE	-5.1294	-0.682508	3.79518e-07	3.16265e-06	cDC1
HALLMARK_TGF_BETA_SIGNALING	-5.83207	-0.451829	8.3912e-09	8.3912e-08	cDC1
HALLMARK_UV_RESPONSE_UP	-6.83862	-0.760034	1.87808e-11	2.3476e-10	cDC1
HALLMARK_HYPOXIA	-7.80947	-1.01949	2.6528e-14	4.42133e-13	cDC1
HALLMARK_TNFA_SIGNALING_VIA_NFKB	-8.32958	-1.88234	6.6137e-16	1.65343e-14	cDC1
HALLMARK_P53_PATHWAY	-9.44377	-1.00266	5.91319e-20	2.9566e-18	cDC1
HALLMARK_INTERFERON_ALPHA_RESPONSE	30.1169	2.12898	1.19509e-186	2.98773e-185	cDC2
HALLMARK_INTERFERON_GAMMA_RESPONSE	26.8598	2.52261	3.00178e-151	5.00297e-150	cDC2
HALLMARK_ALLOGRAFT_REJECTION	24.4648	2.34625	2.84484e-127	3.55605e-126	cDC2
HALLMARK_COMPLEMENT	19.3534	0.954298	1.7579e-81	1.7579e-80	cDC2
HALLMARK_PROTEIN_SECRETION	17.8116	0.502346	1.55643e-69	1.29702e-68	cDC2
HALLMARK_PI3K_AKT_MTOR_SIGNALING	16.974	0.649775	1.90028e-63	1.18767e-62	cDC2
HALLMARK_MTORC1_SIGNALING	14.4011	0.943931	2.08886e-46	1.16048e-45	cDC2
HALLMARK_MYC_TARGETS_V1	14.3817	2.27884	2.78467e-46	1.39233e-45	cDC2
HALLMARK_MITOTIC_SPINDLE	13.1011	0.299068	9.58835e-39	4.35834e-38	cDC2
HALLMARK_FATTY_ACID_METABOLISM	12.9735	0.376761	4.54997e-38	1.89582e-37	cDC2
HALLMARK_ADIPOGENESIS	12.8775	0.555291	1.50685e-37	5.79556e-37	cDC2
HALLMARK_NOTCH_SIGNALING	12.3389	0.132348	1.22897e-34	4.09656e-34	cDC2
HALLMARK_HEDGEHOG_SIGNALING	11.1359	0.0816988	1.4343e-28	4.21852e-28	cDC2
HALLMARK_APICAL_JUNCTION	9.59112	0.282101	1.15808e-21	3.2169e-21	cDC2
HALLMARK_COAGULATION	9.2378	0.152309	3.23049e-20	8.50129e-20	cDC2
HALLMARK_IL6_JAK_STAT3_SIGNALING	8.24513	0.249925	1.93008e-16	4.59543e-16	cDC2
HALLMARK_APOPTOSIS	8.00111	0.353734	1.41701e-15	3.22049e-15	cDC2
HALLMARK_KRAS_SIGNALING_UP	7.36666	0.127465	1.93474e-13	3.86948e-13	cDC2
HALLMARK_PEROXISOME	7.25766	0.135529	4.33648e-13	8.33939e-13	cDC2
HALLMARK_BILE_ACID_METABOLISM	6.57916	0.0269828	5.05787e-11	9.03191e-11	cDC2
HALLMARK_G2M_CHECKPOINT	6.48243	0.10974	9.61907e-11	1.60318e-10	cDC2
HALLMARK_GLYCOLYSIS	6.18479	0.138495	6.54235e-10	9.62111e-10	cDC2
HALLMARK_UNFOLDED_PROTEIN_RESPONSE	5.88427	0.235095	4.16902e-09	5.95575e-09	cDC2
HALLMARK_XENOBIOTIC_METABOLISM	5.49152	0.0755897	4.11457e-08	5.71468e-08	cDC2
HALLMARK_IL2_STAT5_SIGNALING	4.999	0.130934	5.89262e-07	7.963e-07	cDC2
HALLMARK_PANCREAS_BETA_CELLS	4.90301	0.06457	9.63487e-07	1.26775e-06	cDC2
HALLMARK_UV_RESPONSE_DN	4.29296	0.0534945	1.78671e-05	2.29066e-05	cDC2
HALLMARK_OXIDATIVE_PHOSPHORYLATION	3.48366	0.603247	0.000497409	0.000621761	cDC2
HALLMARK_REACTIVE_OXYGEN_SPECIES_PATHWAY	3.14675	0.0970817	0.00165739	0.00202121	cDC2
HALLMARK_E2F_TARGETS	2.89954	0.0399292	0.0037492	0.00446333	cDC2
HALLMARK_MYOGENESIS	2.72727	0.024424	0.00640086	0.00744286	cDC2
HALLMARK_CHOLESTEROL_HOMEOSTASIS	2.02847	0.0630875	0.042548	0.0472756	cDC2
HALLMARK_ANDROGEN_RESPONSE	1.43457	0.0377548	0.151452	0.164621	cDC2
HALLMARK_SPERMATOGENESIS	1.32238	0.00245238	0.186083	0.197961	cDC2
HALLMARK_APICAL_SURFACE	0.365252	0.00385505	0.714933	0.729524	cDC2
HALLMARK_WNT_BETA_CATENIN_SIGNALING	0.14877	0.00074321	0.881739	0.881739	cDC2
HALLMARK_ANGIOGENESIS	-0.419877	-0.00361192	0.674587	0.702695	cDC2
HALLMARK_HEME_METABOLISM	-2.11866	-0.0248119	0.0341522	0.0388094	cDC2
HALLMARK_INFLAMMATORY_RESPONSE	-6.25627	-0.191246	4.16742e-10	6.31428e-10	cDC2
HALLMARK_DNA_REPAIR	-6.28519	-0.164974	3.45688e-10	5.40138e-10	cDC2
HALLMARK_TGF_BETA_SIGNALING	-6.29607	-0.139694	3.22389e-10	5.19983e-10	cDC2
HALLMARK_HYPOXIA	-6.49675	-0.252776	8.75046e-11	1.5087e-10	cDC2
HALLMARK_MYC_TARGETS_V2	-7.13504	-0.0761238	1.05772e-12	1.95874e-12	cDC2
HALLMARK_KRAS_SIGNALING_DN	-7.40998	-0.0105102	1.40011e-13	2.9169e-13	cDC2
HALLMARK_ESTROGEN_RESPONSE_EARLY	-7.43255	-0.0552272	1.18276e-13	2.57122e-13	cDC2
HALLMARK_EPITHELIAL_MESENCHYMAL_TRANSITION	-8.86037	-0.127251	9.87729e-19	2.46932e-18	cDC2
HALLMARK_UV_RESPONSE_UP	-11.7428	-0.331664	1.45609e-31	4.55028e-31	cDC2
HALLMARK_ESTROGEN_RESPONSE_LATE	-12.8387	-0.20533	2.51062e-37	8.96651e-37	cDC2
HALLMARK_P53_PATHWAY	-17.3991	-0.580925	1.68196e-66	1.2014e-65	cDC2
HALLMARK_TNFA_SIGNALING_VIA_NFKB	-33.8386	-2.26577	1.68748e-231	8.43742e-230	cDC2
HALLMARK_MITOTIC_SPINDLE	8.5022	1.27569	4.408e-15	7.34667e-14	migDC
HALLMARK_G2M_CHECKPOINT	6.67587	0.587711	2.78495e-10	2.32079e-09	migDC
HALLMARK_WNT_BETA_CATENIN_SIGNALING	5.37372	0.127825	2.7809e-07	1.54494e-06	migDC
HALLMARK_UV_RESPONSE_DN	4.92158	0.554103	1.77756e-06	6.83677e-06	migDC
HALLMARK_HEDGEHOG_SIGNALING	4.20415	0.188495	4.06205e-05	0.000106896	migDC
HALLMARK_SPERMATOGENESIS	2.31658	0.0338291	0.0217621	0.0351001	migDC
HALLMARK_NOTCH_SIGNALING	2.20895	0.131693	0.0281711	0.0414281	migDC
HALLMARK_E2F_TARGETS	1.97895	0.124969	0.0490303	0.0664026	migDC
HALLMARK_CHOLESTEROL_HOMEOSTASIS	1.87522	0.474152	0.0621223	0.0817398	migDC
HALLMARK_IL6_JAK_STAT3_SIGNALING	1.46307	0.280953	0.1448	0.180999	migDC
HALLMARK_INTERFERON_GAMMA_RESPONSE	1.33626	0.834782	0.182827	0.222959	migDC
HALLMARK_TGF_BETA_SIGNALING	1.04049	0.150032	0.299178	0.356164	migDC
HALLMARK_INTERFERON_ALPHA_RESPONSE	0.389663	0.138366	0.697159	0.73857	migDC
HALLMARK_HEME_METABOLISM	0.344969	0.0211555	0.730427	0.745334	migDC
HALLMARK_IL2_STAT5_SIGNALING	-0.0280596	-0.00519514	0.977644	0.977644	migDC
HALLMARK_ESTROGEN_RESPONSE_EARLY	-0.373616	-0.0224236	0.709027	0.73857	migDC
HALLMARK_PROTEIN_SECRETION	-0.643468	-0.0851309	0.520549	0.565814	migDC
HALLMARK_MYOGENESIS	-0.644699	-0.0410985	0.519756	0.565814	migDC
HALLMARK_KRAS_SIGNALING_DN	-0.689449	-0.00417036	0.491218	0.558203	migDC
HALLMARK_PANCREAS_BETA_CELLS	-0.916111	-0.0745407	0.360552	0.419246	migDC
HALLMARK_APICAL_SURFACE	-1.5252	-0.0910703	0.128618	0.164894	migDC
HALLMARK_BILE_ACID_METABOLISM	-1.97857	-0.0544252	0.0491379	0.0664026	migDC
HALLMARK_UV_RESPONSE_UP	-2.13771	-0.479406	0.0335953	0.0479933	migDC
HALLMARK_XENOBIOTIC_METABOLISM	-2.24303	-0.194468	0.0258264	0.039131	migDC
HALLMARK_ANDROGEN_RESPONSE	-2.29102	-0.399258	0.0228744	0.0357413	migDC
HALLMARK_FATTY_ACID_METABOLISM	-2.32741	-0.294122	0.020825	0.0347083	migDC
HALLMARK_GLYCOLYSIS	-2.39053	-0.31418	0.0176727	0.0304701	migDC
HALLMARK_APICAL_JUNCTION	-2.612	-0.419724	0.00957898	0.0171053	migDC
HALLMARK_COMPLEMENT	-2.66005	-0.89148	0.00840229	0.0155598	migDC
HALLMARK_COAGULATION	-2.84464	-0.399008	0.00491811	0.0094579	migDC
HALLMARK_PEROXISOME	-3.11532	-0.291592	0.0020683	0.00413659	migDC
HALLMARK_KRAS_SIGNALING_UP	-3.42739	-0.574916	0.000720259	0.00150054	migDC
HALLMARK_EPITHELIAL_MESENCHYMAL_TRANSITION	-3.46206	-0.389947	0.000641822	0.00139527	migDC
HALLMARK_PI3K_AKT_MTOR_SIGNALING	-3.61875	-0.885046	0.000362662	0.000824232	migDC
HALLMARK_TNFA_SIGNALING_VIA_NFKB	-3.89022	-3.10429	0.000130315	0.000310274	migDC
HALLMARK_UNFOLDED_PROTEIN_RESPONSE	-3.97033	-0.891592	9.59342e-05	0.000239836	migDC
HALLMARK_INFLAMMATORY_RESPONSE	-4.29898	-1.33775	2.5158e-05	6.98833e-05	migDC
HALLMARK_ADIPOGENESIS	-4.36464	-0.926378	1.90529e-05	5.6038e-05	migDC
HALLMARK_ANGIOGENESIS	-4.49587	-0.220246	1.24365e-05	3.88642e-05	migDC
HALLMARK_APOPTOSIS	-4.61778	-1.41825	6.37622e-06	2.12541e-05	migDC
HALLMARK_ALLOGRAFT_REJECTION	-4.8562	-3.101	2.18256e-06	7.79487e-06	migDC
HALLMARK_DNA_REPAIR	-5.03292	-0.638025	9.60962e-07	4.20427e-06	migDC
HALLMARK_MTORC1_SIGNALING	-5.03951	-2.21114	1.00902e-06	4.20427e-06	migDC
HALLMARK_REACTIVE_OXYGEN_SPECIES_PATHWAY	-5.24573	-1.04218	3.80134e-07	1.90067e-06	migDC
HALLMARK_MYC_TARGETS_V1	-5.29207	-5.15761	2.77309e-07	1.54494e-06	migDC
HALLMARK_MYC_TARGETS_V2	-5.61389	-0.293228	6.04864e-08	4.32046e-07	migDC
HALLMARK_OXIDATIVE_PHOSPHORYLATION	-6.74362	-6.96723	1.19825e-10	1.19825e-09	migDC
HALLMARK_HYPOXIA	-7.40418	-1.88454	2.48901e-12	3.11126e-11	migDC
HALLMARK_ESTROGEN_RESPONSE_LATE	-8.70639	-0.679472	5.65213e-16	1.41303e-14	migDC
HALLMARK_P53_PATHWAY	-9.175	-1.91071	2.38626e-17	1.19313e-15	migDC
HALLMARK_INTERFERON_GAMMA_RESPONSE	24.0472	3.61141	5.17686e-108	2.58843e-106	pDC
HALLMARK_UNFOLDED_PROTEIN_RESPONSE	21.2417	2.17774	5.69629e-88	1.42407e-86	pDC
HALLMARK_INTERFERON_ALPHA_RESPONSE	20.7727	2.38594	5.06759e-83	8.44599e-82	pDC
HALLMARK_ALLOGRAFT_REJECTION	19.768	3.25259	1.22097e-77	1.52621e-76	pDC
HALLMARK_MTORC1_SIGNALING	16.732	1.91222	1.43003e-57	1.43003e-56	pDC
HALLMARK_PI3K_AKT_MTOR_SIGNALING	15.6866	1.28529	1.44361e-51	1.20301e-50	pDC
HALLMARK_MYC_TARGETS_V1	14.9992	5.68208	1.40203e-47	1.00145e-46	pDC
HALLMARK_IL6_JAK_STAT3_SIGNALING	14.8099	0.708871	2.82451e-46	1.76532e-45	pDC
HALLMARK_INFLAMMATORY_RESPONSE	14.6392	0.457408	1.79955e-45	9.6001e-45	pDC
HALLMARK_PROTEIN_SECRETION	14.625	1.07926	1.92002e-45	9.6001e-45	pDC
HALLMARK_KRAS_SIGNALING_UP	13.5803	0.470561	9.23941e-40	4.19973e-39	pDC
HALLMARK_COMPLEMENT	13.2215	0.743309	1.01794e-37	4.24141e-37	pDC
HALLMARK_GLYCOLYSIS	12.168	0.454276	1.99767e-32	7.68336e-32	pDC
HALLMARK_HYPOXIA	11.4194	0.54117	5.01887e-29	1.79245e-28	pDC
HALLMARK_IL2_STAT5_SIGNALING	10.634	0.550795	1.61651e-25	5.38836e-25	pDC
HALLMARK_FATTY_ACID_METABOLISM	10.4807	0.473605	9.60226e-25	3.00071e-24	pDC
HALLMARK_APICAL_JUNCTION	9.72881	0.405539	9.80088e-22	2.88261e-21	pDC
HALLMARK_ADIPOGENESIS	8.79784	0.777246	3.6497e-18	1.01381e-17	pDC
HALLMARK_MITOTIC_SPINDLE	8.35838	0.43556	1.46406e-16	3.85278e-16	pDC
HALLMARK_CHOLESTEROL_HOMEOSTASIS	8.05864	0.398521	1.61803e-15	4.04506e-15	pDC
HALLMARK_NOTCH_SIGNALING	7.83983	0.167867	8.40082e-15	2.00019e-14	pDC
HALLMARK_PEROXISOME	7.7054	0.205831	2.45306e-14	5.57514e-14	pDC
HALLMARK_PANCREAS_BETA_CELLS	7.50833	0.187079	1.00764e-13	2.19052e-13	pDC
HALLMARK_KRAS_SIGNALING_DN	7.27185	0.0235869	6.18684e-13	1.28892e-12	pDC
HALLMARK_APOPTOSIS	7.21395	0.283633	8.58394e-13	1.71679e-12	pDC
HALLMARK_G2M_CHECKPOINT	7.13812	0.321563	1.45017e-12	2.7888e-12	pDC
HALLMARK_ANDROGEN_RESPONSE	6.95635	0.463684	5.14002e-12	9.51855e-12	pDC
HALLMARK_OXIDATIVE_PHOSPHORYLATION	6.64732	2.66795	4.14153e-11	7.3956e-11	pDC
HALLMARK_UV_RESPONSE_DN	6.33499	0.153643	3.39027e-10	5.8453e-10	pDC
HALLMARK_TGF_BETA_SIGNALING	5.77	0.178705	9.55952e-09	1.59325e-08	pDC
HALLMARK_TNFA_SIGNALING_VIA_NFKB	5.45287	0.230185	5.83223e-08	9.40683e-08	pDC
HALLMARK_HEME_METABOLISM	5.41649	0.131749	7.07197e-08	1.105e-07	pDC
HALLMARK_ESTROGEN_RESPONSE_LATE	5.32533	0.139984	1.15659e-07	1.75241e-07	pDC
HALLMARK_UV_RESPONSE_UP	5.08147	0.234861	4.22228e-07	6.20924e-07	pDC
HALLMARK_MYOGENESIS	5.07366	0.0878991	4.38082e-07	6.25832e-07	pDC
HALLMARK_SPERMATOGENESIS	4.77818	0.0250559	1.96606e-06	2.73064e-06	pDC
HALLMARK_ESTROGEN_RESPONSE_EARLY	4.68702	0.0928328	3.01583e-06	4.07544e-06	pDC
HALLMARK_EPITHELIAL_MESENCHYMAL_TRANSITION	4.25822	0.0718291	2.18918e-05	2.8805e-05	pDC
HALLMARK_XENOBIOTIC_METABOLISM	4.20877	0.12841	2.71716e-05	3.48354e-05	pDC
HALLMARK_MYC_TARGETS_V2	3.78162	0.0796759	0.000161769	0.000202211	pDC
HALLMARK_REACTIVE_OXYGEN_SPECIES_PATHWAY	3.49429	0.262275	0.00048873	0.000596012	pDC
HALLMARK_APICAL_SURFACE	3.42089	0.103527	0.000640637	0.000762663	pDC
HALLMARK_BILE_ACID_METABOLISM	2.66627	0.0230607	0.00775582	0.00881344	pDC
HALLMARK_HEDGEHOG_SIGNALING	2.05683	0.0231589	0.0398811	0.0433491	pDC
HALLMARK_COAGULATION	1.87225	0.0306441	0.0613661	0.0652831	pDC
HALLMARK_ANGIOGENESIS	1.50985	0.0347034	0.131289	0.136759	pDC
HALLMARK_P53_PATHWAY	1.1067	0.0729389	0.268598	0.268598	pDC
HALLMARK_WNT_BETA_CATENIN_SIGNALING	-1.39342	-0.0101607	0.163696	0.167036	pDC
HALLMARK_DNA_REPAIR	-2.1187	-0.140082	0.0342756	0.038084	pDC
HALLMARK_E2F_TARGETS	-3.10833	-0.0934488	0.00191577	0.00222764	pDC

## Sheet: S6 deg_CSF Mac_group_RBD
	names	scores	logfoldchanges	pvals	pvals_adj	neg_log10_pvals_adj	mean
0	MT-ATP8	63.5182	1.7899	0	0	200	1.20009
1	HLA-DQA2	31.9651	1.34791	1.32863e-213	8.02327e-210	200	0.818719
2	DLGAP2	30.5875	4.28718	1.47988e-201	7.14931e-198	197.146	0.0550618
3	ENSG00000278996	28.4338	1.32708	2.61426e-172	1.05246e-168	167.978	0.826684
4	HLA-DQB2	28.3689	1.75895	3.57963e-172	1.23523e-168	167.908	0.140919
5	XIST	28.1603	2.67348	1.91909e-171	5.79447e-168	167.237	0.0714864
6	MT-ND3	28.0677	0.726988	1.04375e-165	2.8013e-162	161.553	2.40448
7	KCNMA1	27.0536	1.51534	3.881e-157	9.37457e-154	153.028	0.196133
8	RNF150	26.9325	1.69638	4.94813e-156	1.08657e-152	151.964	0.147178
9	F13A1	24.3232	0.690185	2.03165e-126	3.50532e-123	122.455	1.44428
10	MT-ND6	24.1318	0.821388	4.70459e-125	7.57596e-122	121.121	0.650701
11	HIF1A	24.017	0.651732	1.48628e-123	2.24383e-120	119.649	1.17566
12	MT-ND5	23.9684	0.643184	4.65648e-123	6.6163e-120	119.179	1.38442
13	ENSG00000289474	23.679	2.35049	2.86566e-122	3.84556e-119	118.415	0.0624267
14	ENSG00000280441	23.6323	1.4474	1.23576e-120	1.57104e-117	116.804	1.22771
15	RAPGEF1	23.5064	0.695497	9.76486e-119	1.17935e-115	114.928	0.79151
16	MT-ND4L	23.1397	0.579888	7.43767e-115	8.16623e-112	111.088	1.89765
17	MAP3K8	23.1187	0.788101	2.77938e-115	3.19695e-112	111.495	0.551958
18	PLXDC2	22.1968	0.550732	3.71979e-106	3.59406e-103	102.444	1.59339
19	LINC02211	22.154	2.62811	1.33714e-107	1.34577e-104	103.871	0.0442201
20	SMAP2	21.9277	0.571112	8.62118e-104	8.00941e-101	100.096	1.04275
21	SRGAP2	21.7039	0.639602	5.86192e-102	5.24425e-99	98.2803	0.749176
22	SIPA1L1	21.6186	0.65252	4.10229e-101	3.53896e-98	97.4511	0.894399
23	SRGAP2B	21.3373	0.779961	7.57989e-99	6.31352e-96	95.1997	0.406827
24	FAM118A	21.1662	1.27011	8.84508e-98	7.12176e-95	94.1474	0.127916
25	CSF2RA	21.1568	0.567316	5.25809e-97	3.96904e-94	93.4013	0.895666
26	DLEU1	21.1304	0.87432	3.9483e-97	3.07649e-94	93.5119	0.323829
27	CPVL	20.9919	0.676601	1.31363e-95	9.33258e-93	92.03	0.692683
28	MT-CYB	20.9337	0.547998	6.36285e-95	4.26929e-92	91.3696	1.91411
29	HLA-DRB6	20.9045	0.834859	5.51253e-95	3.80444e-92	91.4197	0.496208
30	CELF2	20.6137	0.547084	2.87042e-92	1.87392e-89	88.7272	0.994316
31	RPS29	20.3895	0.451941	4.53189e-90	2.7367e-87	86.5628	1.95523
32	HLA-DQA1	20.3882	0.508494	2.83034e-90	1.79913e-87	86.7449	2.23182
33	LYZ	20.3734	0.576929	3.596e-90	2.22721e-87	86.6522	2.07817
34	NEAT1	20.3476	0.594085	5.29515e-90	3.11962e-87	86.5059	1.37131
35	PICALM	20.3091	0.563013	1.09473e-89	6.29602e-87	86.2009	0.880327
36	MEF2C	20.2834	0.473177	2.36183e-89	1.32675e-86	85.8772	1.45995
37	AHNAK	20.1115	0.542347	5.15057e-88	2.76471e-85	84.5584	1.44985
38	CHN2	20.0927	0.832734	3.6967e-88	2.02941e-85	84.6926	0.344301
39	RAMP1	19.8521	0.864109	4.19116e-86	2.20082e-83	82.6574	0.389
40	RPS26	19.2515	0.446951	5.89931e-81	3.03187e-78	77.5183	2.40795
41	FOXN3	19.2296	0.531569	8.58412e-81	4.31978e-78	77.3645	0.898613
42	ZEB2	19.1752	0.534659	2.69044e-80	1.32628e-77	76.8774	1.23584
43	SSH2	19.096	0.537449	1.00926e-79	4.87574e-77	76.312	0.908584
44	PTPRC	18.9192	0.460827	3.29236e-78	1.55935e-75	74.8071	1.28055
45	MT-CO1	18.8067	0.559313	3.11986e-77	1.44923e-74	73.8389	3.28058
46	MT-ND2	18.7719	0.475585	4.35357e-77	1.98416e-74	73.7024	1.48634
47	TLR2	18.5629	0.549906	1.52052e-75	6.67783e-73	72.1754	0.765064
48	LILRA6	18.5629	1.09246	7.58662e-76	3.39361e-73	72.4693	0.13761
49	ELMO1	18.4838	0.570408	5.90758e-75	2.54817e-72	71.5938	0.639576
50	RPL27A	18.4518	0.396033	1.44655e-74	6.13009e-72	71.2125	1.59472
51	CIITA	18.3766	0.613017	3.7794e-74	1.57399e-71	70.803	0.535628
52	QKI	18.2959	0.484784	2.16806e-73	8.72823e-71	70.0591	1.06951
53	BAZ2B	18.2763	0.636273	2.11097e-73	8.64247e-71	70.0634	0.436055
54	MT-CO3	18.2548	0.472467	4.83855e-73	1.85516e-70	69.7316	2.14904
55	KANSL1	18.2388	0.69435	3.96946e-73	1.54649e-70	69.8107	0.346609
56	MBNL1	18.1148	0.465	5.24031e-72	1.94738e-69	68.7105	1.10047
57	AKAP13	18.0955	0.523568	6.57313e-72	2.40567e-69	68.6188	0.786314
58	SLC26A3	17.9485	1.10774	3.83606e-71	1.38299e-68	67.8592	0.138079
59	CYFIP1	17.9433	0.493295	1.00564e-70	3.57224e-68	67.4471	1.00702
[truncated: 24,095 more rows]

## Sheet: S7 Antibody
Antigen	Clone	Fluorophore	Supplier	Product#
[truncated: 39 more rows]
