# Supplementary material for: Inflamed Microglia like Macrophages in the Central Nervous System of Prodromal Parkinson’s Disease
Source: bioRxiv. 2025 May 21:2025.05.16.654530. Preprint. [Version 1] doi: 10.1101/2025.05.16.654530 (PMC12139992; doi:10.1101/2025.05.16.654530)
Supplement: Supplement 3 [file media-3.xlsx]

## Sheet: KRT - Hafler
RESOURCE TYPE	RESOURCE NAME	SOURCE	IDENTIFIER	NEW/REUSE	ADDITIONAL INFORMATION
Antibody	Hu CD127 (IL-7 Receptor α)	RRID	AB_2740857	Reuse
Antibody	Hu CD4 BUV496 RPA-T4	RRID	AB_2870714	Reuse
Antibody	Hu CD18 BUV615 6.7	RRID	AB_2875640	Reuse
Antibody	Hu CD45RA BUV805 HI100	RRID	AB_3684186	Reuse
Antibody	Hu CD161 BV421 HP-3G10	RRID	AB_2872714	Reuse
Antibody	Hu TIGIT BV480 741182	RRID	AB_2872306	Reuse
Antibody	Hu CD3 BV605 SK7	RRID	AB_2738076	Reuse
Antibody	Hu CD56 BV650 NCAM-1	RRID	AB_2738568	Reuse
Antibody	Hu CD94 BV750 HP-3D9	RRID	AB_2561863	Reuse
Antibody	Hu CD25 FITC M-A251	RRID	AB_2561863	Reuse
Antibody	Hu CD8 RB780 HIT8a	RRID	AB_3687958	Reuse
Antibody	Hu TNFR1 PE W15099A	RRID	AB_2650762	Reuse
Antibody	Hu CD314 1D11	RRID	AB_3690584	Reuse
Antibody	Hu CD120b (TNFR2) Pe-Cy7 3G7A02	RRID	AB_2564396	Reuse
Antibody	Hu CD27 AF647 O323	RRID	AB_2662057	Reuse
Antibody	Hu CD187 (CCR7) APC-Cy7 G043H7	RRID	AB_10916390	Reuse
Antibody	Hu HLA-DR BUV395 L203.rMAb	RRID	AB_2917485	Reuse
Antibody	Hu CD16 BUV496 3G8	RRID	AB_2870224	Reuse
Antibody	Hu CD86 BUV615 BU63	RRID	AB_2875082	Reuse
Antibody	Hu CD123 (IL-3RΑ) BUV805 6H6	RRID	AB_3685224	Reuse
Antibody	Hu CD68 BV421 Y1/82A	RRID	AB_2739020	Reuse
Antibody	HU CD11c B-Ly6	RRID	AB_2739534	Reuse
Antibody	Hu CD141 BV650 1A4	RRID	AB_3685029	Reuse
Antibody	Hu CD14 BV750 M5E2	RRID	AB_2871712	Reuse
Antibody	HU CD1c BB515 F10/21A3	RRID	AB_2716870	Reuse
Antibody	Hu CD19 BV605 HIB19	RRID	AB_3685007	Reuse
Antibody	Hu CD371 RB780 50C1	RRID	AB_3688290	Reuse
Antibody	Hu CD49d RB613 9F10	RRID	AB_3691620	Reuse
Antibody	Hu DAP12 AF647 406288	RRID	AB_2869791	Reuse
Antibody	Hu CD32 APC-Cy7 FUN-2	RRID	AB_3696103	Reuse
Antibody	Hu CD45RO BV480 UCHL1	RRID	AB_2739541	Reuse
Antibody	Hu IL-10 BV650 JES3-9D7	RRID	AB_2738565	Reuse
Antibody	Hu IFN-γ BV750 B27	RRID	AB_2739707	Reuse
Antibody	Hu IL-17 PE BL168	RRID	AB_961394	Reuse
Antibody	Hu IL-2 PE-Cy7 MQ1-17H12	RRID	AB_3190195	Reuse
Antibody	Hu IL-4 AF647 MP4-25D2	RRID	AB_493326	Reuse
Antibody	Human TNFa FITC W19063E	RRID	AB_3696104	Reuse
Antibody	ViaKrome 808 Fixable Dye	RRID	AB_3696105	Reuse
Antibody	Hu Fc Block Pure Fc1.3216	RRID	AB_2869554	Reuse
Chemical, peptide, or recombinant protein	Bambanker Cell Freezing Media	Bulldog-Bio	#BB05	Reuse
Chemical, peptide, or recombinant protein	RPMI media	ThermoFisher	#14190144	Reuse
Chemical, peptide, or recombinant protein	Fetal Bovine Serum (FBS)	BenchMark (geminini bio)	#100-106	Reuse
Chemical, peptide, or recombinant protein	Penicillin-Streptomycin	Gibco	#15140-122	Reuse
Chemical, peptide, or recombinant protein	Dulbecco's Phosphate Buffer Solution	ThermoFisher	#14190144	Reuse
Chemical, peptide, or recombinant protein	Cytofix/Cytoperm Buffer	BD	#B554722	Reuse
Chemical, peptide, or recombinant protein	Perm/Wash Buffer	BD	#554723	Reuse
Chemical, peptide, or recombinant protein	Lymphoprep	Stemcell	#07861	Reuse
Chemical, peptide, or recombinant protein	ACK Lysis Buffer	ThermoFisher	#A1049201	Reuse
Chemical, peptide, or recombinant protein	Round Bottom Test Tubes with Filter	ThermoFisher	#352235	Reuse
Chemical, peptide, or recombinant protein	K2EDTA Blood Tubes	FisherScientific	#0265732	Reuse
Chemical, peptide, or recombinant protein	INCYTO C-Chip Hemocytometers	Thomas Scientific	#DHCN015	Reuse
Chemical, peptide, or recombinant protein	Chromium Next GEM Single Cell 5' Kit v2	10x Genomics	#PN-1000263	Reuse
Chemical, peptide, or recombinant protein	Chromium Single Cell Human TCR Amplification Kit	10x Genomics	#PN-1000252	Reuse
Chemical, peptide, or recombinant protein	Chromium Single Cell Human BCR Amplification Kit	10x Genomics	#PN-1000253	Reuse
Chemical, peptide, or recombinant protein	Chromium Next GEM Chip K Single Cell Kit	10x Genomics	#PN-1000286	Reuse
Chemical, peptide, or recombinant protein	Chromium Single Cell V(D)J Enrichment Kit, Human T Cel	10x Genomics	#PN-1000005	Reuse
Chemical, peptide, or recombinant protein	Chromium Single Cell V(D)J Enrichment Kit, Human B Cell	10x Genomics	#PN-1000016	Reuse
Chemical, peptide, or recombinant protein	Chromium Next GEM Chip G Single Cell Kit	10x Genomics	#PN-1000120	Reuse
Chemical, peptide, or recombinant protein	Dual Index Kit TT Set A	10x Genomics	#PN-1000215	Reuse
Software/code	FlowJo software v.10	FlowJo	https://www.flowjo.com/	Reuse
Software/code	GraphPad Prism v.10	GraphPad	https://www.graphpad.com/	Reuse
Software/code	10x Genomics Cell Ranger v.8.0.1			Reuse
Software/code	Scanpy v.1.9.6			Reuse
Software/code	Scrublet Package	GitHub	https://github.com/AllonKleinLab/scrublet	Reuse
Software/code	Scirpy Package	GitHub	https://github.com/icbi-lab/scirpy.	Reuse
Software/code	scVI	GitHub	https://github.com/scverse/scvi-tools	Reuse
Software/code	CellxGene VIP	GitHub	https://github.com/interactivereport/cellxgene_VIP	Reuse
Software/code	CellTypist	URL	https://www.celltypist.org/	Reuse
Software/code	scCODA	GitHub	https://github.com/theislab/scCODA	Reuse
Software/code	decoupleR	GitHub	https://github.com/schwab-lab/annotateCSF	Reuse
Software/code	MAGMA software	URL	https://cncr.nl/ctg/	Reuse
Software/code	scdrs compute-score v.1.0.3	GitHub	https://github.com/martinjzhang/scDRS/releases/tag/v1.0.3	Reuse
Software/code	MS CSF Dataset	dbGAP	dbGap (phs003938.v.1.p1)	Reuse
Software/code	PD brain snRNAseq	GitHub	https://github.com/DiseaseNeuroGenomics/AMP-PD_SciData	Reuse
Software/code	PBMC and CSF Data Processing	GitHub	https://doi.org/10.5281/zenodo.10154467	Reuse
Software/code	Azimuth	URL	https://azimuth.hubmapconsortium.org/	Reuse
Software/code	Symphony	GitHub	https://github.com/immunogenomics/symphony	Reuse
Software/code	NMFproj	GitHub	https://github.com/yyoshiaki/NMFprojection	Reuse
Software/code	STARTRAC	GitHub	https://github.com/Japrin/STARTRAC	Reuse
Software/code	CellphoneDB v5	GitHub	https://github.com/Teichlab/cellphonedb	Reuse
Software/code	Cytoscape	URL	https://cytoscape.org/	Reuse
Software/code	PD Paper data	GitHub	https://github.com/yyoshiaki/2025_PD_PBMCCSF_scRNAseq	New
Protocol	subject clinical assessments, olfactory and biomarker testing	protocols.io		New	DOI upon final submission
Protocol	Human Whole Blood PBMC Isolation	protocols.io	https://www.protocols.io/private/ADBCBE6558B911ECBBF90A58A9FEAC02	New	DOI upon final submission
Protocol	Human CSF Processing for 10x scRNA-seq	protocols.io	https://www.protocols.io/private/2FDEF799AE5611EC82F60A58A9FEAC02	New	DOI upon final submission
Protocol	Flow Cytometry Staining for Human PBMCs	protocols.io		New	DOI upon final submission
Dataset	PD Paper Raw fastq	CRN Cloud	Not available yet	New	DOI upon final submission
Dataset	PD paper processed scRNA-seq data	CZ CELLxGENE	Not available yet	New	DOI upon final submission
Dataset	public GWAS summary statistics			Reuse
Dataset	reference data created from 1000 genomics Phase3	URL	https://ctg.cncr.nl/software/MAGMA/ref_data/g1000_eur.zip	Reuse
Dataset	Cross-tissue myeloid cell data	DOI	https://www.synapse.org/#!Synapse:syn21438358	Reuse
Dataset	Microglia Cell Data	URL	https://www.synapse.org/#!Synapse:syn21438358	Reuse

## Sheet: KRT Example
RESOURCE TYPE	RESOURCE NAME	SOURCE	IDENTIFIER	NEW/REUSE	ADDITIONAL INFORMATION
Dataset	Image quantification data	Zenodo	https://doi.org/10.5281/zenodo.11111111	new	Cleaned tabular data used to produce Figure panels 1B and 2A.
Dataset	Y-Maze behavioural data	Zenodo	https://doi.org/10.5281/zenodo.11111111	new	Raw tabular data used to produce Figure panel 1A
Dataset	Raw RNA-Seq data	Gene Expression Omnibus (GEO)	GEO Accession #: GSE#####; https://www.ncbi.nlm.nih.gov/geo/query/acc.cgi?acc=GSE#####	new
Software/code	R code: Analysis script	Github / Zenodo	https://doi.org/10.5281/zenodo.########	new	Script used on all image quantification data and behavioural data to produce all panels in Figure 1 and 2.
Software/code	StereoInvestigator Version 8.1	Micro-brightfield Inc.	http://www.mbfbioscience.com/stereo-investigator; RRID: SCR_002526	reuse
Software/code	FIJI Version 2.10.0	National Institute of Health (NIH)	https://imagej.net/software/fiji/; RRID: SCR_002285	reuse
Protocol	Immunohistochemistry protocol	protocols.io	https://doi.org/#######/protocols.io.#######	new
Protocol	Electron Microscopy	protocols.io	https://doi.org/#######/protocols.io.#######	new
Antibody	Rabbit Anti-TH	Millipore	Cat# AB152; RRID: AB_390204	reuse	Dilution: 1:500
Antibody	Mouse Anti-TH	Synaptic Systems	Cat# 213211; RRID: AB_2636901	reuse	Dilution: 1:500
Antibody	Rabbit Anti-Iba1	Wako Chemicals	Cat# 019-19741; RRID: AB_839504	reuse	Dilution: 1:300
Experimental model: Organism/strain	Thy1-SYN "line 61" TG / BDF1 cross	Mouse Genome Informatics (MGI)	Identifier from MGI pending	new
Chemical, peptide, or recombinant protein	L-DOPA	Sigma-Aldrich	Cat# D9628	reuse
Chemical, peptide, or recombinant protein	Dichloropane-rhodamine red-X probe	Sames Lab, Columbia University, Fiala et al., 2020	https://doi.org/10.1021/jacs.0c00861	reuse
Chemical, peptide, or recombinant protein	3,3′-diaminobenzidine	Fluka	Cat# 32750	reuse

## Sheet: Read Me
Purpose: This file provides information on how to create a Key Resource Table (KRT).
Why: ASAP now recommends that ASAP-funded manuscript report all datasets, software/code, protocols, and lab materials in an ASAP-templated Key Resource Table.
What does this file contain?
The KRT Example tab provides a minimum example of what a completed ASAP-templated KRT would look like (the example was adapted from 10.1016/j.celrep.2023.112231 and other ASAP-funded papers)
The KRT Template tab provides a template for ASAP researchers to use. We recommend you copy this tab into a new spreadsheet when creating your KRT.
How do I create a KRT?
Before creating your KRT, please read our KRT guidance document.
I have questions.
If you have any questions that remain after reading the guidance document and the KRT FAQ, please email openscience@parkinsonsroadmap.org with the subject line that begins with “KRT question:”
